# Supplementary material for: Substrate selectivity of an isolated enoyl reductase catalytic domain from an iterative highly reducing fungal polyketide synthase reveals key components of programming
Source: Chem Sci. 2016 Sep 26;8(2):1116–26. doi: 10.1039/c6sc03496a (PMC5369529; doi:10.1039/c6sc03496a)
Supplement: Supplementary file 2 [file SC-008-C6SC03496A-s002.pdb]

ATOM      1  N   GLY A  10      57.796 134.175  88.032  1.00  0.52           N  
ATOM      2  CA  GLY A  10      56.875 134.135  86.896  1.00  0.52           C  
ATOM      3  C   GLY A  10      56.232 132.786  86.766  1.00  0.52           C  
ATOM      4  O   GLY A  10      56.153 132.050  87.744  1.00  0.52           O  
ATOM      5 1H   GLY A  10      58.240 135.082  88.071  1.00  0.52           H  
ATOM      6 2H   GLY A  10      58.501 133.459  87.920  1.00  0.52           H  
ATOM      7 3H   GLY A  10      57.286 134.007  88.888  1.00  0.52           H  
ATOM      8 1HA  GLY A  10      56.103 134.890  87.029  1.00  0.52           H  
ATOM      9 2HA  GLY A  10      57.431 134.346  85.988  1.00  0.52           H  
ATOM     10  N   ILE A  11      55.761 132.453  85.577  1.00  0.61           N  
ATOM     11  CA  ILE A  11      55.121 131.163  85.331  1.00  0.61           C  
ATOM     12  C   ILE A  11      56.261 130.211  85.017  1.00  0.61           C  
ATOM     13  O   ILE A  11      56.995 130.412  84.052  1.00  0.61           O  
ATOM     14  CB  ILE A  11      54.149 131.239  84.134  1.00  0.61           C  
ATOM     15  CG1 ILE A  11      53.082 132.328  84.350  1.00  0.61           C  
ATOM     16  CG2 ILE A  11      53.480 129.884  83.867  1.00  0.61           C  
ATOM     17  CD1 ILE A  11      52.863 133.188  83.125  1.00  0.61           C  
ATOM     18  H   ILE A  11      55.873 133.093  84.784  1.00  0.61           H  
ATOM     19  HA  ILE A  11      54.592 130.825  86.218  1.00  0.61           H  
ATOM     20  HB  ILE A  11      54.728 131.515  83.256  1.00  0.61           H  
ATOM     21 1HG1 ILE A  11      52.146 131.850  84.630  1.00  0.61           H  
ATOM     22 2HG1 ILE A  11      53.369 132.986  85.160  1.00  0.61           H  
ATOM     23 1HG2 ILE A  11      52.847 129.955  82.988  1.00  0.61           H  
ATOM     24 2HG2 ILE A  11      52.881 129.571  84.723  1.00  0.61           H  
ATOM     25 3HG2 ILE A  11      54.239 129.130  83.671  1.00  0.61           H  
ATOM     26 1HD1 ILE A  11      52.030 133.865  83.302  1.00  0.61           H  
ATOM     27 2HD1 ILE A  11      52.642 132.554  82.270  1.00  0.61           H  
ATOM     28 3HD1 ILE A  11      53.759 133.773  82.918  1.00  0.61           H  
ATOM     29  N   LYS A  12      56.477 129.218  85.864  1.00  0.56           N  
ATOM     30  CA  LYS A  12      57.644 128.354  85.706  1.00  0.56           C  
ATOM     31  C   LYS A  12      57.491 127.316  84.600  1.00  0.56           C  
ATOM     32  O   LYS A  12      58.495 126.914  84.010  1.00  0.56           O  
ATOM     33  CB  LYS A  12      58.013 127.736  87.055  1.00  0.56           C  
ATOM     34  CG  LYS A  12      58.424 128.813  88.054  1.00  0.56           C  
ATOM     35  CD  LYS A  12      58.932 128.239  89.356  1.00  0.56           C  
ATOM     36  CE  LYS A  12      59.461 129.356  90.241  1.00  0.56           C  
ATOM     37  NZ  LYS A  12      60.050 128.823  91.509  1.00  0.56           N1+
ATOM     38  H   LYS A  12      55.865 129.090  86.674  1.00  0.56           H  
ATOM     39  HA  LYS A  12      58.487 128.985  85.408  1.00  0.56           H  
ATOM     40 1HB  LYS A  12      57.173 127.171  87.451  1.00  0.56           H  
ATOM     41 2HB  LYS A  12      58.853 127.060  86.911  1.00  0.56           H  
ATOM     42 1HG  LYS A  12      59.215 129.402  87.600  1.00  0.56           H  
ATOM     43 2HG  LYS A  12      57.583 129.470  88.266  1.00  0.56           H  
ATOM     44 1HD  LYS A  12      58.130 127.704  89.862  1.00  0.56           H  
ATOM     45 2HD  LYS A  12      59.747 127.553  89.142  1.00  0.56           H  
ATOM     46 1HE  LYS A  12      60.233 129.899  89.695  1.00  0.56           H  
ATOM     47 2HE  LYS A  12      58.652 130.044  90.476  1.00  0.56           H  
ATOM     48 1HZ  LYS A  12      60.462 129.583  92.038  1.00  0.56           H  
ATOM     49 2HZ  LYS A  12      60.765 128.134  91.296  1.00  0.56           H  
ATOM     50 3HZ  LYS A  12      59.321 128.384  92.067  1.00  0.56           H  
ATOM     51  N   THR A  13      56.269 126.936  84.262  1.00  0.64           N  
ATOM     52  CA  THR A  13      56.001 126.106  83.084  1.00  0.64           C  
ATOM     53  C   THR A  13      54.825 126.693  82.301  1.00  0.64           C  
ATOM     54  O   THR A  13      53.700 126.738  82.814  1.00  0.64           O  
ATOM     55  CB  THR A  13      55.634 124.660  83.465  1.00  0.64           C  
ATOM     56  CG2 THR A  13      55.565 123.745  82.251  1.00  0.64           C  
ATOM     57  OG1 THR A  13      56.643 124.134  84.332  1.00  0.64           O  
ATOM     58  H   THR A  13      55.473 127.229  84.824  1.00  0.64           H  
ATOM     59  HA  THR A  13      56.894 126.070  82.463  1.00  0.64           H  
ATOM     60  HB  THR A  13      54.675 124.648  83.983  1.00  0.64           H  
ATOM     61  HG1 THR A  13      56.502 123.176  84.400  1.00  0.64           H  
ATOM     62 1HG2 THR A  13      55.393 122.724  82.582  1.00  0.64           H  
ATOM     63 2HG2 THR A  13      56.499 123.793  81.694  1.00  0.64           H  
ATOM     64 3HG2 THR A  13      54.739 124.042  81.607  1.00  0.64           H  
ATOM     65  N   PRO A  14      55.052 127.154  81.057  1.00  0.69           N  
ATOM     66  CA  PRO A  14      53.886 127.637  80.307  1.00  0.69           C  
ATOM     67  C   PRO A  14      52.833 126.555  80.114  1.00  0.69           C  
ATOM     68  O   PRO A  14      53.129 125.363  80.077  1.00  0.69           O  
ATOM     69  CB  PRO A  14      54.483 128.037  78.960  1.00  0.69           C  
ATOM     70  CG  PRO A  14      55.894 128.317  79.252  1.00  0.69           C  
ATOM     71  CD  PRO A  14      56.273 127.258  80.238  1.00  0.69           C  
ATOM     72  HA  PRO A  14      53.449 128.505  80.802  1.00  0.69           H  
ATOM     73 1HB  PRO A  14      54.406 127.205  78.265  1.00  0.69           H  
ATOM     74 2HB  PRO A  14      53.989 128.920  78.561  1.00  0.69           H  
ATOM     75 1HG  PRO A  14      56.499 128.248  78.352  1.00  0.69           H  
ATOM     76 2HG  PRO A  14      55.987 129.303  79.704  1.00  0.69           H  
ATOM     77 1HD  PRO A  14      56.475 126.314  79.732  1.00  0.69           H  
ATOM     78 2HD  PRO A  14      57.128 127.579  80.832  1.00  0.69           H  
ATOM     79  N   GLY A  15      51.586 126.975  80.002  1.00  0.74           N  
ATOM     80  CA  GLY A  15      50.468 126.045  79.944  1.00  0.74           C  
ATOM     81  C   GLY A  15      49.869 125.686  81.293  1.00  0.74           C  
ATOM     82  O   GLY A  15      48.761 125.147  81.311  1.00  0.74           O  
ATOM     83  H   GLY A  15      51.400 127.972  79.947  1.00  0.74           H  
ATOM     84 1HA  GLY A  15      49.680 126.496  79.344  1.00  0.74           H  
ATOM     85 2HA  GLY A  15      50.777 125.127  79.450  1.00  0.74           H  
ATOM     86  N   LEU A  16      50.543 125.997  82.398  1.00  0.65           N  
ATOM     87  CA  LEU A  16      50.004 125.765  83.747  1.00  0.65           C  
ATOM     88  C   LEU A  16      50.170 126.956  84.695  1.00  0.65           C  
ATOM     89  O   LEU A  16      51.284 127.277  85.102  1.00  0.65           O  
ATOM     90  CB  LEU A  16      50.722 124.564  84.368  1.00  0.65           C  
ATOM     91  CG  LEU A  16      50.483 123.186  83.737  1.00  0.65           C  
ATOM     92  CD1 LEU A  16      51.467 122.185  84.320  1.00  0.65           C  
ATOM     93  CD2 LEU A  16      49.052 122.696  83.965  1.00  0.65           C  
ATOM     94  H   LEU A  16      51.474 126.399  82.329  1.00  0.65           H  
ATOM     95  HA  LEU A  16      48.938 125.542  83.679  1.00  0.65           H  
ATOM     96 1HB  LEU A  16      51.791 124.768  84.330  1.00  0.65           H  
ATOM     97 2HB  LEU A  16      50.431 124.504  85.415  1.00  0.65           H  
ATOM     98  HG  LEU A  16      50.666 123.249  82.663  1.00  0.65           H  
ATOM     99 1HD1 LEU A  16      51.316 121.211  83.854  1.00  0.65           H  
ATOM    100 2HD1 LEU A  16      51.321 122.090  85.396  1.00  0.65           H  
ATOM    101 3HD1 LEU A  16      52.487 122.511  84.124  1.00  0.65           H  
ATOM    102 1HD2 LEU A  16      48.934 121.701  83.538  1.00  0.65           H  
ATOM    103 2HD2 LEU A  16      48.346 123.364  83.474  1.00  0.65           H  
ATOM    104 3HD2 LEU A  16      48.832 122.655  85.031  1.00  0.65           H  
ATOM    105  N   ILE A  17      49.076 127.575  85.123  1.00  0.66           N  
ATOM    106  CA  ILE A  17      49.143 128.690  86.083  1.00  0.66           C  
ATOM    107  C   ILE A  17      49.429 128.146  87.485  1.00  0.66           C  
ATOM    108  O   ILE A  17      49.860 128.868  88.375  1.00  0.66           O  
ATOM    109  CB  ILE A  17      47.857 129.584  86.040  1.00  0.66           C  
ATOM    110  CG1 ILE A  17      48.106 130.990  86.625  1.00  0.66           C  
ATOM    111  CG2 ILE A  17      46.679 128.934  86.781  1.00  0.66           C  
ATOM    112  CD1 ILE A  17      48.988 131.920  85.783  1.00  0.66           C  
ATOM    113  H   ILE A  17      48.160 127.270  84.789  1.00  0.66           H  
ATOM    114  HA  ILE A  17      49.992 129.313  85.804  1.00  0.66           H  
ATOM    115  HB  ILE A  17      47.572 129.707  84.993  1.00  0.66           H  
ATOM    116 1HG1 ILE A  17      47.140 131.473  86.748  1.00  0.66           H  
ATOM    117 2HG1 ILE A  17      48.551 130.893  87.611  1.00  0.66           H  
ATOM    118 1HG2 ILE A  17      45.776 129.525  86.617  1.00  0.66           H  
ATOM    119 2HG2 ILE A  17      46.878 128.886  87.853  1.00  0.66           H  
ATOM    120 3HG2 ILE A  17      46.510 127.929  86.401  1.00  0.66           H  
ATOM    121 1HD1 ILE A  17      49.093 132.877  86.287  1.00  0.66           H  
ATOM    122 2HD1 ILE A  17      48.526 132.087  84.813  1.00  0.66           H  
ATOM    123 3HD1 ILE A  17      49.976 131.490  85.644  1.00  0.66           H  
ATOM    124  N   ASP A  18      49.334 126.831  87.643  1.00  0.67           N  
ATOM    125  CA  ASP A  18      49.765 126.145  88.867  1.00  0.67           C  
ATOM    126  C   ASP A  18      51.253 126.346  89.146  1.00  0.67           C  
ATOM    127  O   ASP A  18      51.725 126.105  90.264  1.00  0.67           O  
ATOM    128  CB  ASP A  18      49.550 124.629  88.755  1.00  0.67           C  
ATOM    129  CG  ASP A  18      48.099 124.209  88.892  1.00  0.67           C  
ATOM    130  OD1 ASP A  18      47.198 125.039  89.103  1.00  0.67           O  
ATOM    131  OD2 ASP A  18      47.843 122.984  88.823  1.00  0.67           O1-
ATOM    132  H   ASP A  18      48.938 126.275  86.885  1.00  0.67           H  
ATOM    133  HA  ASP A  18      49.214 126.533  89.724  1.00  0.67           H  
ATOM    134 1HB  ASP A  18      49.940 124.282  87.799  1.00  0.67           H  
ATOM    135 2HB  ASP A  18      50.109 124.142  89.551  1.00  0.67           H  
ATOM    136  N   THR A  19      52.004 126.766  88.138  1.00  0.66           N  
ATOM    137  CA  THR A  19      53.441 126.992  88.277  1.00  0.66           C  
ATOM    138  C   THR A  19      53.800 128.470  88.397  1.00  0.66           C  
ATOM    139  O   THR A  19      54.975 128.828  88.389  1.00  0.66           O  
ATOM    140  CB  THR A  19      54.208 126.388  87.093  1.00  0.66           C  
ATOM    141  CG2 THR A  19      53.852 124.925  86.878  1.00  0.66           C  
ATOM    142  OG1 THR A  19      53.919 127.119  85.897  1.00  0.66           O  
ATOM    143  H   THR A  19      51.571 126.949  87.235  1.00  0.66           H  
ATOM    144  HA  THR A  19      53.794 126.492  89.178  1.00  0.66           H  
ATOM    145  HB  THR A  19      55.274 126.464  87.293  1.00  0.66           H  
ATOM    146  HG1 THR A  19      53.001 126.962  85.627  1.00  0.66           H  
ATOM    147 1HG2 THR A  19      54.543 124.489  86.164  1.00  0.66           H  
ATOM    148 2HG2 THR A  19      52.839 124.829  86.496  1.00  0.66           H  
ATOM    149 3HG2 THR A  19      53.940 124.375  87.815  1.00  0.66           H  
ATOM    150  N   LEU A  20      52.806 129.341  88.495  1.00  0.65           N  
ATOM    151  CA  LEU A  20      53.065 130.767  88.687  1.00  0.65           C  
ATOM    152  C   LEU A  20      53.470 130.990  90.134  1.00  0.65           C  
ATOM    153  O   LEU A  20      52.723 130.675  91.052  1.00  0.65           O  
ATOM    154  CB  LEU A  20      51.821 131.590  88.327  1.00  0.65           C  
ATOM    155  CG  LEU A  20      51.784 133.121  88.471  1.00  0.65           C  
ATOM    156  CD1 LEU A  20      51.307 133.552  89.857  1.00  0.65           C  
ATOM    157  CD2 LEU A  20      53.094 133.836  88.157  1.00  0.65           C  
ATOM    158  H   LEU A  20      51.836 129.022  88.506  1.00  0.65           H  
ATOM    159  HA  LEU A  20      53.889 131.074  88.052  1.00  0.65           H  
ATOM    160 1HB  LEU A  20      51.599 131.366  87.285  1.00  0.65           H  
ATOM    161 2HB  LEU A  20      50.992 131.202  88.916  1.00  0.65           H  
ATOM    162  HG  LEU A  20      51.048 133.479  87.754  1.00  0.65           H  
ATOM    163 1HD1 LEU A  20      51.269 134.635  89.911  1.00  0.65           H  
ATOM    164 2HD1 LEU A  20      51.978 133.179  90.629  1.00  0.65           H  
ATOM    165 3HD1 LEU A  20      50.308 133.156  90.038  1.00  0.65           H  
ATOM    166 1HD2 LEU A  20      52.915 134.908  88.093  1.00  0.65           H  
ATOM    167 2HD2 LEU A  20      53.476 133.496  87.201  1.00  0.65           H  
ATOM    168 3HD2 LEU A  20      53.833 133.648  88.932  1.00  0.65           H  
ATOM    169  N   GLN A  21      54.665 131.527  90.334  1.00  0.48           N  
ATOM    170  CA  GLN A  21      55.157 131.867  91.665  1.00  0.48           C  
ATOM    171  C   GLN A  21      55.887 133.200  91.554  1.00  0.48           C  
ATOM    172  O   GLN A  21      56.369 133.544  90.472  1.00  0.48           O  
ATOM    173  CB  GLN A  21      56.123 130.787  92.169  1.00  0.48           C  
ATOM    174  CG  GLN A  21      55.517 129.383  92.142  1.00  0.48           C  
ATOM    175  CD  GLN A  21      56.342 128.339  92.838  1.00  0.48           C  
ATOM    176  NE2 GLN A  21      55.694 127.302  93.285  1.00  0.48           N  
ATOM    177  OE1 GLN A  21      57.559 128.448  92.968  1.00  0.48           O  
ATOM    178  H   GLN A  21      55.267 131.724  89.534  1.00  0.48           H  
ATOM    179  HA  GLN A  21      54.318 131.955  92.359  1.00  0.48           H  
ATOM    180 1HB  GLN A  21      57.012 130.794  91.542  1.00  0.48           H  
ATOM    181 2HB  GLN A  21      56.414 131.032  93.189  1.00  0.48           H  
ATOM    182 1HG  GLN A  21      54.542 129.417  92.620  1.00  0.48           H  
ATOM    183 2HG  GLN A  21      55.377 129.070  91.109  1.00  0.48           H  
ATOM    184 1HE2 GLN A  21      56.209 126.564  93.739  1.00  0.48           H  
ATOM    185 2HE2 GLN A  21      54.683 127.258  93.185  1.00  0.48           H  
ATOM    186  N   PHE A  22      56.003 133.957  92.637  1.00  0.34           N  
ATOM    187  CA  PHE A  22      56.878 135.129  92.635  1.00  0.34           C  
ATOM    188  C   PHE A  22      58.323 134.663  92.440  1.00  0.34           C  
ATOM    189  O   PHE A  22      58.679 133.561  92.857  1.00  0.34           O  
ATOM    190  CB  PHE A  22      56.739 135.936  93.929  1.00  0.34           C  
ATOM    191  CG  PHE A  22      57.582 137.183  93.945  1.00  0.34           C  
ATOM    192  CD1 PHE A  22      57.291 138.243  93.064  1.00  0.34           C  
ATOM    193  CD2 PHE A  22      58.694 137.288  94.799  1.00  0.34           C  
ATOM    194  CE1 PHE A  22      58.107 139.403  93.024  1.00  0.34           C  
ATOM    195  CE2 PHE A  22      59.512 138.449  94.785  1.00  0.34           C  
ATOM    196  CZ  PHE A  22      59.220 139.505  93.891  1.00  0.34           C  
ATOM    197  H   PHE A  22      55.499 133.710  93.488  1.00  0.34           H  
ATOM    198  HA  PHE A  22      56.605 135.776  91.807  1.00  0.34           H  
ATOM    199 1HB  PHE A  22      55.695 136.226  94.039  1.00  0.34           H  
ATOM    200 2HB  PHE A  22      57.012 135.307  94.776  1.00  0.34           H  
ATOM    201  HD1 PHE A  22      56.442 138.174  92.400  1.00  0.34           H  
ATOM    202  HD2 PHE A  22      58.937 136.479  95.472  1.00  0.34           H  
ATOM    203  HE1 PHE A  22      57.882 140.201  92.335  1.00  0.34           H  
ATOM    204  HE2 PHE A  22      60.357 138.523  95.453  1.00  0.34           H  
ATOM    205  HZ  PHE A  22      59.848 140.381  93.868  1.00  0.34           H  
ATOM    206  N   SER A  23      59.152 135.484  91.815  1.00  0.33           N  
ATOM    207  CA  SER A  23      60.561 135.178  91.580  1.00  0.33           C  
ATOM    208  C   SER A  23      61.260 136.520  91.719  1.00  0.33           C  
ATOM    209  O   SER A  23      60.646 137.536  91.384  1.00  0.33           O  
ATOM    210  CB  SER A  23      60.766 134.601  90.175  1.00  0.33           C  
ATOM    211  OG  SER A  23      62.132 134.331  89.921  1.00  0.33           O  
ATOM    212  H   SER A  23      58.841 136.407  91.532  1.00  0.33           H  
ATOM    213  HA  SER A  23      60.937 134.480  92.331  1.00  0.33           H  
ATOM    214 1HB  SER A  23      60.199 133.676  90.083  1.00  0.33           H  
ATOM    215 2HB  SER A  23      60.402 135.319  89.441  1.00  0.33           H  
ATOM    216  HG  SER A  23      62.235 134.095  88.982  1.00  0.33           H  
ATOM    217  N   LYS A  24      62.502 136.542  92.187  1.00  0.30           N  
ATOM    218  CA  LYS A  24      63.257 137.790  92.330  1.00  0.30           C  
ATOM    219  C   LYS A  24      63.410 138.414  90.951  1.00  0.30           C  
ATOM    220  O   LYS A  24      63.729 137.723  89.979  1.00  0.30           O  
ATOM    221  CB  LYS A  24      64.639 137.526  92.946  1.00  0.30           C  
ATOM    222  CG  LYS A  24      65.461 138.791  93.176  1.00  0.30           C  
ATOM    223  CD  LYS A  24      66.859 138.491  93.691  1.00  0.30           C  
ATOM    224  CE  LYS A  24      67.684 139.762  93.893  1.00  0.30           C  
ATOM    225  NZ  LYS A  24      67.841 140.583  92.635  1.00  0.30           N1+
ATOM    226  H   LYS A  24      62.957 135.662  92.426  1.00  0.30           H  
ATOM    227  HA  LYS A  24      62.696 138.478  92.967  1.00  0.30           H  
ATOM    228 1HB  LYS A  24      64.503 137.017  93.899  1.00  0.30           H  
ATOM    229 2HB  LYS A  24      65.195 136.870  92.277  1.00  0.30           H  
ATOM    230 1HG  LYS A  24      65.552 139.316  92.232  1.00  0.30           H  
ATOM    231 2HG  LYS A  24      64.948 139.433  93.887  1.00  0.30           H  
ATOM    232 1HD  LYS A  24      66.784 137.962  94.640  1.00  0.30           H  
ATOM    233 2HD  LYS A  24      67.367 137.851  92.972  1.00  0.30           H  
ATOM    234 1HE  LYS A  24      67.207 140.370  94.660  1.00  0.30           H  
ATOM    235 2HE  LYS A  24      68.673 139.479  94.253  1.00  0.30           H  
ATOM    236 1HZ  LYS A  24      68.446 141.377  92.810  1.00  0.30           H  
ATOM    237 2HZ  LYS A  24      66.936 140.928  92.331  1.00  0.30           H  
ATOM    238 3HZ  LYS A  24      68.236 140.011  91.893  1.00  0.30           H  
ATOM    239  N   THR A  25      63.167 139.705  90.851  1.00  0.42           N  
ATOM    240  CA  THR A  25      63.248 140.404  89.575  1.00  0.42           C  
ATOM    241  C   THR A  25      64.690 140.780  89.269  1.00  0.42           C  
ATOM    242  O   THR A  25      65.529 140.830  90.171  1.00  0.42           O  
ATOM    243  CB  THR A  25      62.443 141.699  89.643  1.00  0.42           C  
ATOM    244  CG2 THR A  25      61.001 141.450  89.991  1.00  0.42           C  
ATOM    245  OG1 THR A  25      62.977 142.530  90.672  1.00  0.42           O  
ATOM    246  H   THR A  25      62.914 140.249  91.676  1.00  0.42           H  
ATOM    247  HA  THR A  25      62.853 139.775  88.777  1.00  0.42           H  
ATOM    248  HB  THR A  25      62.505 142.216  88.684  1.00  0.42           H  
ATOM    249  HG1 THR A  25      63.154 143.399  90.281  1.00  0.42           H  
ATOM    250 1HG2 THR A  25      60.509 142.414  90.068  1.00  0.42           H  
ATOM    251 2HG2 THR A  25      60.904 140.935  90.944  1.00  0.42           H  
ATOM    252 3HG2 THR A  25      60.528 140.865  89.204  1.00  0.42           H  
ATOM    253  N   ASP A  26      64.989 141.061  88.011  1.00  0.44           N  
ATOM    254  CA  ASP A  26      66.339 141.460  87.599  1.00  0.44           C  
ATOM    255  C   ASP A  26      66.327 142.692  86.692  1.00  0.44           C  
ATOM    256  O   ASP A  26      67.309 143.003  86.015  1.00  0.44           O  
ATOM    257  CB  ASP A  26      67.083 140.272  86.970  1.00  0.44           C  
ATOM    258  CG  ASP A  26      66.432 139.733  85.705  1.00  0.44           C  
ATOM    259  OD1 ASP A  26      65.652 140.423  85.015  1.00  0.44           O  
ATOM    260  OD2 ASP A  26      66.701 138.556  85.384  1.00  0.44           O1-
ATOM    261  H   ASP A  26      64.269 140.989  87.290  1.00  0.44           H  
ATOM    262  HA  ASP A  26      66.901 141.742  88.491  1.00  0.44           H  
ATOM    263 1HB  ASP A  26      68.103 140.569  86.745  1.00  0.44           H  
ATOM    264 2HB  ASP A  26      67.116 139.467  87.702  1.00  0.44           H  
ATOM    265  N   ALA A  27      65.227 143.433  86.706  1.00  0.54           N  
ATOM    266  CA  ALA A  27      65.088 144.681  85.951  1.00  0.54           C  
ATOM    267  C   ALA A  27      65.596 145.853  86.807  1.00  0.54           C  
ATOM    268  O   ALA A  27      65.010 146.934  86.851  1.00  0.54           O  
ATOM    269  CB  ALA A  27      63.627 144.892  85.517  1.00  0.54           C  
ATOM    270  H   ALA A  27      64.453 143.155  87.295  1.00  0.54           H  
ATOM    271  HA  ALA A  27      65.703 144.618  85.053  1.00  0.54           H  
ATOM    272 1HB  ALA A  27      63.281 144.024  84.959  1.00  0.54           H  
ATOM    273 2HB  ALA A  27      63.563 145.771  84.877  1.00  0.54           H  
ATOM    274 3HB  ALA A  27      62.995 145.042  86.389  1.00  0.54           H  
ATOM    275  N   THR A  28      66.662 145.597  87.543  1.00  0.46           N  
ATOM    276  CA  THR A  28      67.260 146.538  88.480  1.00  0.46           C  
ATOM    277  C   THR A  28      68.749 146.288  88.275  1.00  0.46           C  
ATOM    278  O   THR A  28      69.123 145.179  87.870  1.00  0.46           O  
ATOM    279  CB  THR A  28      66.762 146.278  89.934  1.00  0.46           C  
ATOM    280  CG2 THR A  28      67.108 144.887  90.458  1.00  0.46           C  
ATOM    281  OG1 THR A  28      67.339 147.238  90.824  1.00  0.46           O  
ATOM    282  H   THR A  28      67.134 144.706  87.435  1.00  0.46           H  
ATOM    283  HA  THR A  28      67.019 147.563  88.190  1.00  0.46           H  
ATOM    284  HB  THR A  28      65.678 146.393  89.955  1.00  0.46           H  
ATOM    285  HG1 THR A  28      67.028 148.110  90.541  1.00  0.46           H  
ATOM    286 1HG2 THR A  28      66.757 144.802  91.485  1.00  0.46           H  
ATOM    287 2HG2 THR A  28      68.186 144.727  90.441  1.00  0.46           H  
ATOM    288 3HG2 THR A  28      66.611 144.127  89.859  1.00  0.46           H  
ATOM    289  N   ASP A  29      69.594 147.295  88.455  1.00  0.35           N  
ATOM    290  CA  ASP A  29      71.023 147.149  88.166  1.00  0.35           C  
ATOM    291  C   ASP A  29      71.973 148.146  88.831  1.00  0.35           C  
ATOM    292  O   ASP A  29      73.004 147.757  89.378  1.00  0.35           O  
ATOM    293  CB  ASP A  29      71.262 147.271  86.660  1.00  0.35           C  
ATOM    294  CG  ASP A  29      72.650 146.832  86.269  1.00  0.35           C  
ATOM    295  OD1 ASP A  29      73.173 145.852  86.842  1.00  0.35           O  
ATOM    296  OD2 ASP A  29      73.235 147.445  85.355  1.00  0.35           O1-
ATOM    297  H   ASP A  29      69.252 148.175  88.852  1.00  0.35           H  
ATOM    298  HA  ASP A  29      71.327 146.149  88.479  1.00  0.35           H  
ATOM    299 1HB  ASP A  29      70.536 146.664  86.123  1.00  0.35           H  
ATOM    300 2HB  ASP A  29      71.128 148.309  86.362  1.00  0.35           H  
ATOM    301  N   ASN A  30      71.665 149.433  88.738  1.00  0.32           N  
ATOM    302  CA  ASN A  30      72.534 150.502  89.223  1.00  0.32           C  
ATOM    303  C   ASN A  30      71.619 151.709  89.415  1.00  0.32           C  
ATOM    304  O   ASN A  30      70.496 151.699  88.908  1.00  0.32           O  
ATOM    305  CB  ASN A  30      73.629 150.797  88.188  1.00  0.32           C  
ATOM    306  CG  ASN A  30      74.686 151.729  88.718  1.00  0.32           C  
ATOM    307  ND2 ASN A  30      75.371 152.399  87.841  1.00  0.32           N  
ATOM    308  OD1 ASN A  30      74.859 151.864  89.923  1.00  0.32           O  
ATOM    309  H   ASN A  30      70.787 149.726  88.322  1.00  0.32           H  
ATOM    310  HA  ASN A  30      72.987 150.222  90.176  1.00  0.32           H  
ATOM    311 1HB  ASN A  30      74.111 149.865  87.902  1.00  0.32           H  
ATOM    312 2HB  ASN A  30      73.180 151.239  87.303  1.00  0.32           H  
ATOM    313 1HD2 ASN A  30      76.113 152.999  88.160  1.00  0.32           H  
ATOM    314 2HD2 ASN A  30      75.164 152.309  86.852  1.00  0.32           H  
ATOM    315  N   LEU A  31      72.067 152.751  90.097  1.00  0.33           N  
ATOM    316  CA  LEU A  31      71.198 153.895  90.396  1.00  0.33           C  
ATOM    317  C   LEU A  31      70.499 154.636  89.243  1.00  0.33           C  
ATOM    318  O   LEU A  31      69.385 155.090  89.452  1.00  0.33           O  
ATOM    319  CB  LEU A  31      71.897 154.919  91.298  1.00  0.33           C  
ATOM    320  CG  LEU A  31      72.472 154.437  92.641  1.00  0.33           C  
ATOM    321  CD1 LEU A  31      72.959 155.645  93.448  1.00  0.33           C  
ATOM    322  CD2 LEU A  31      71.487 153.629  93.485  1.00  0.33           C  
ATOM    323  H   LEU A  31      73.028 152.756  90.435  1.00  0.33           H  
ATOM    324  HA  LEU A  31      70.379 153.485  90.982  1.00  0.33           H  
ATOM    325 1HB  LEU A  31      72.703 155.381  90.733  1.00  0.33           H  
ATOM    326 2HB  LEU A  31      71.166 155.697  91.519  1.00  0.33           H  
ATOM    327  HG  LEU A  31      73.327 153.795  92.433  1.00  0.33           H  
ATOM    328 1HD1 LEU A  31      73.394 155.306  94.388  1.00  0.33           H  
ATOM    329 2HD1 LEU A  31      72.130 156.322  93.657  1.00  0.33           H  
ATOM    330 3HD1 LEU A  31      73.730 156.172  92.888  1.00  0.33           H  
ATOM    331 1HD2 LEU A  31      71.890 153.461  94.483  1.00  0.33           H  
ATOM    332 2HD2 LEU A  31      71.319 152.658  93.020  1.00  0.33           H  
ATOM    333 3HD2 LEU A  31      70.535 154.150  93.551  1.00  0.33           H  
ATOM    334  N   PRO A  32      71.050 154.703  88.011  1.00  0.39           N  
ATOM    335  CA  PRO A  32      70.133 155.235  86.987  1.00  0.39           C  
ATOM    336  C   PRO A  32      68.817 154.475  86.758  1.00  0.39           C  
ATOM    337  O   PRO A  32      67.819 155.094  86.390  1.00  0.39           O  
ATOM    338  CB  PRO A  32      70.973 155.188  85.708  1.00  0.39           C  
ATOM    339  CG  PRO A  32      72.362 155.229  86.189  1.00  0.39           C  
ATOM    340  CD  PRO A  32      72.355 154.378  87.407  1.00  0.39           C  
ATOM    341  HA  PRO A  32      69.893 156.271  87.223  1.00  0.39           H  
ATOM    342 1HB  PRO A  32      70.786 154.262  85.167  1.00  0.39           H  
ATOM    343 2HB  PRO A  32      70.763 156.049  85.075  1.00  0.39           H  
ATOM    344 1HG  PRO A  32      73.047 154.832  85.445  1.00  0.39           H  
ATOM    345 2HG  PRO A  32      72.628 156.249  86.450  1.00  0.39           H  
ATOM    346 1HD  PRO A  32      72.398 153.324  87.136  1.00  0.39           H  
ATOM    347 2HD  PRO A  32      73.176 154.648  88.071  1.00  0.39           H  
ATOM    348  N   ASN A  33      68.754 153.170  87.004  1.00  0.40           N  
ATOM    349  CA  ASN A  33      67.463 152.470  86.945  1.00  0.40           C  
ATOM    350  C   ASN A  33      66.632 152.820  88.171  1.00  0.40           C  
ATOM    351  O   ASN A  33      65.412 152.865  88.119  1.00  0.40           O  
ATOM    352  CB  ASN A  33      67.623 150.948  86.936  1.00  0.40           C  
ATOM    353  CG  ASN A  33      68.017 150.409  85.596  1.00  0.40           C  
ATOM    354  ND2 ASN A  33      68.692 149.299  85.598  1.00  0.40           N  
ATOM    355  OD1 ASN A  33      67.667 150.948  84.553  1.00  0.40           O  
ATOM    356  H   ASN A  33      69.593 152.651  87.271  1.00  0.40           H  
ATOM    357  HA  ASN A  33      66.907 152.787  86.060  1.00  0.40           H  
ATOM    358 1HB  ASN A  33      68.354 150.651  87.685  1.00  0.40           H  
ATOM    359 2HB  ASN A  33      66.665 150.503  87.200  1.00  0.40           H  
ATOM    360 1HD2 ASN A  33      69.038 148.936  84.722  1.00  0.40           H  
ATOM    361 2HD2 ASN A  33      68.888 148.826  86.463  1.00  0.40           H  
ATOM    362  N   ASP A  34      67.294 153.073  89.286  1.00  0.40           N  
ATOM    363  CA  ASP A  34      66.599 153.353  90.541  1.00  0.40           C  
ATOM    364  C   ASP A  34      66.019 154.758  90.557  1.00  0.40           C  
ATOM    365  O   ASP A  34      65.029 155.025  91.237  1.00  0.40           O  
ATOM    366  CB  ASP A  34      67.540 153.179  91.727  1.00  0.40           C  
ATOM    367  CG  ASP A  34      67.948 151.749  91.927  1.00  0.40           C  
ATOM    368  OD1 ASP A  34      67.091 150.863  91.725  1.00  0.40           O  
ATOM    369  OD2 ASP A  34      69.100 151.464  92.300  1.00  0.40           O1-
ATOM    370  H   ASP A  34      68.309 153.064  89.281  1.00  0.40           H  
ATOM    371  HA  ASP A  34      65.773 152.653  90.652  1.00  0.40           H  
ATOM    372 1HB  ASP A  34      68.422 153.796  91.582  1.00  0.40           H  
ATOM    373 2HB  ASP A  34      67.027 153.510  92.626  1.00  0.40           H  
ATOM    374  N   TYR A  35      66.571 155.637  89.733  1.00  0.28           N  
ATOM    375  CA  TYR A  35      66.032 156.982  89.544  1.00  0.28           C  
ATOM    376  C   TYR A  35      64.664 156.938  88.879  1.00  0.28           C  
ATOM    377  O   TYR A  35      63.894 157.894  88.986  1.00  0.28           O  
ATOM    378  CB  TYR A  35      66.961 157.823  88.656  1.00  0.28           C  
ATOM    379  CG  TYR A  35      68.320 158.193  89.232  1.00  0.28           C  
ATOM    380  CD1 TYR A  35      68.607 158.078  90.612  1.00  0.28           C  
ATOM    381  CD2 TYR A  35      69.325 158.713  88.389  1.00  0.28           C  
ATOM    382  CE1 TYR A  35      69.864 158.471  91.132  1.00  0.28           C  
ATOM    383  CE2 TYR A  35      70.579 159.126  88.916  1.00  0.28           C  
ATOM    384  CZ  TYR A  35      70.828 159.008  90.286  1.00  0.28           C  
ATOM    385  OH  TYR A  35      72.006 159.443  90.836  1.00  0.28           O  
ATOM    386  H   TYR A  35      67.423 155.378  89.238  1.00  0.28           H  
ATOM    387  HA  TYR A  35      65.914 157.468  90.513  1.00  0.28           H  
ATOM    388 1HB  TYR A  35      67.118 157.292  87.719  1.00  0.28           H  
ATOM    389 2HB  TYR A  35      66.444 158.752  88.421  1.00  0.28           H  
ATOM    390  HD1 TYR A  35      67.873 157.688  91.298  1.00  0.28           H  
ATOM    391  HD2 TYR A  35      69.132 158.818  87.331  1.00  0.28           H  
ATOM    392  HE1 TYR A  35      70.067 158.364  92.186  1.00  0.28           H  
ATOM    393  HE2 TYR A  35      71.335 159.533  88.263  1.00  0.28           H  
ATOM    394  HH  TYR A  35      72.587 159.869  90.187  1.00  0.28           H  
ATOM    395  N   ILE A  36      64.354 155.838  88.207  1.00  0.38           N  
ATOM    396  CA  ILE A  36      63.074 155.674  87.519  1.00  0.38           C  
ATOM    397  C   ILE A  36      62.296 154.484  88.078  1.00  0.38           C  
ATOM    398  O   ILE A  36      61.342 154.024  87.467  1.00  0.38           O  
ATOM    399  CB  ILE A  36      63.266 155.579  85.968  1.00  0.38           C  
ATOM    400  CG1 ILE A  36      64.118 154.355  85.574  1.00  0.38           C  
ATOM    401  CG2 ILE A  36      63.896 156.893  85.442  1.00  0.38           C  
ATOM    402  CD1 ILE A  36      64.215 154.071  84.072  1.00  0.38           C  
ATOM    403  H   ILE A  36      65.021 155.071  88.158  1.00  0.38           H  
ATOM    404  HA  ILE A  36      62.461 156.553  87.710  1.00  0.38           H  
ATOM    405  HB  ILE A  36      62.286 155.476  85.505  1.00  0.38           H  
ATOM    406 1HG1 ILE A  36      65.128 154.500  85.950  1.00  0.38           H  
ATOM    407 2HG1 ILE A  36      63.703 153.472  86.054  1.00  0.38           H  
ATOM    408 1HG2 ILE A  36      63.850 156.917  84.355  1.00  0.38           H  
ATOM    409 2HG2 ILE A  36      64.938 156.972  85.756  1.00  0.38           H  
ATOM    410 3HG2 ILE A  36      63.342 157.748  85.826  1.00  0.38           H  
ATOM    411 1HD1 ILE A  36      64.759 153.140  83.918  1.00  0.38           H  
ATOM    412 2HD1 ILE A  36      64.748 154.876  83.569  1.00  0.38           H  
ATOM    413 3HD1 ILE A  36      63.216 153.974  83.650  1.00  0.38           H  
ATOM    414  N   GLU A  37      62.674 153.948  89.226  1.00  0.54           N  
ATOM    415  CA  GLU A  37      61.971 152.766  89.732  1.00  0.54           C  
ATOM    416  C   GLU A  37      60.697 153.116  90.511  1.00  0.54           C  
ATOM    417  O   GLU A  37      60.718 153.898  91.468  1.00  0.54           O  
ATOM    418  CB  GLU A  37      62.911 151.907  90.574  1.00  0.54           C  
ATOM    419  CG  GLU A  37      62.406 150.487  90.757  1.00  0.54           C  
ATOM    420  CD  GLU A  37      63.380 149.617  91.528  1.00  0.54           C  
ATOM    421  OE1 GLU A  37      63.640 149.882  92.722  1.00  0.54           O  
ATOM    422  OE2 GLU A  37      63.911 148.646  90.950  1.00  0.54           O1-
ATOM    423  H   GLU A  37      63.448 154.337  89.754  1.00  0.54           H  
ATOM    424  HA  GLU A  37      61.683 152.160  88.873  1.00  0.54           H  
ATOM    425 1HB  GLU A  37      63.869 151.851  90.062  1.00  0.54           H  
ATOM    426 2HB  GLU A  37      63.063 152.378  91.543  1.00  0.54           H  
ATOM    427 1HG  GLU A  37      61.450 150.508  91.279  1.00  0.54           H  
ATOM    428 2HG  GLU A  37      62.255 150.048  89.773  1.00  0.54           H  
ATOM    429  N   ILE A  38      59.587 152.511  90.112  1.00  0.60           N  
ATOM    430  CA  ILE A  38      58.293 152.659  90.784  1.00  0.60           C  
ATOM    431  C   ILE A  38      58.077 151.374  91.579  1.00  0.60           C  
ATOM    432  O   ILE A  38      58.331 150.270  91.088  1.00  0.60           O  
ATOM    433  CB  ILE A  38      57.118 152.920  89.764  1.00  0.60           C  
ATOM    434  CG1 ILE A  38      55.755 152.954  90.488  1.00  0.60           C  
ATOM    435  CG2 ILE A  38      57.118 151.907  88.595  1.00  0.60           C  
ATOM    436  CD1 ILE A  38      54.561 153.364  89.630  1.00  0.60           C  
ATOM    437  H   ILE A  38      59.640 151.847  89.339  1.00  0.60           H  
ATOM    438  HA  ILE A  38      58.329 153.493  91.486  1.00  0.60           H  
ATOM    439  HB  ILE A  38      57.283 153.903  89.325  1.00  0.60           H  
ATOM    440 1HG1 ILE A  38      55.547 151.964  90.891  1.00  0.60           H  
ATOM    441 2HG1 ILE A  38      55.830 153.650  91.320  1.00  0.60           H  
ATOM    442 1HG2 ILE A  38      56.310 152.131  87.903  1.00  0.60           H  
ATOM    443 2HG2 ILE A  38      56.994 150.896  88.976  1.00  0.60           H  
ATOM    444 3HG2 ILE A  38      58.050 151.975  88.040  1.00  0.60           H  
ATOM    445 1HD1 ILE A  38      53.694 153.524  90.272  1.00  0.60           H  
ATOM    446 2HD1 ILE A  38      54.324 152.582  88.911  1.00  0.60           H  
ATOM    447 3HD1 ILE A  38      54.790 154.285  89.096  1.00  0.60           H  
ATOM    448  N   GLU A  39      57.585 151.516  92.798  1.00  0.67           N  
ATOM    449  CA  GLU A  39      57.174 150.370  93.605  1.00  0.67           C  
ATOM    450  C   GLU A  39      55.648 150.344  93.540  1.00  0.67           C  
ATOM    451  O   GLU A  39      54.998 151.288  94.024  1.00  0.67           O  
ATOM    452  CB  GLU A  39      57.640 150.535  95.054  1.00  0.67           C  
ATOM    453  CG  GLU A  39      57.254 149.363  95.942  1.00  0.67           C  
ATOM    454  CD  GLU A  39      57.618 149.597  97.386  1.00  0.67           C  
ATOM    455  OE1 GLU A  39      58.818 149.725  97.701  1.00  0.67           O  
ATOM    456  OE2 GLU A  39      56.710 149.654  98.246  1.00  0.67           O1-
ATOM    457  H   GLU A  39      57.419 152.449  93.170  1.00  0.67           H  
ATOM    458  HA  GLU A  39      57.589 149.445  93.202  1.00  0.67           H  
ATOM    459 1HB  GLU A  39      58.722 150.641  95.061  1.00  0.67           H  
ATOM    460 2HB  GLU A  39      57.204 151.444  95.466  1.00  0.67           H  
ATOM    461 1HG  GLU A  39      56.179 149.212  95.880  1.00  0.67           H  
ATOM    462 2HG  GLU A  39      57.756 148.464  95.588  1.00  0.67           H  
ATOM    463  N   PRO A  40      55.044 149.327  92.893  1.00  0.77           N  
ATOM    464  CA  PRO A  40      53.584 149.282  93.015  1.00  0.77           C  
ATOM    465  C   PRO A  40      53.135 149.100  94.457  1.00  0.77           C  
ATOM    466  O   PRO A  40      53.772 148.406  95.248  1.00  0.77           O  
ATOM    467  CB  PRO A  40      53.202 148.041  92.199  1.00  0.77           C  
ATOM    468  CG  PRO A  40      54.314 147.876  91.245  1.00  0.77           C  
ATOM    469  CD  PRO A  40      55.516 148.182  92.091  1.00  0.77           C  
ATOM    470  HA  PRO A  40      53.138 150.174  92.581  1.00  0.77           H  
ATOM    471 1HB  PRO A  40      53.136 147.169  92.847  1.00  0.77           H  
ATOM    472 2HB  PRO A  40      52.261 148.194  91.679  1.00  0.77           H  
ATOM    473 1HG  PRO A  40      54.350 146.860  90.858  1.00  0.77           H  
ATOM    474 2HG  PRO A  40      54.225 148.596  90.434  1.00  0.77           H  
ATOM    475 1HD  PRO A  40      55.748 147.336  92.737  1.00  0.77           H  
ATOM    476 2HD  PRO A  40      56.370 148.449  91.470  1.00  0.77           H  
ATOM    477  N   LYS A  41      51.992 149.676  94.790  1.00  0.75           N  
ATOM    478  CA  LYS A  41      51.333 149.378  96.060  1.00  0.75           C  
ATOM    479  C   LYS A  41      50.207 148.408  95.762  1.00  0.75           C  
ATOM    480  O   LYS A  41      49.882 147.564  96.593  1.00  0.75           O  
ATOM    481  CB  LYS A  41      50.842 150.642  96.766  1.00  0.75           C  
ATOM    482  CG  LYS A  41      51.940 151.613  97.214  1.00  0.75           C  
ATOM    483  CD  LYS A  41      52.974 150.948  98.118  1.00  0.75           C  
ATOM    484  CE  LYS A  41      53.818 151.974  98.831  1.00  0.75           C  
ATOM    485  NZ  LYS A  41      54.885 151.342  99.665  1.00  0.75           N1+
ATOM    486  H   LYS A  41      51.528 150.288  94.117  1.00  0.75           H  
ATOM    487  HA  LYS A  41      52.023 148.855  96.721  1.00  0.75           H  
ATOM    488 1HB  LYS A  41      50.155 151.168  96.109  1.00  0.75           H  
ATOM    489 2HB  LYS A  41      50.296 150.330  97.654  1.00  0.75           H  
ATOM    490 1HG  LYS A  41      52.453 152.019  96.346  1.00  0.75           H  
ATOM    491 2HG  LYS A  41      51.467 152.432  97.754  1.00  0.75           H  
ATOM    492 1HD  LYS A  41      52.468 150.337  98.860  1.00  0.75           H  
ATOM    493 2HD  LYS A  41      53.623 150.312  97.517  1.00  0.75           H  
ATOM    494 1HE  LYS A  41      54.283 152.624  98.096  1.00  0.75           H  
ATOM    495 2HE  LYS A  41      53.176 152.581  99.470  1.00  0.75           H  
ATOM    496 1HZ  LYS A  41      55.422 152.066 100.129  1.00  0.75           H  
ATOM    497 2HZ  LYS A  41      55.506 150.783  99.080  1.00  0.75           H  
ATOM    498 3HZ  LYS A  41      54.466 150.735 100.362  1.00  0.75           H  
ATOM    499  N   ALA A  42      49.726 148.433  94.529  1.00  0.83           N  
ATOM    500  CA  ALA A  42      48.915 147.353  93.994  1.00  0.83           C  
ATOM    501  C   ALA A  42      49.076 147.334  92.483  1.00  0.83           C  
ATOM    502  O   ALA A  42      49.283 148.380  91.878  1.00  0.83           O  
ATOM    503  CB  ALA A  42      47.455 147.546  94.354  1.00  0.83           C  
ATOM    504  H   ALA A  42      49.967 149.186  93.891  1.00  0.83           H  
ATOM    505  HA  ALA A  42      49.269 146.405  94.399  1.00  0.83           H  
ATOM    506 1HB  ALA A  42      47.341 147.535  95.430  1.00  0.83           H  
ATOM    507 2HB  ALA A  42      46.888 146.720  93.941  1.00  0.83           H  
ATOM    508 3HB  ALA A  42      47.084 148.488  93.950  1.00  0.83           H  
ATOM    509  N   PHE A  43      48.923 146.170  91.878  1.00  0.70           N  
ATOM    510  CA  PHE A  43      48.926 146.042  90.425  1.00  0.70           C  
ATOM    511  C   PHE A  43      47.626 145.367  90.031  1.00  0.70           C  
ATOM    512  O   PHE A  43      47.003 144.695  90.849  1.00  0.70           O  
ATOM    513  CB  PHE A  43      50.154 145.273  89.919  1.00  0.70           C  
ATOM    514  CG  PHE A  43      50.318 143.913  90.526  1.00  0.70           C  
ATOM    515  CD1 PHE A  43      49.650 142.794  89.994  1.00  0.70           C  
ATOM    516  CD2 PHE A  43      51.171 143.744  91.627  1.00  0.70           C  
ATOM    517  CE1 PHE A  43      49.825 141.508  90.568  1.00  0.70           C  
ATOM    518  CE2 PHE A  43      51.355 142.475  92.210  1.00  0.70           C  
ATOM    519  CZ  PHE A  43      50.685 141.349  91.678  1.00  0.70           C  
ATOM    520  H   PHE A  43      48.738 145.330  92.433  1.00  0.70           H  
ATOM    521  HA  PHE A  43      48.935 147.026  89.972  1.00  0.70           H  
ATOM    522 1HB  PHE A  43      50.084 145.167  88.839  1.00  0.70           H  
ATOM    523 2HB  PHE A  43      51.045 145.859  90.143  1.00  0.70           H  
ATOM    524  HD1 PHE A  43      48.999 142.910  89.140  1.00  0.70           H  
ATOM    525  HD2 PHE A  43      51.702 144.592  92.030  1.00  0.70           H  
ATOM    526  HE1 PHE A  43      49.307 140.658  90.160  1.00  0.70           H  
ATOM    527  HE2 PHE A  43      52.023 142.368  93.047  1.00  0.70           H  
ATOM    528  HZ  PHE A  43      50.830 140.373  92.115  1.00  0.70           H  
ATOM    529  N   GLY A  44      47.205 145.572  88.794  1.00  0.81           N  
ATOM    530  CA  GLY A  44      45.977 144.975  88.296  1.00  0.81           C  
ATOM    531  C   GLY A  44      46.270 143.787  87.414  1.00  0.81           C  
ATOM    532  O   GLY A  44      47.354 143.721  86.832  1.00  0.81           O  
ATOM    533  H   GLY A  44      47.763 146.141  88.159  1.00  0.81           H  
ATOM    534 1HA  GLY A  44      45.339 144.665  89.122  1.00  0.81           H  
ATOM    535 2HA  GLY A  44      45.446 145.708  87.699  1.00  0.81           H  
ATOM    536  N   LEU A  45      45.339 142.857  87.287  1.00  0.75           N  
ATOM    537  CA  LEU A  45      45.552 141.670  86.452  1.00  0.75           C  
ATOM    538  C   LEU A  45      44.888 141.811  85.087  1.00  0.75           C  
ATOM    539  O   LEU A  45      43.833 142.440  84.973  1.00  0.75           O  
ATOM    540  CB  LEU A  45      44.958 140.438  87.140  1.00  0.75           C  
ATOM    541  CG  LEU A  45      45.411 140.074  88.559  1.00  0.75           C  
ATOM    542  CD1 LEU A  45      44.749 138.749  88.941  1.00  0.75           C  
ATOM    543  CD2 LEU A  45      46.932 139.974  88.694  1.00  0.75           C  
ATOM    544  H   LEU A  45      44.457 142.962  87.791  1.00  0.75           H  
ATOM    545  HA  LEU A  45      46.622 141.509  86.306  1.00  0.75           H  
ATOM    546 1HB  LEU A  45      43.879 140.570  87.177  1.00  0.75           H  
ATOM    547 2HB  LEU A  45      45.162 139.581  86.499  1.00  0.75           H  
ATOM    548  HG  LEU A  45      45.059 140.845  89.246  1.00  0.75           H  
ATOM    549 1HD1 LEU A  45      44.946 138.531  89.984  1.00  0.75           H  
ATOM    550 2HD1 LEU A  45      45.143 137.943  88.333  1.00  0.75           H  
ATOM    551 3HD1 LEU A  45      43.674 138.809  88.796  1.00  0.75           H  
ATOM    552 1HD2 LEU A  45      47.192 139.564  89.665  1.00  0.75           H  
ATOM    553 2HD2 LEU A  45      47.369 140.969  88.607  1.00  0.75           H  
ATOM    554 3HD2 LEU A  45      47.344 139.341  87.914  1.00  0.75           H  
ATOM    555  N   ASN A  46      45.441 141.170  84.070  1.00  0.75           N  
ATOM    556  CA  ASN A  46      44.772 141.044  82.773  1.00  0.75           C  
ATOM    557  C   ASN A  46      45.112 139.658  82.238  1.00  0.75           C  
ATOM    558  O   ASN A  46      45.980 138.981  82.764  1.00  0.75           O  
ATOM    559  CB  ASN A  46      45.201 142.138  81.786  1.00  0.75           C  
ATOM    560  CG  ASN A  46      46.587 141.933  81.269  1.00  0.75           C  
ATOM    561  ND2 ASN A  46      47.563 142.413  81.981  1.00  0.75           N  
ATOM    562  OD1 ASN A  46      46.770 141.297  80.240  1.00  0.75           O  
ATOM    563  H   ASN A  46      46.350 140.698  84.193  1.00  0.75           H  
ATOM    564  HA  ASN A  46      43.694 141.114  82.922  1.00  0.75           H  
ATOM    565 1HB  ASN A  46      44.524 142.132  80.935  1.00  0.75           H  
ATOM    566 2HB  ASN A  46      45.141 143.108  82.269  1.00  0.75           H  
ATOM    567 1HD2 ASN A  46      48.509 142.150  81.750  1.00  0.75           H  
ATOM    568 2HD2 ASN A  46      47.360 142.985  82.789  1.00  0.75           H  
ATOM    569  N   PHE A  47      44.431 139.191  81.209  1.00  0.69           N  
ATOM    570  CA  PHE A  47      44.592 137.808  80.768  1.00  0.69           C  
ATOM    571  C   PHE A  47      45.877 137.516  80.003  1.00  0.69           C  
ATOM    572  O   PHE A  47      46.218 136.353  79.845  1.00  0.69           O  
ATOM    573  CB  PHE A  47      43.394 137.366  79.931  1.00  0.69           C  
ATOM    574  CG  PHE A  47      42.178 137.008  80.747  1.00  0.69           C  
ATOM    575  CD1 PHE A  47      41.453 137.981  81.462  1.00  0.69           C  
ATOM    576  CD2 PHE A  47      41.723 135.677  80.762  1.00  0.69           C  
ATOM    577  CE1 PHE A  47      40.239 137.657  82.102  1.00  0.69           C  
ATOM    578  CE2 PHE A  47      40.501 135.339  81.386  1.00  0.69           C  
ATOM    579  CZ  PHE A  47      39.749 136.337  82.044  1.00  0.69           C  
ATOM    580  H   PHE A  47      43.754 139.788  80.736  1.00  0.69           H  
ATOM    581  HA  PHE A  47      44.615 137.169  81.650  1.00  0.69           H  
ATOM    582 1HB  PHE A  47      43.148 138.150  79.218  1.00  0.69           H  
ATOM    583 2HB  PHE A  47      43.671 136.481  79.362  1.00  0.69           H  
ATOM    584  HD1 PHE A  47      41.805 138.999  81.510  1.00  0.69           H  
ATOM    585  HD2 PHE A  47      42.296 134.904  80.274  1.00  0.69           H  
ATOM    586  HE1 PHE A  47      39.686 138.423  82.624  1.00  0.69           H  
ATOM    587  HE2 PHE A  47      40.138 134.324  81.344  1.00  0.69           H  
ATOM    588  HZ  PHE A  47      38.805 136.090  82.500  1.00  0.69           H  
ATOM    589  N   ARG A  48      46.659 138.499  79.578  1.00  0.67           N  
ATOM    590  CA  ARG A  48      47.943 138.186  78.927  1.00  0.67           C  
ATOM    591  C   ARG A  48      48.946 137.682  79.953  1.00  0.67           C  
ATOM    592  O   ARG A  48      49.962 137.086  79.599  1.00  0.67           O  
ATOM    593  CB  ARG A  48      48.534 139.400  78.220  1.00  0.67           C  
ATOM    594  CG  ARG A  48      47.655 139.939  77.115  1.00  0.67           C  
ATOM    595  CD  ARG A  48      48.255 141.156  76.440  1.00  0.67           C  
ATOM    596  NE  ARG A  48      49.447 140.890  75.625  1.00  0.67           N  
ATOM    597  CZ  ARG A  48      49.457 140.470  74.369  1.00  0.67           C  
ATOM    598  NH1 ARG A  48      48.425 139.973  73.737  1.00  0.67           N1+
ATOM    599  NH2 ARG A  48      50.575 140.561  73.730  1.00  0.67           N  
ATOM    600  H   ARG A  48      46.415 139.480  79.746  1.00  0.67           H  
ATOM    601  HA  ARG A  48      47.792 137.397  78.188  1.00  0.67           H  
ATOM    602 1HB  ARG A  48      48.691 140.183  78.955  1.00  0.67           H  
ATOM    603 2HB  ARG A  48      49.497 139.119  77.798  1.00  0.67           H  
ATOM    604 1HG  ARG A  48      47.492 139.160  76.375  1.00  0.67           H  
ATOM    605 2HG  ARG A  48      46.697 140.228  77.535  1.00  0.67           H  
ATOM    606 1HD  ARG A  48      47.499 141.586  75.788  1.00  0.67           H  
ATOM    607 2HD  ARG A  48      48.505 141.889  77.206  1.00  0.67           H  
ATOM    608  HE  ARG A  48      50.349 141.096  76.041  1.00  0.67           H  
ATOM    609 1HH1 ARG A  48      47.520 139.921  74.190  1.00  0.67           H  
ATOM    610 2HH1 ARG A  48      48.525 139.626  72.788  1.00  0.67           H  
ATOM    611 1HH2 ARG A  48      51.410 140.883  74.216  1.00  0.67           H  
ATOM    612 2HH2 ARG A  48      50.638 140.290  72.750  1.00  0.67           H  
ATOM    613  N   ASP A  49      48.605 137.867  81.216  1.00  0.73           N  
ATOM    614  CA  ASP A  49      49.400 137.374  82.337  1.00  0.73           C  
ATOM    615  C   ASP A  49      49.140 135.878  82.528  1.00  0.73           C  
ATOM    616  O   ASP A  49      49.850 135.192  83.254  1.00  0.73           O  
ATOM    617  CB  ASP A  49      48.973 138.076  83.637  1.00  0.73           C  
ATOM    618  CG  ASP A  49      48.967 139.596  83.535  1.00  0.73           C  
ATOM    619  OD1 ASP A  49      49.622 140.168  82.633  1.00  0.73           O  
ATOM    620  OD2 ASP A  49      48.286 140.240  84.366  1.00  0.73           O1-
ATOM    621  H   ASP A  49      47.775 138.407  81.437  1.00  0.73           H  
ATOM    622  HA  ASP A  49      50.458 137.550  82.148  1.00  0.73           H  
ATOM    623 1HB  ASP A  49      47.964 137.752  83.881  1.00  0.73           H  
ATOM    624 2HB  ASP A  49      49.633 137.768  84.447  1.00  0.73           H  
ATOM    625  N   VAL A  50      48.060 135.396  81.921  1.00  0.73           N  
ATOM    626  CA  VAL A  50      47.499 134.073  82.218  1.00  0.73           C  
ATOM    627  C   VAL A  50      47.358 133.159  81.012  1.00  0.73           C  
ATOM    628  O   VAL A  50      47.554 131.965  81.121  1.00  0.73           O  
ATOM    629  CB  VAL A  50      46.070 134.191  82.826  1.00  0.73           C  
ATOM    630  CG1 VAL A  50      45.726 132.963  83.673  1.00  0.73           C  
ATOM    631  CG2 VAL A  50      45.950 135.427  83.696  1.00  0.73           C  
ATOM    632  H   VAL A  50      47.547 135.999  81.291  1.00  0.73           H  
ATOM    633  HA  VAL A  50      48.136 133.574  82.949  1.00  0.73           H  
ATOM    634  HB  VAL A  50      45.345 134.281  82.015  1.00  0.73           H  
ATOM    635 1HG1 VAL A  50      44.708 133.046  84.049  1.00  0.73           H  
ATOM    636 2HG1 VAL A  50      46.406 132.883  84.518  1.00  0.73           H  
ATOM    637 3HG1 VAL A  50      45.794 132.057  83.072  1.00  0.73           H  
ATOM    638 1HG2 VAL A  50      45.016 135.398  84.248  1.00  0.73           H  
ATOM    639 2HG2 VAL A  50      45.965 136.328  83.088  1.00  0.73           H  
ATOM    640 3HG2 VAL A  50      46.782 135.458  84.397  1.00  0.73           H  
ATOM    641  N   MET A  51      47.032 133.683  79.841  1.00  0.69           N  
ATOM    642  CA  MET A  51      46.779 132.826  78.686  1.00  0.69           C  
ATOM    643  C   MET A  51      48.034 132.110  78.194  1.00  0.69           C  
ATOM    644  O   MET A  51      47.946 131.006  77.668  1.00  0.69           O  
ATOM    645  CB  MET A  51      46.187 133.642  77.545  1.00  0.69           C  
ATOM    646  CG  MET A  51      44.783 134.185  77.772  1.00  0.69           C  
ATOM    647  SD  MET A  51      43.528 132.920  77.974  1.00  0.69           S  
ATOM    648  CE  MET A  51      42.071 133.822  77.534  1.00  0.69           C  
ATOM    649  H   MET A  51      46.896 134.687  79.749  1.00  0.69           H  
ATOM    650  HA  MET A  51      46.058 132.060  78.975  1.00  0.69           H  
ATOM    651 1HB  MET A  51      46.854 134.477  77.354  1.00  0.69           H  
ATOM    652 2HB  MET A  51      46.163 133.021  76.655  1.00  0.69           H  
ATOM    653 1HG  MET A  51      44.778 134.816  78.653  1.00  0.69           H  
ATOM    654 2HG  MET A  51      44.515 134.795  76.911  1.00  0.69           H  
ATOM    655 1HE  MET A  51      41.195 133.194  77.682  1.00  0.69           H  
ATOM    656 2HE  MET A  51      42.128 134.118  76.486  1.00  0.69           H  
ATOM    657 3HE  MET A  51      41.977 134.713  78.151  1.00  0.69           H  
ATOM    658  N   VAL A  52      49.214 132.667  78.412  1.00  0.69           N  
ATOM    659  CA  VAL A  52      50.474 131.956  78.174  1.00  0.69           C  
ATOM    660  C   VAL A  52      50.611 130.764  79.137  1.00  0.69           C  
ATOM    661  O   VAL A  52      51.132 129.700  78.788  1.00  0.69           O  
ATOM    662  CB  VAL A  52      51.664 132.953  78.292  1.00  0.69           C  
ATOM    663  CG1 VAL A  52      51.655 133.716  79.631  1.00  0.69           C  
ATOM    664  CG2 VAL A  52      53.009 132.265  78.065  1.00  0.69           C  
ATOM    665  H   VAL A  52      49.255 133.635  78.721  1.00  0.69           H  
ATOM    666  HA  VAL A  52      50.472 131.554  77.158  1.00  0.69           H  
ATOM    667  HB  VAL A  52      51.536 133.697  77.505  1.00  0.69           H  
ATOM    668 1HG1 VAL A  52      52.571 134.292  79.734  1.00  0.69           H  
ATOM    669 2HG1 VAL A  52      51.596 133.024  80.463  1.00  0.69           H  
ATOM    670 3HG1 VAL A  52      50.817 134.408  79.673  1.00  0.69           H  
ATOM    671 1HG2 VAL A  52      53.793 133.015  77.994  1.00  0.69           H  
ATOM    672 2HG2 VAL A  52      52.984 131.710  77.128  1.00  0.69           H  
ATOM    673 3HG2 VAL A  52      53.243 131.586  78.885  1.00  0.69           H  
ATOM    674  N   ALA A  53      50.036 130.891  80.324  1.00  0.74           N  
ATOM    675  CA  ALA A  53      50.010 129.842  81.333  1.00  0.74           C  
ATOM    676  C   ALA A  53      48.783 128.950  81.139  1.00  0.74           C  
ATOM    677  O   ALA A  53      48.453 128.160  82.006  1.00  0.74           O  
ATOM    678  CB  ALA A  53      49.989 130.465  82.710  1.00  0.74           C  
ATOM    679  H   ALA A  53      49.551 131.752  80.552  1.00  0.74           H  
ATOM    680  HA  ALA A  53      50.911 129.235  81.248  1.00  0.74           H  
ATOM    681 1HB  ALA A  53      50.733 131.254  82.775  1.00  0.74           H  
ATOM    682 2HB  ALA A  53      50.214 129.706  83.455  1.00  0.74           H  
ATOM    683 3HB  ALA A  53      49.004 130.882  82.914  1.00  0.74           H  
ATOM    684  N   MET A  54      48.095 129.092  80.018  1.00  0.70           N  
ATOM    685  CA  MET A  54      46.966 128.230  79.665  1.00  0.70           C  
ATOM    686  C   MET A  54      47.129 127.659  78.254  1.00  0.70           C  
ATOM    687  O   MET A  54      46.386 126.773  77.832  1.00  0.70           O  
ATOM    688  CB  MET A  54      45.672 129.042  79.731  1.00  0.70           C  
ATOM    689  CG  MET A  54      45.276 129.543  81.110  1.00  0.70           C  
ATOM    690  SD  MET A  54      44.029 130.841  80.972  1.00  0.70           S  
ATOM    691  CE  MET A  54      42.599 129.980  80.334  1.00  0.70           C  
ATOM    692  H   MET A  54      48.330 129.856  79.400  1.00  0.70           H  
ATOM    693  HA  MET A  54      46.897 127.394  80.363  1.00  0.70           H  
ATOM    694 1HB  MET A  54      45.788 129.901  79.077  1.00  0.70           H  
ATOM    695 2HB  MET A  54      44.858 128.432  79.347  1.00  0.70           H  
ATOM    696 1HG  MET A  54      44.895 128.715  81.705  1.00  0.70           H  
ATOM    697 2HG  MET A  54      46.147 129.962  81.609  1.00  0.70           H  
ATOM    698 1HE  MET A  54      41.740 130.648  80.352  1.00  0.70           H  
ATOM    699 2HE  MET A  54      42.391 129.103  80.946  1.00  0.70           H  
ATOM    700 3HE  MET A  54      42.783 129.667  79.308  1.00  0.70           H  
ATOM    701  N   GLY A  55      48.096 128.171  77.504  1.00  0.74           N  
ATOM    702  CA  GLY A  55      48.297 127.743  76.127  1.00  0.74           C  
ATOM    703  C   GLY A  55      47.336 128.378  75.140  1.00  0.74           C  
ATOM    704  O   GLY A  55      46.933 127.734  74.180  1.00  0.74           O  
ATOM    705  H   GLY A  55      48.696 128.892  77.873  1.00  0.74           H  
ATOM    706 1HA  GLY A  55      49.313 127.991  75.827  1.00  0.74           H  
ATOM    707 2HA  GLY A  55      48.168 126.664  76.073  1.00  0.74           H  
ATOM    708  N   GLN A  56      46.898 129.598  75.424  1.00  0.67           N  
ATOM    709  CA  GLN A  56      45.780 130.231  74.714  1.00  0.67           C  
ATOM    710  C   GLN A  56      46.078 131.548  73.972  1.00  0.67           C  
ATOM    711  O   GLN A  56      45.302 131.961  73.104  1.00  0.67           O  
ATOM    712  CB  GLN A  56      44.675 130.474  75.741  1.00  0.67           C  
ATOM    713  CG  GLN A  56      44.135 129.243  76.459  1.00  0.67           C  
ATOM    714  CD  GLN A  56      43.601 128.169  75.546  1.00  0.67           C  
ATOM    715  NE2 GLN A  56      44.005 126.952  75.790  1.00  0.67           N  
ATOM    716  OE1 GLN A  56      42.843 128.432  74.620  1.00  0.67           O  
ATOM    717  H   GLN A  56      47.295 130.082  76.226  1.00  0.67           H  
ATOM    718  HA  GLN A  56      45.394 129.533  73.970  1.00  0.67           H  
ATOM    719 1HB  GLN A  56      45.066 131.145  76.497  1.00  0.67           H  
ATOM    720 2HB  GLN A  56      43.847 130.969  75.253  1.00  0.67           H  
ATOM    721 1HG  GLN A  56      44.931 128.805  77.047  1.00  0.67           H  
ATOM    722 2HG  GLN A  56      43.340 129.552  77.135  1.00  0.67           H  
ATOM    723 1HE2 GLN A  56      43.661 126.192  75.223  1.00  0.67           H  
ATOM    724 2HE2 GLN A  56      44.654 126.774  76.548  1.00  0.67           H  
ATOM    725  N   LEU A  57      47.199 132.197  74.258  1.00  0.65           N  
ATOM    726  CA  LEU A  57      47.682 133.352  73.484  1.00  0.65           C  
ATOM    727  C   LEU A  57      49.136 133.003  73.264  1.00  0.65           C  
ATOM    728  O   LEU A  57      49.717 132.300  74.090  1.00  0.65           O  
ATOM    729  CB  LEU A  57      47.615 134.689  74.236  1.00  0.65           C  
ATOM    730  CG  LEU A  57      46.284 135.446  74.364  1.00  0.65           C  
ATOM    731  CD1 LEU A  57      46.475 136.655  75.279  1.00  0.65           C  
ATOM    732  CD2 LEU A  57      45.757 135.944  73.026  1.00  0.65           C  
ATOM    733  H   LEU A  57      47.819 131.848  74.977  1.00  0.65           H  
ATOM    734  HA  LEU A  57      47.179 133.437  72.521  1.00  0.65           H  
ATOM    735 1HB  LEU A  57      48.010 134.520  75.236  1.00  0.65           H  
ATOM    736 2HB  LEU A  57      48.304 135.370  73.739  1.00  0.65           H  
ATOM    737  HG  LEU A  57      45.542 134.779  74.805  1.00  0.65           H  
ATOM    738 1HD1 LEU A  57      45.516 137.147  75.442  1.00  0.65           H  
ATOM    739 2HD1 LEU A  57      47.168 137.362  74.821  1.00  0.65           H  
ATOM    740 3HD1 LEU A  57      46.876 136.345  76.240  1.00  0.65           H  
ATOM    741 1HD2 LEU A  57      44.786 136.417  73.164  1.00  0.65           H  
ATOM    742 2HD2 LEU A  57      45.641 135.111  72.342  1.00  0.65           H  
ATOM    743 3HD2 LEU A  57      46.451 136.660  72.586  1.00  0.65           H  
ATOM    744  N   GLU A  58      49.726 133.501  72.192  1.00  0.64           N  
ATOM    745  CA  GLU A  58      51.131 133.214  71.894  1.00  0.64           C  
ATOM    746  C   GLU A  58      52.041 134.332  72.394  1.00  0.64           C  
ATOM    747  O   GLU A  58      53.250 134.353  72.137  1.00  0.64           O  
ATOM    748  CB  GLU A  58      51.325 133.054  70.387  1.00  0.64           C  
ATOM    749  CG  GLU A  58      50.546 131.896  69.780  1.00  0.64           C  
ATOM    750  CD  GLU A  58      50.877 131.680  68.313  1.00  0.64           C  
ATOM    751  OE1 GLU A  58      51.947 132.116  67.833  1.00  0.64           O  
ATOM    752  OE2 GLU A  58      50.071 131.032  67.608  1.00  0.64           O1-
ATOM    753  H   GLU A  58      49.199 134.087  71.542  1.00  0.64           H  
ATOM    754  HA  GLU A  58      51.426 132.286  72.388  1.00  0.64           H  
ATOM    755 1HB  GLU A  58      51.033 133.979  69.891  1.00  0.64           H  
ATOM    756 2HB  GLU A  58      52.381 132.880  70.209  1.00  0.64           H  
ATOM    757 1HG  GLU A  58      50.784 130.988  70.332  1.00  0.64           H  
ATOM    758 2HG  GLU A  58      49.479 132.094  69.875  1.00  0.64           H  
ATOM    759  N   GLU A  59      51.449 135.290  73.086  1.00  0.65           N  
ATOM    760  CA  GLU A  59      52.153 136.487  73.537  1.00  0.65           C  
ATOM    761  C   GLU A  59      51.871 136.685  75.018  1.00  0.65           C  
ATOM    762  O   GLU A  59      50.833 136.235  75.513  1.00  0.65           O  
ATOM    763  CB  GLU A  59      51.674 137.690  72.732  1.00  0.65           C  
ATOM    764  CG  GLU A  59      51.891 137.561  71.228  1.00  0.65           C  
ATOM    765  CD  GLU A  59      51.432 138.780  70.444  1.00  0.65           C  
ATOM    766  OE1 GLU A  59      51.106 139.841  71.022  1.00  0.65           O  
ATOM    767  OE2 GLU A  59      51.378 138.683  69.204  1.00  0.65           O1-
ATOM    768  H   GLU A  59      50.469 135.212  73.311  1.00  0.65           H  
ATOM    769  HA  GLU A  59      53.225 136.374  73.390  1.00  0.65           H  
ATOM    770 1HB  GLU A  59      50.611 137.825  72.918  1.00  0.65           H  
ATOM    771 2HB  GLU A  59      52.213 138.564  73.087  1.00  0.65           H  
ATOM    772 1HG  GLU A  59      52.950 137.391  71.036  1.00  0.65           H  
ATOM    773 2HG  GLU A  59      51.333 136.701  70.862  1.00  0.65           H  
ATOM    774  N   SER A  60      52.796 137.305  75.737  1.00  0.65           N  
ATOM    775  CA  SER A  60      52.735 137.358  77.196  1.00  0.65           C  
ATOM    776  C   SER A  60      53.310 138.635  77.780  1.00  0.65           C  
ATOM    777  O   SER A  60      54.075 139.337  77.122  1.00  0.65           O  
ATOM    778  CB  SER A  60      53.581 136.206  77.726  1.00  0.65           C  
ATOM    779  OG  SER A  60      54.926 136.338  77.289  1.00  0.65           O  
ATOM    780  H   SER A  60      53.622 137.706  75.285  1.00  0.65           H  
ATOM    781  HA  SER A  60      51.706 137.243  77.538  1.00  0.65           H  
ATOM    782 1HB  SER A  60      53.544 136.189  78.813  1.00  0.65           H  
ATOM    783 2HB  SER A  60      53.180 135.273  77.337  1.00  0.65           H  
ATOM    784  HG  SER A  60      55.396 136.937  77.895  1.00  0.65           H  
ATOM    785  N   ILE A  61      52.976 138.894  79.031  1.00  0.56           N  
ATOM    786  CA  ILE A  61      53.585 139.928  79.869  1.00  0.56           C  
ATOM    787  C   ILE A  61      53.329 139.314  81.236  1.00  0.56           C  
ATOM    788  O   ILE A  61      52.619 138.311  81.318  1.00  0.56           O  
ATOM    789  CB  ILE A  61      52.891 141.332  79.793  1.00  0.56           C  
ATOM    790  CG1 ILE A  61      51.377 141.177  79.559  1.00  0.56           C  
ATOM    791  CG2 ILE A  61      53.573 142.214  78.727  1.00  0.56           C  
ATOM    792  CD1 ILE A  61      50.551 142.441  79.761  1.00  0.56           C  
ATOM    793  H   ILE A  61      52.293 138.300  79.508  1.00  0.56           H  
ATOM    794  HA  ILE A  61      54.658 140.017  79.692  1.00  0.56           H  
ATOM    795  HB  ILE A  61      53.031 141.836  80.752  1.00  0.56           H  
ATOM    796 1HG1 ILE A  61      51.216 140.830  78.540  1.00  0.56           H  
ATOM    797 2HG1 ILE A  61      50.995 140.421  80.243  1.00  0.56           H  
ATOM    798 1HG2 ILE A  61      53.150 143.212  78.735  1.00  0.56           H  
ATOM    799 2HG2 ILE A  61      53.443 141.785  77.739  1.00  0.56           H  
ATOM    800 3HG2 ILE A  61      54.639 142.295  78.938  1.00  0.56           H  
ATOM    801 1HD1 ILE A  61      49.495 142.203  79.657  1.00  0.56           H  
ATOM    802 2HD1 ILE A  61      50.817 143.192  79.019  1.00  0.56           H  
ATOM    803 3HD1 ILE A  61      50.725 142.834  80.761  1.00  0.56           H  
ATOM    804  N   MET A  62      53.842 139.925  82.291  1.00  0.60           N  
ATOM    805  CA  MET A  62      53.276 139.752  83.624  1.00  0.60           C  
ATOM    806  C   MET A  62      52.903 141.159  84.076  1.00  0.60           C  
ATOM    807  O   MET A  62      53.710 141.869  84.656  1.00  0.60           O  
ATOM    808  CB  MET A  62      54.259 139.076  84.590  1.00  0.60           C  
ATOM    809  CG  MET A  62      54.556 137.614  84.275  1.00  0.60           C  
ATOM    810  SD  MET A  62      54.050 136.492  85.604  1.00  0.60           S  
ATOM    811  CE  MET A  62      52.243 136.519  85.457  1.00  0.60           C  
ATOM    812  H   MET A  62      54.577 140.608  82.173  1.00  0.60           H  
ATOM    813  HA  MET A  62      52.363 139.155  83.571  1.00  0.60           H  
ATOM    814 1HB  MET A  62      55.195 139.632  84.597  1.00  0.60           H  
ATOM    815 2HB  MET A  62      53.836 139.114  85.589  1.00  0.60           H  
ATOM    816 1HG  MET A  62      54.037 137.332  83.361  1.00  0.60           H  
ATOM    817 2HG  MET A  62      55.626 137.504  84.114  1.00  0.60           H  
ATOM    818 1HE  MET A  62      51.806 135.800  86.147  1.00  0.60           H  
ATOM    819 2HE  MET A  62      51.950 136.254  84.441  1.00  0.60           H  
ATOM    820 3HE  MET A  62      51.867 137.514  85.693  1.00  0.60           H  
ATOM    821  N   GLY A  63      51.696 141.582  83.754  1.00  0.67           N  
ATOM    822  CA  GLY A  63      51.186 142.890  84.134  1.00  0.67           C  
ATOM    823  C   GLY A  63      51.557 144.056  83.237  1.00  0.67           C  
ATOM    824  O   GLY A  63      52.620 144.069  82.611  1.00  0.67           O  
ATOM    825  H   GLY A  63      51.065 140.973  83.224  1.00  0.67           H  
ATOM    826 1HA  GLY A  63      50.099 142.824  84.162  1.00  0.67           H  
ATOM    827 2HA  GLY A  63      51.523 143.122  85.142  1.00  0.67           H  
ATOM    828  N   PHE A  64      50.678 145.051  83.209  1.00  0.61           N  
ATOM    829  CA  PHE A  64      50.881 146.302  82.463  1.00  0.61           C  
ATOM    830  C   PHE A  64      50.098 147.426  83.150  1.00  0.61           C  
ATOM    831  O   PHE A  64      49.650 148.378  82.520  1.00  0.61           O  
ATOM    832  CB  PHE A  64      50.436 146.148  81.002  1.00  0.61           C  
ATOM    833  CG  PHE A  64      51.356 146.812  80.011  1.00  0.61           C  
ATOM    834  CD1 PHE A  64      52.252 146.033  79.269  1.00  0.61           C  
ATOM    835  CD2 PHE A  64      51.315 148.200  79.789  1.00  0.61           C  
ATOM    836  CE1 PHE A  64      53.113 146.624  78.310  1.00  0.61           C  
ATOM    837  CE2 PHE A  64      52.173 148.811  78.838  1.00  0.61           C  
ATOM    838  CZ  PHE A  64      53.079 148.019  78.105  1.00  0.61           C  
ATOM    839  H   PHE A  64      49.823 144.959  83.748  1.00  0.61           H  
ATOM    840  HA  PHE A  64      51.938 146.553  82.482  1.00  0.61           H  
ATOM    841 1HB  PHE A  64      50.398 145.090  80.766  1.00  0.61           H  
ATOM    842 2HB  PHE A  64      49.434 146.549  80.873  1.00  0.61           H  
ATOM    843  HD1 PHE A  64      52.291 144.970  79.432  1.00  0.61           H  
ATOM    844  HD2 PHE A  64      50.618 148.808  80.339  1.00  0.61           H  
ATOM    845  HE1 PHE A  64      53.798 146.011  77.746  1.00  0.61           H  
ATOM    846  HE2 PHE A  64      52.137 149.879  78.684  1.00  0.61           H  
ATOM    847  HZ  PHE A  64      53.750 148.477  77.394  1.00  0.61           H  
ATOM    848  N   GLU A  65      49.828 147.249  84.434  1.00  0.70           N  
ATOM    849  CA  GLU A  65      48.931 148.143  85.164  1.00  0.70           C  
ATOM    850  C   GLU A  65      49.224 148.231  86.655  1.00  0.70           C  
ATOM    851  O   GLU A  65      49.135 147.211  87.342  1.00  0.70           O  
ATOM    852  CB  GLU A  65      47.542 147.539  85.010  1.00  0.70           C  
ATOM    853  CG  GLU A  65      46.406 148.365  85.517  1.00  0.70           C  
ATOM    854  CD  GLU A  65      45.083 147.814  85.033  1.00  0.70           C  
ATOM    855  OE1 GLU A  65      44.862 146.586  85.162  1.00  0.70           O  
ATOM    856  OE2 GLU A  65      44.266 148.588  84.485  1.00  0.70           O1-
ATOM    857  H   GLU A  65      50.212 146.453  84.931  1.00  0.70           H  
ATOM    858  HA  GLU A  65      48.955 149.142  84.723  1.00  0.70           H  
ATOM    859 1HB  GLU A  65      47.386 147.387  83.956  1.00  0.70           H  
ATOM    860 2HB  GLU A  65      47.516 146.562  85.494  1.00  0.70           H  
ATOM    861 1HG  GLU A  65      46.427 148.393  86.608  1.00  0.70           H  
ATOM    862 2HG  GLU A  65      46.524 149.371  85.132  1.00  0.70           H  
ATOM    863  N   CYS A  66      49.525 149.404  87.192  1.00  0.76           N  
ATOM    864  CA  CYS A  66      49.589 149.554  88.646  1.00  0.76           C  
ATOM    865  C   CYS A  66      49.209 150.928  89.162  1.00  0.76           C  
ATOM    866  O   CYS A  66      49.104 151.896  88.407  1.00  0.76           O  
ATOM    867  CB  CYS A  66      50.991 149.253  89.190  1.00  0.76           C  
ATOM    868  SG  CYS A  66      52.216 150.547  88.894  1.00  0.76           S  
ATOM    869  H   CYS A  66      49.675 150.223  86.597  1.00  0.76           H  
ATOM    870  HA  CYS A  66      48.895 148.844  89.092  1.00  0.76           H  
ATOM    871 1HB  CYS A  66      50.914 149.118  90.267  1.00  0.76           H  
ATOM    872 2HB  CYS A  66      51.337 148.310  88.776  1.00  0.76           H  
ATOM    873  HG  CYS A  66      53.188 150.007  89.635  1.00  0.76           H  
ATOM    874  N   ALA A  67      49.116 150.990  90.481  1.00  0.81           N  
ATOM    875  CA  ALA A  67      49.119 152.224  91.239  1.00  0.81           C  
ATOM    876  C   ALA A  67      50.241 152.021  92.248  1.00  0.81           C  
ATOM    877  O   ALA A  67      50.396 150.932  92.805  1.00  0.81           O  
ATOM    878  CB  ALA A  67      47.790 152.409  91.930  1.00  0.81           C  
ATOM    879  H   ALA A  67      49.169 150.124  91.024  1.00  0.81           H  
ATOM    880  HA  ALA A  67      49.345 153.077  90.597  1.00  0.81           H  
ATOM    881 1HB  ALA A  67      47.019 152.611  91.190  1.00  0.81           H  
ATOM    882 2HB  ALA A  67      47.847 153.240  92.625  1.00  0.81           H  
ATOM    883 3HB  ALA A  67      47.538 151.505  92.482  1.00  0.81           H  
ATOM    884  N   GLY A  68      51.050 153.034  92.482  1.00  0.80           N  
ATOM    885  CA  GLY A  68      52.185 152.871  93.366  1.00  0.80           C  
ATOM    886  C   GLY A  68      52.845 154.184  93.667  1.00  0.80           C  
ATOM    887  O   GLY A  68      52.235 155.234  93.497  1.00  0.80           O  
ATOM    888  H   GLY A  68      50.916 153.939  92.019  1.00  0.80           H  
ATOM    889 1HA  GLY A  68      51.856 152.423  94.301  1.00  0.80           H  
ATOM    890 2HA  GLY A  68      52.914 152.219  92.891  1.00  0.80           H  
ATOM    891  N   VAL A  69      54.083 154.129  94.122  1.00  0.70           N  
ATOM    892  CA  VAL A  69      54.823 155.340  94.451  1.00  0.70           C  
ATOM    893  C   VAL A  69      56.157 155.350  93.732  1.00  0.70           C  
ATOM    894  O   VAL A  69      56.847 154.332  93.612  1.00  0.70           O  
ATOM    895  CB  VAL A  69      55.045 155.496  95.986  1.00  0.70           C  
ATOM    896  CG1 VAL A  69      53.709 155.683  96.711  1.00  0.70           C  
ATOM    897  CG2 VAL A  69      55.801 154.292  96.585  1.00  0.70           C  
ATOM    898  H   VAL A  69      54.548 153.225  94.233  1.00  0.70           H  
ATOM    899  HA  VAL A  69      54.261 156.209  94.109  1.00  0.70           H  
ATOM    900  HB  VAL A  69      55.640 156.393  96.148  1.00  0.70           H  
ATOM    901 1HG1 VAL A  69      53.889 155.855  97.773  1.00  0.70           H  
ATOM    902 2HG1 VAL A  69      53.077 154.803  96.596  1.00  0.70           H  
ATOM    903 3HG1 VAL A  69      53.192 156.552  96.307  1.00  0.70           H  
ATOM    904 1HG2 VAL A  69      55.911 154.432  97.661  1.00  0.70           H  
ATOM    905 2HG2 VAL A  69      56.787 154.205  96.144  1.00  0.70           H  
ATOM    906 3HG2 VAL A  69      55.255 153.369  96.400  1.00  0.70           H  
ATOM    907  N   VAL A  70      56.567 156.539  93.331  1.00  0.53           N  
ATOM    908  CA  VAL A  70      57.937 156.773  92.885  1.00  0.53           C  
ATOM    909  C   VAL A  70      58.520 157.449  94.118  1.00  0.53           C  
ATOM    910  O   VAL A  70      58.760 158.649  94.159  1.00  0.53           O  
ATOM    911  CB  VAL A  70      57.979 157.573  91.551  1.00  0.53           C  
ATOM    912  CG1 VAL A  70      59.389 157.981  91.153  1.00  0.53           C  
ATOM    913  CG2 VAL A  70      57.420 156.712  90.415  1.00  0.53           C  
ATOM    914  H   VAL A  70      55.936 157.344  93.403  1.00  0.53           H  
ATOM    915  HA  VAL A  70      58.457 155.826  92.736  1.00  0.53           H  
ATOM    916  HB  VAL A  70      57.366 158.470  91.658  1.00  0.53           H  
ATOM    917 1HG1 VAL A  70      59.353 158.491  90.191  1.00  0.53           H  
ATOM    918 2HG1 VAL A  70      60.039 157.107  91.076  1.00  0.53           H  
ATOM    919 3HG1 VAL A  70      59.792 158.680  91.875  1.00  0.53           H  
ATOM    920 1HG2 VAL A  70      57.276 157.330  89.526  1.00  0.53           H  
ATOM    921 2HG2 VAL A  70      56.466 156.282  90.700  1.00  0.53           H  
ATOM    922 3HG2 VAL A  70      58.112 155.904  90.181  1.00  0.53           H  
ATOM    923  N   ARG A  71      58.649 156.655  95.174  1.00  0.40           N  
ATOM    924  CA  ARG A  71      59.177 157.131  96.462  1.00  0.40           C  
ATOM    925  C   ARG A  71      60.058 156.129  97.185  1.00  0.40           C  
ATOM    926  O   ARG A  71      61.206 156.426  97.491  1.00  0.40           O  
ATOM    927  CB  ARG A  71      58.052 157.538  97.428  1.00  0.40           C  
ATOM    928  CG  ARG A  71      58.599 158.170  98.716  1.00  0.40           C  
ATOM    929  CD  ARG A  71      57.525 158.571  99.704  1.00  0.40           C  
ATOM    930  NE  ARG A  71      58.177 159.093 100.914  1.00  0.40           N  
ATOM    931  CZ  ARG A  71      57.576 159.564 101.996  1.00  0.40           C  
ATOM    932  NH1 ARG A  71      56.282 159.629 102.151  1.00  0.40           N1+
ATOM    933  NH2 ARG A  71      58.326 159.986 102.967  1.00  0.40           N  
ATOM    934  H   ARG A  71      58.382 155.684  95.072  1.00  0.40           H  
ATOM    935  HA  ARG A  71      59.793 158.012  96.281  1.00  0.40           H  
ATOM    936 1HB  ARG A  71      57.389 158.237  96.928  1.00  0.40           H  
ATOM    937 2HB  ARG A  71      57.472 156.661  97.703  1.00  0.40           H  
ATOM    938 1HG  ARG A  71      59.242 157.450  99.216  1.00  0.40           H  
ATOM    939 2HG  ARG A  71      59.193 159.047  98.463  1.00  0.40           H  
ATOM    940 1HD  ARG A  71      56.886 159.335  99.259  1.00  0.40           H  
ATOM    941 2HD  ARG A  71      56.927 157.698  99.966  1.00  0.40           H  
ATOM    942  HE  ARG A  71      59.192 159.098 100.926  1.00  0.40           H  
ATOM    943 1HH1 ARG A  71      55.665 159.333 101.403  1.00  0.40           H  
ATOM    944 2HH1 ARG A  71      55.889 159.983 103.014  1.00  0.40           H  
ATOM    945 1HH2 ARG A  71      59.333 159.970 102.874  1.00  0.40           H  
ATOM    946 2HH2 ARG A  71      57.892 160.339 103.818  1.00  0.40           H  
ATOM    947  N   ARG A  72      59.484 154.987  97.536  1.00  0.42           N  
ATOM    948  CA  ARG A  72      60.082 154.120  98.547  1.00  0.42           C  
ATOM    949  C   ARG A  72      61.449 153.571  98.178  1.00  0.42           C  
ATOM    950  O   ARG A  72      61.648 153.003  97.097  1.00  0.42           O  
ATOM    951  CB  ARG A  72      59.113 152.991  98.907  1.00  0.42           C  
ATOM    952  CG  ARG A  72      59.611 152.126 100.056  1.00  0.42           C  
ATOM    953  CD  ARG A  72      58.541 151.257 100.669  1.00  0.42           C  
ATOM    954  NE  ARG A  72      59.124 150.319 101.638  1.00  0.42           N  
ATOM    955  CZ  ARG A  72      59.614 149.115 101.380  1.00  0.42           C  
ATOM    956  NH1 ARG A  72      59.640 148.566 100.195  1.00  0.42           N1+
ATOM    957  NH2 ARG A  72      60.090 148.427 102.374  1.00  0.42           N  
ATOM    958  H   ARG A  72      58.560 154.764  97.204  1.00  0.42           H  
ATOM    959  HA  ARG A  72      60.225 154.725  99.444  1.00  0.42           H  
ATOM    960 1HB  ARG A  72      58.163 153.437  99.189  1.00  0.42           H  
ATOM    961 2HB  ARG A  72      58.951 152.359  98.035  1.00  0.42           H  
ATOM    962 1HG  ARG A  72      60.402 151.485  99.676  1.00  0.42           H  
ATOM    963 2HG  ARG A  72      60.017 152.766 100.834  1.00  0.42           H  
ATOM    964 1HD  ARG A  72      57.815 151.895 101.174  1.00  0.42           H  
ATOM    965 2HD  ARG A  72      58.037 150.697  99.888  1.00  0.42           H  
ATOM    966  HE  ARG A  72      59.151 150.622 102.611  1.00  0.42           H  
ATOM    967 1HH1 ARG A  72      59.310 149.087  99.381  1.00  0.42           H  
ATOM    968 2HH1 ARG A  72      59.963 147.615 100.088  1.00  0.42           H  
ATOM    969 1HH2 ARG A  72      60.087 148.840 103.303  1.00  0.42           H  
ATOM    970 2HH2 ARG A  72      60.450 147.494 102.235  1.00  0.42           H  
ATOM    971  N   VAL A  73      62.368 153.740  99.114  1.00  0.39           N  
ATOM    972  CA  VAL A  73      63.702 153.160  99.045  1.00  0.39           C  
ATOM    973  C   VAL A  73      63.518 151.669  99.292  1.00  0.39           C  
ATOM    974  O   VAL A  73      62.889 151.276 100.275  1.00  0.39           O  
ATOM    975  CB  VAL A  73      64.621 153.789 100.133  1.00  0.39           C  
ATOM    976  CG1 VAL A  73      66.017 153.176 100.120  1.00  0.39           C  
ATOM    977  CG2 VAL A  73      64.713 155.312  99.953  1.00  0.39           C  
ATOM    978  H   VAL A  73      62.125 154.261  99.957  1.00  0.39           H  
ATOM    979  HA  VAL A  73      64.123 153.328  98.057  1.00  0.39           H  
ATOM    980  HB  VAL A  73      64.176 153.597 101.109  1.00  0.39           H  
ATOM    981 1HG1 VAL A  73      66.653 153.695 100.837  1.00  0.39           H  
ATOM    982 2HG1 VAL A  73      66.462 153.261  99.133  1.00  0.39           H  
ATOM    983 3HG1 VAL A  73      65.963 152.126 100.403  1.00  0.39           H  
ATOM    984 1HG2 VAL A  73      65.388 155.734 100.698  1.00  0.39           H  
ATOM    985 2HG2 VAL A  73      63.734 155.771 100.090  1.00  0.39           H  
ATOM    986 3HG2 VAL A  73      65.084 155.555  98.960  1.00  0.39           H  
ATOM    987  N   GLY A  74      64.010 150.839  98.387  1.00  0.44           N  
ATOM    988  CA  GLY A  74      63.824 149.401  98.520  1.00  0.44           C  
ATOM    989  C   GLY A  74      64.709 148.749  99.566  1.00  0.44           C  
ATOM    990  O   GLY A  74      65.616 149.400 100.110  1.00  0.44           O  
ATOM    991  H   GLY A  74      64.512 151.204  97.579  1.00  0.44           H  
ATOM    992 1HA  GLY A  74      62.783 149.208  98.776  1.00  0.44           H  
ATOM    993 2HA  GLY A  74      64.027 148.931  97.559  1.00  0.44           H  
ATOM    994  N   PRO A  75      64.501 147.454  99.866  1.00  0.36           N  
ATOM    995  CA  PRO A  75      65.428 146.807 100.802  1.00  0.36           C  
ATOM    996  C   PRO A  75      66.840 146.832 100.237  1.00  0.36           C  
ATOM    997  O   PRO A  75      67.010 146.768  99.018  1.00  0.36           O  
ATOM    998  CB  PRO A  75      64.906 145.371 100.883  1.00  0.36           C  
ATOM    999  CG  PRO A  75      63.481 145.486 100.494  1.00  0.36           C  
ATOM   1000  CD  PRO A  75      63.494 146.492  99.386  1.00  0.36           C  
ATOM   1001  HA  PRO A  75      65.387 147.295 101.776  1.00  0.36           H  
ATOM   1002 1HB  PRO A  75      65.437 144.739 100.174  1.00  0.36           H  
ATOM   1003 2HB  PRO A  75      65.004 144.978 101.894  1.00  0.36           H  
ATOM   1004 1HG  PRO A  75      63.084 144.533 100.154  1.00  0.36           H  
ATOM   1005 2HG  PRO A  75      62.902 145.866 101.332  1.00  0.36           H  
ATOM   1006 1HD  PRO A  75      63.818 146.033  98.452  1.00  0.36           H  
ATOM   1007 2HD  PRO A  75      62.514 146.954  99.279  1.00  0.36           H  
ATOM   1008  N   SER A  76      67.821 146.986 101.114  1.00  0.36           N  
ATOM   1009  CA  SER A  76      69.245 147.134 100.779  1.00  0.36           C  
ATOM   1010  C   SER A  76      69.643 148.310  99.872  1.00  0.36           C  
ATOM   1011  O   SER A  76      70.825 148.510  99.602  1.00  0.36           O  
ATOM   1012  CB  SER A  76      69.775 145.825 100.187  1.00  0.36           C  
ATOM   1013  OG  SER A  76      69.491 144.747 101.064  1.00  0.36           O  
ATOM   1014  H   SER A  76      67.574 147.003 102.102  1.00  0.36           H  
ATOM   1015  HA  SER A  76      69.772 147.285 101.721  1.00  0.36           H  
ATOM   1016 1HB  SER A  76      69.294 145.640  99.227  1.00  0.36           H  
ATOM   1017 2HB  SER A  76      70.851 145.899 100.038  1.00  0.36           H  
ATOM   1018  HG  SER A  76      70.078 144.841 101.838  1.00  0.36           H  
ATOM   1019  N   SER A  77      68.690 149.107  99.417  1.00  0.38           N  
ATOM   1020  CA  SER A  77      68.957 150.216  98.503  1.00  0.38           C  
ATOM   1021  C   SER A  77      69.490 151.441  99.240  1.00  0.38           C  
ATOM   1022  O   SER A  77      69.171 151.657 100.415  1.00  0.38           O  
ATOM   1023  CB  SER A  77      67.657 150.575  97.788  1.00  0.38           C  
ATOM   1024  OG  SER A  77      67.836 151.562  96.791  1.00  0.38           O  
ATOM   1025  H   SER A  77      67.726 148.931  99.682  1.00  0.38           H  
ATOM   1026  HA  SER A  77      69.690 149.894  97.761  1.00  0.38           H  
ATOM   1027 1HB  SER A  77      67.256 149.678  97.324  1.00  0.38           H  
ATOM   1028 2HB  SER A  77      66.940 150.935  98.523  1.00  0.38           H  
ATOM   1029  HG  SER A  77      66.952 151.806  96.473  1.00  0.38           H  
ATOM   1030  N   ALA A  78      70.297 152.245  98.563  1.00  0.42           N  
ATOM   1031  CA  ALA A  78      70.840 153.472  99.132  1.00  0.42           C  
ATOM   1032  C   ALA A  78      69.746 154.508  99.404  1.00  0.42           C  
ATOM   1033  O   ALA A  78      68.845 154.714  98.589  1.00  0.42           O  
ATOM   1034  CB  ALA A  78      71.898 154.058  98.173  1.00  0.42           C  
ATOM   1035  H   ALA A  78      70.559 151.995  97.611  1.00  0.42           H  
ATOM   1036  HA  ALA A  78      71.324 153.226 100.078  1.00  0.42           H  
ATOM   1037 1HB  ALA A  78      72.651 153.304  97.954  1.00  0.42           H  
ATOM   1038 2HB  ALA A  78      72.388 154.913  98.637  1.00  0.42           H  
ATOM   1039 3HB  ALA A  78      71.426 154.367  97.240  1.00  0.42           H  
ATOM   1040  N   GLY A  79      69.906 155.235 100.500  1.00  0.39           N  
ATOM   1041  CA  GLY A  79      69.053 156.372 100.812  1.00  0.39           C  
ATOM   1042  C   GLY A  79      69.525 157.600 100.055  1.00  0.39           C  
ATOM   1043  O   GLY A  79      68.799 158.578  99.908  1.00  0.39           O  
ATOM   1044  H   GLY A  79      70.684 155.025 101.131  1.00  0.39           H  
ATOM   1045 1HA  GLY A  79      68.026 156.151 100.526  1.00  0.39           H  
ATOM   1046 2HA  GLY A  79      69.094 156.578 101.879  1.00  0.39           H  
ATOM   1047  N   HIS A  80      70.729 157.517  99.504  1.00  0.31           N  
ATOM   1048  CA  HIS A  80      71.250 158.554  98.614  1.00  0.31           C  
ATOM   1049  C   HIS A  80      70.420 158.614  97.340  1.00  0.31           C  
ATOM   1050  O   HIS A  80      70.252 159.666  96.730  1.00  0.31           O  
ATOM   1051  CB  HIS A  80      72.706 158.261  98.241  1.00  0.31           C  
ATOM   1052  CG  HIS A  80      73.647 158.360  99.400  1.00  0.31           C  
ATOM   1053  CD2 HIS A  80      74.303 157.397 100.096  1.00  0.31           C  
ATOM   1054  ND1 HIS A  80      74.021 159.542  99.986  1.00  0.31           N  
ATOM   1055  CE1 HIS A  80      74.845 159.264 100.996  1.00  0.31           C  
ATOM   1056  NE2 HIS A  80      75.042 157.966 101.111  1.00  0.31           N  
ATOM   1057  H   HIS A  80      71.303 156.711  99.700  1.00  0.31           H  
ATOM   1058  HA  HIS A  80      71.190 159.524  99.108  1.00  0.31           H  
ATOM   1059 1HB  HIS A  80      72.772 157.263  97.811  1.00  0.31           H  
ATOM   1060 2HB  HIS A  80      73.022 158.982  97.487  1.00  0.31           H  
ATOM   1061  HD1 HIS A  80      73.727 160.475  99.698  1.00  0.31           H  
ATOM   1062  HD2 HIS A  80      74.246 156.337  99.893  1.00  0.31           H  
ATOM   1063  HE1 HIS A  80      75.302 160.006 101.633  1.00  0.31           H  
ATOM   1064  N   ASN A  81      69.872 157.474  96.952  1.00  0.36           N  
ATOM   1065  CA  ASN A  81      68.980 157.421  95.809  1.00  0.36           C  
ATOM   1066  C   ASN A  81      67.609 157.862  96.301  1.00  0.36           C  
ATOM   1067  O   ASN A  81      66.975 157.170  97.104  1.00  0.36           O  
ATOM   1068  CB  ASN A  81      68.933 155.999  95.257  1.00  0.36           C  
ATOM   1069  CG  ASN A  81      68.095 155.900  94.017  1.00  0.36           C  
ATOM   1070  ND2 ASN A  81      66.821 155.655  94.162  1.00  0.36           N  
ATOM   1071  OD1 ASN A  81      68.601 156.059  92.932  1.00  0.36           O  
ATOM   1072  H   ASN A  81      70.010 156.636  97.497  1.00  0.36           H  
ATOM   1073  HA  ASN A  81      69.323 158.103  95.026  1.00  0.36           H  
ATOM   1074 1HB  ASN A  81      69.946 155.691  95.017  1.00  0.36           H  
ATOM   1075 2HB  ASN A  81      68.541 155.323  96.009  1.00  0.36           H  
ATOM   1076 1HD2 ASN A  81      66.244 155.623  93.335  1.00  0.36           H  
ATOM   1077 2HD2 ASN A  81      66.445 155.486  95.084  1.00  0.36           H  
ATOM   1078  N   ILE A  82      67.146 159.008  95.836  1.00  0.30           N  
ATOM   1079  CA  ILE A  82      65.860 159.554  96.261  1.00  0.30           C  
ATOM   1080  C   ILE A  82      65.005 159.708  95.009  1.00  0.30           C  
ATOM   1081  O   ILE A  82      65.518 159.757  93.890  1.00  0.30           O  
ATOM   1082  CB  ILE A  82      66.055 160.857  97.093  1.00  0.30           C  
ATOM   1083  CG1 ILE A  82      64.773 161.181  97.880  1.00  0.30           C  
ATOM   1084  CG2 ILE A  82      66.531 162.029  96.209  1.00  0.30           C  
ATOM   1085  CD1 ILE A  82      64.958 162.129  99.053  1.00  0.30           C  
ATOM   1086  H   ILE A  82      67.688 159.532  95.150  1.00  0.30           H  
ATOM   1087  HA  ILE A  82      65.359 158.830  96.904  1.00  0.30           H  
ATOM   1088  HB  ILE A  82      66.840 160.653  97.824  1.00  0.30           H  
ATOM   1089 1HG1 ILE A  82      64.040 161.609  97.200  1.00  0.30           H  
ATOM   1090 2HG1 ILE A  82      64.369 160.249  98.273  1.00  0.30           H  
ATOM   1091 1HG2 ILE A  82      66.706 162.910  96.827  1.00  0.30           H  
ATOM   1092 2HG2 ILE A  82      65.782 162.275  95.456  1.00  0.30           H  
ATOM   1093 3HG2 ILE A  82      67.468 161.769  95.722  1.00  0.30           H  
ATOM   1094 1HD1 ILE A  82      64.000 162.277  99.547  1.00  0.30           H  
ATOM   1095 2HD1 ILE A  82      65.331 163.093  98.707  1.00  0.30           H  
ATOM   1096 3HD1 ILE A  82      65.665 161.703  99.764  1.00  0.30           H  
ATOM   1097  N   LYS A  83      63.697 159.697  95.200  1.00  0.35           N  
ATOM   1098  CA  LYS A  83      62.722 159.645  94.118  1.00  0.35           C  
ATOM   1099  C   LYS A  83      61.761 160.788  94.402  1.00  0.35           C  
ATOM   1100  O   LYS A  83      61.885 161.416  95.451  1.00  0.35           O  
ATOM   1101  CB  LYS A  83      62.030 158.286  94.153  1.00  0.35           C  
ATOM   1102  CG  LYS A  83      62.943 157.082  93.940  1.00  0.35           C  
ATOM   1103  CD  LYS A  83      62.131 155.806  94.025  1.00  0.35           C  
ATOM   1104  CE  LYS A  83      63.012 154.581  93.950  1.00  0.35           C  
ATOM   1105  NZ  LYS A  83      62.189 153.344  94.064  1.00  0.35           N1+
ATOM   1106  H   LYS A  83      63.339 159.735  96.146  1.00  0.35           H  
ATOM   1107  HA  LYS A  83      63.202 159.796  93.147  1.00  0.35           H  
ATOM   1108 1HB  LYS A  83      61.557 158.181  95.126  1.00  0.35           H  
ATOM   1109 2HB  LYS A  83      61.260 158.265  93.388  1.00  0.35           H  
ATOM   1110 1HG  LYS A  83      63.420 157.150  92.963  1.00  0.35           H  
ATOM   1111 2HG  LYS A  83      63.706 157.062  94.717  1.00  0.35           H  
ATOM   1112 1HD  LYS A  83      61.601 155.789  94.972  1.00  0.35           H  
ATOM   1113 2HD  LYS A  83      61.408 155.785  93.210  1.00  0.35           H  
ATOM   1114 1HE  LYS A  83      63.535 154.576  92.996  1.00  0.35           H  
ATOM   1115 2HE  LYS A  83      63.742 154.606  94.759  1.00  0.35           H  
ATOM   1116 1HZ  LYS A  83      62.774 152.528  93.932  1.00  0.35           H  
ATOM   1117 2HZ  LYS A  83      61.471 153.337  93.345  1.00  0.35           H  
ATOM   1118 3HZ  LYS A  83      61.761 153.284  94.982  1.00  0.35           H  
ATOM   1119  N   VAL A  84      60.832 161.072  93.504  1.00  0.38           N  
ATOM   1120  CA  VAL A  84      59.967 162.252  93.613  1.00  0.38           C  
ATOM   1121  C   VAL A  84      59.130 162.311  94.893  1.00  0.38           C  
ATOM   1122  O   VAL A  84      59.040 163.348  95.551  1.00  0.38           O  
ATOM   1123  CB  VAL A  84      58.976 162.294  92.411  1.00  0.38           C  
ATOM   1124  CG1 VAL A  84      58.107 163.552  92.444  1.00  0.38           C  
ATOM   1125  CG2 VAL A  84      59.728 162.226  91.078  1.00  0.38           C  
ATOM   1126  H   VAL A  84      60.732 160.481  92.690  1.00  0.38           H  
ATOM   1127  HA  VAL A  84      60.602 163.139  93.590  1.00  0.38           H  
ATOM   1128  HB  VAL A  84      58.322 161.422  92.469  1.00  0.38           H  
ATOM   1129 1HG1 VAL A  84      57.445 163.557  91.582  1.00  0.38           H  
ATOM   1130 2HG1 VAL A  84      58.736 164.442  92.418  1.00  0.38           H  
ATOM   1131 3HG1 VAL A  84      57.493 163.580  93.343  1.00  0.38           H  
ATOM   1132 1HG2 VAL A  84      59.024 162.332  90.252  1.00  0.38           H  
ATOM   1133 2HG2 VAL A  84      60.228 161.268  90.963  1.00  0.38           H  
ATOM   1134 3HG2 VAL A  84      60.462 163.030  91.020  1.00  0.38           H  
ATOM   1135  N   GLY A  85      58.504 161.195  95.232  1.00  0.48           N  
ATOM   1136  CA  GLY A  85      57.586 161.113  96.356  1.00  0.48           C  
ATOM   1137  C   GLY A  85      56.173 160.798  95.916  1.00  0.48           C  
ATOM   1138  O   GLY A  85      55.397 160.208  96.656  1.00  0.48           O  
ATOM   1139  H   GLY A  85      58.644 160.353  94.673  1.00  0.48           H  
ATOM   1140 1HA  GLY A  85      57.926 160.346  97.044  1.00  0.48           H  
ATOM   1141 2HA  GLY A  85      57.568 162.057  96.891  1.00  0.48           H  
ATOM   1142  N   ASP A  86      55.839 161.201  94.699  1.00  0.53           N  
ATOM   1143  CA  ASP A  86      54.459 161.151  94.199  1.00  0.53           C  
ATOM   1144  C   ASP A  86      53.830 159.756  94.108  1.00  0.53           C  
ATOM   1145  O   ASP A  86      54.468 158.761  93.732  1.00  0.53           O  
ATOM   1146  CB  ASP A  86      54.365 161.811  92.812  1.00  0.53           C  
ATOM   1147  CG  ASP A  86      54.495 163.330  92.853  1.00  0.53           C  
ATOM   1148  OD1 ASP A  86      54.321 163.943  93.932  1.00  0.53           O  
ATOM   1149  OD2 ASP A  86      54.774 163.944  91.795  1.00  0.53           O1-
ATOM   1150  H   ASP A  86      56.547 161.607  94.112  1.00  0.53           H  
ATOM   1151  HA  ASP A  86      53.832 161.726  94.883  1.00  0.53           H  
ATOM   1152 1HB  ASP A  86      55.138 161.394  92.166  1.00  0.53           H  
ATOM   1153 2HB  ASP A  86      53.392 161.576  92.383  1.00  0.53           H  
ATOM   1154  N   ARG A  87      52.537 159.725  94.416  1.00  0.62           N  
ATOM   1155  CA  ARG A  87      51.674 158.551  94.252  1.00  0.62           C  
ATOM   1156  C   ARG A  87      51.227 158.602  92.796  1.00  0.62           C  
ATOM   1157  O   ARG A  87      50.601 159.575  92.368  1.00  0.62           O  
ATOM   1158  CB  ARG A  87      50.467 158.656  95.201  1.00  0.62           C  
ATOM   1159  CG  ARG A  87      49.560 157.430  95.226  1.00  0.62           C  
ATOM   1160  CD  ARG A  87      48.250 157.671  95.985  1.00  0.62           C  
ATOM   1161  NE  ARG A  87      48.475 157.888  97.417  1.00  0.62           N  
ATOM   1162  CZ  ARG A  87      47.566 158.220  98.323  1.00  0.62           C  
ATOM   1163  NH1 ARG A  87      46.299 158.426  98.069  1.00  0.62           N1+
ATOM   1164  NH2 ARG A  87      47.955 158.361  99.556  1.00  0.62           N  
ATOM   1165  H   ARG A  87      52.086 160.595  94.700  1.00  0.62           H  
ATOM   1166  HA  ARG A  87      52.239 157.637  94.445  1.00  0.62           H  
ATOM   1167 1HB  ARG A  87      50.837 158.831  96.208  1.00  0.62           H  
ATOM   1168 2HB  ARG A  87      49.872 159.520  94.906  1.00  0.62           H  
ATOM   1169 1HG  ARG A  87      49.311 157.178  94.205  1.00  0.62           H  
ATOM   1170 2HG  ARG A  87      50.096 156.590  95.671  1.00  0.62           H  
ATOM   1171 1HD  ARG A  87      47.749 158.543  95.562  1.00  0.62           H  
ATOM   1172 2HD  ARG A  87      47.605 156.801  95.861  1.00  0.62           H  
ATOM   1173  HE  ARG A  87      49.429 157.784  97.754  1.00  0.62           H  
ATOM   1174 1HH1 ARG A  87      45.923 158.313  97.136  1.00  0.62           H  
ATOM   1175 2HH1 ARG A  87      45.684 158.696  98.825  1.00  0.62           H  
ATOM   1176 1HH2 ARG A  87      48.920 158.197  99.803  1.00  0.62           H  
ATOM   1177 2HH2 ARG A  87      47.282 158.619 100.269  1.00  0.62           H  
ATOM   1178  N   VAL A  88      51.597 157.604  92.015  1.00  0.71           N  
ATOM   1179  CA  VAL A  88      51.406 157.638  90.565  1.00  0.71           C  
ATOM   1180  C   VAL A  88      50.852 156.310  90.055  1.00  0.71           C  
ATOM   1181  O   VAL A  88      50.986 155.274  90.708  1.00  0.71           O  
ATOM   1182  CB  VAL A  88      52.745 157.942  89.837  1.00  0.71           C  
ATOM   1183  CG1 VAL A  88      53.294 159.329  90.200  1.00  0.71           C  
ATOM   1184  CG2 VAL A  88      53.804 156.911  90.178  1.00  0.71           C  
ATOM   1185  H   VAL A  88      52.058 156.789  92.418  1.00  0.71           H  
ATOM   1186  HA  VAL A  88      50.695 158.420  90.307  1.00  0.71           H  
ATOM   1187  HB  VAL A  88      52.567 157.916  88.764  1.00  0.71           H  
ATOM   1188 1HG1 VAL A  88      54.221 159.509  89.654  1.00  0.71           H  
ATOM   1189 2HG1 VAL A  88      53.506 159.385  91.266  1.00  0.71           H  
ATOM   1190 3HG1 VAL A  88      52.572 160.096  89.939  1.00  0.71           H  
ATOM   1191 1HG2 VAL A  88      54.676 157.089  89.552  1.00  0.71           H  
ATOM   1192 2HG2 VAL A  88      53.431 155.913  89.970  1.00  0.71           H  
ATOM   1193 3HG2 VAL A  88      54.094 156.981  91.227  1.00  0.71           H  
ATOM   1194  N   CYS A  89      50.241 156.337  88.883  1.00  0.74           N  
ATOM   1195  CA  CYS A  89      49.712 155.144  88.236  1.00  0.74           C  
ATOM   1196  C   CYS A  89      50.569 154.945  87.004  1.00  0.74           C  
ATOM   1197  O   CYS A  89      51.096 155.927  86.473  1.00  0.74           O  
ATOM   1198  CB  CYS A  89      48.259 155.354  87.821  1.00  0.74           C  
ATOM   1199  SG  CYS A  89      47.097 154.374  88.786  1.00  0.74           S  
ATOM   1200  H   CYS A  89      50.185 157.219  88.370  1.00  0.74           H  
ATOM   1201  HA  CYS A  89      49.798 154.274  88.885  1.00  0.74           H  
ATOM   1202 1HB  CYS A  89      48.009 156.410  87.921  1.00  0.74           H  
ATOM   1203 2HB  CYS A  89      48.159 155.082  86.772  1.00  0.74           H  
ATOM   1204  HG  CYS A  89      47.695 153.188  88.578  1.00  0.74           H  
ATOM   1205  N   ALA A  90      50.712 153.712  86.544  1.00  0.67           N  
ATOM   1206  CA  ALA A  90      51.576 153.431  85.407  1.00  0.67           C  
ATOM   1207  C   ALA A  90      51.098 152.275  84.523  1.00  0.67           C  
ATOM   1208  O   ALA A  90      50.340 151.412  84.976  1.00  0.67           O  
ATOM   1209  CB  ALA A  90      52.998 153.163  85.924  1.00  0.67           C  
ATOM   1210  H   ALA A  90      50.217 152.936  86.984  1.00  0.67           H  
ATOM   1211  HA  ALA A  90      51.603 154.321  84.781  1.00  0.67           H  
ATOM   1212 1HB  ALA A  90      53.293 153.952  86.615  1.00  0.67           H  
ATOM   1213 2HB  ALA A  90      53.691 153.159  85.086  1.00  0.67           H  
ATOM   1214 3HB  ALA A  90      53.027 152.204  86.438  1.00  0.67           H  
ATOM   1215  N   LEU A  91      51.586 152.293  83.287  1.00  0.63           N  
ATOM   1216  CA  LEU A  91      51.373 151.247  82.277  1.00  0.63           C  
ATOM   1217  C   LEU A  91      52.707 150.759  81.713  1.00  0.63           C  
ATOM   1218  O   LEU A  91      53.180 151.260  80.694  1.00  0.63           O  
ATOM   1219  CB  LEU A  91      50.535 151.766  81.100  1.00  0.63           C  
ATOM   1220  CG  LEU A  91      49.068 152.116  81.356  1.00  0.63           C  
ATOM   1221  CD1 LEU A  91      48.886 153.631  81.465  1.00  0.63           C  
ATOM   1222  CD2 LEU A  91      48.197 151.564  80.231  1.00  0.63           C  
ATOM   1223  H   LEU A  91      52.151 153.098  83.012  1.00  0.63           H  
ATOM   1224  HA  LEU A  91      50.859 150.405  82.738  1.00  0.63           H  
ATOM   1225 1HB  LEU A  91      51.023 152.643  80.683  1.00  0.63           H  
ATOM   1226 2HB  LEU A  91      50.548 150.998  80.333  1.00  0.63           H  
ATOM   1227  HG  LEU A  91      48.758 151.650  82.290  1.00  0.63           H  
ATOM   1228 1HD1 LEU A  91      47.843 153.855  81.685  1.00  0.63           H  
ATOM   1229 2HD1 LEU A  91      49.172 154.119  80.534  1.00  0.63           H  
ATOM   1230 3HD1 LEU A  91      49.498 154.019  82.278  1.00  0.63           H  
ATOM   1231 1HD2 LEU A  91      47.158 151.834  80.407  1.00  0.63           H  
ATOM   1232 2HD2 LEU A  91      48.275 150.477  80.212  1.00  0.63           H  
ATOM   1233 3HD2 LEU A  91      48.514 151.970  79.270  1.00  0.63           H  
ATOM   1234  N   LEU A  92      53.358 149.829  82.392  1.00  0.59           N  
ATOM   1235  CA  LEU A  92      54.719 149.402  82.049  1.00  0.59           C  
ATOM   1236  C   LEU A  92      54.735 147.891  81.908  1.00  0.59           C  
ATOM   1237  O   LEU A  92      54.156 147.217  82.742  1.00  0.59           O  
ATOM   1238  CB  LEU A  92      55.667 149.796  83.190  1.00  0.59           C  
ATOM   1239  CG  LEU A  92      55.594 151.238  83.719  1.00  0.59           C  
ATOM   1240  CD1 LEU A  92      56.439 151.395  84.972  1.00  0.59           C  
ATOM   1241  CD2 LEU A  92      56.015 152.281  82.714  1.00  0.59           C  
ATOM   1242  H   LEU A  92      52.914 149.414  83.214  1.00  0.59           H  
ATOM   1243  HA  LEU A  92      55.040 149.870  81.118  1.00  0.59           H  
ATOM   1244 1HB  LEU A  92      55.434 149.148  84.031  1.00  0.59           H  
ATOM   1245 2HB  LEU A  92      56.689 149.579  82.882  1.00  0.59           H  
ATOM   1246  HG  LEU A  92      54.564 151.443  84.001  1.00  0.59           H  
ATOM   1247 1HD1 LEU A  92      56.344 152.407  85.360  1.00  0.59           H  
ATOM   1248 2HD1 LEU A  92      57.478 151.186  84.745  1.00  0.59           H  
ATOM   1249 3HD1 LEU A  92      56.113 150.699  85.733  1.00  0.59           H  
ATOM   1250 1HD2 LEU A  92      55.837 153.275  83.122  1.00  0.59           H  
ATOM   1251 2HD2 LEU A  92      55.423 152.175  81.806  1.00  0.59           H  
ATOM   1252 3HD2 LEU A  92      57.068 152.148  82.472  1.00  0.59           H  
ATOM   1253  N   GLY A  93      55.385 147.332  80.901  1.00  0.57           N  
ATOM   1254  CA  GLY A  93      55.402 145.881  80.792  1.00  0.57           C  
ATOM   1255  C   GLY A  93      56.134 145.227  81.944  1.00  0.57           C  
ATOM   1256  O   GLY A  93      57.202 145.687  82.350  1.00  0.57           O  
ATOM   1257  H   GLY A  93      55.860 147.899  80.201  1.00  0.57           H  
ATOM   1258 1HA  GLY A  93      54.376 145.519  80.799  1.00  0.57           H  
ATOM   1259 2HA  GLY A  93      55.871 145.582  79.857  1.00  0.57           H  
ATOM   1260  N   GLY A  94      55.577 144.151  82.477  1.00  0.56           N  
ATOM   1261  CA  GLY A  94      56.201 143.466  83.601  1.00  0.56           C  
ATOM   1262  C   GLY A  94      55.812 144.094  84.927  1.00  0.56           C  
ATOM   1263  O   GLY A  94      56.595 144.073  85.863  1.00  0.56           O  
ATOM   1264  H   GLY A  94      54.679 143.824  82.129  1.00  0.56           H  
ATOM   1265 1HA  GLY A  94      55.886 142.426  83.606  1.00  0.56           H  
ATOM   1266 2HA  GLY A  94      57.284 143.496  83.500  1.00  0.56           H  
ATOM   1267  N   GLN A  95      54.626 144.680  85.004  1.00  0.60           N  
ATOM   1268  CA  GLN A  95      54.159 145.400  86.195  1.00  0.60           C  
ATOM   1269  C   GLN A  95      53.708 144.579  87.410  1.00  0.60           C  
ATOM   1270  O   GLN A  95      53.503 145.114  88.494  1.00  0.60           O  
ATOM   1271  CB  GLN A  95      52.968 146.244  85.771  1.00  0.60           C  
ATOM   1272  CG  GLN A  95      52.729 147.462  86.614  1.00  0.60           C  
ATOM   1273  CD  GLN A  95      52.988 148.745  85.880  1.00  0.60           C  
ATOM   1274  NE2 GLN A  95      53.931 149.501  86.352  1.00  0.60           N  
ATOM   1275  OE1 GLN A  95      52.344 149.063  84.902  1.00  0.60           O  
ATOM   1276  H   GLN A  95      54.019 144.653  84.188  1.00  0.60           H  
ATOM   1277  HA  GLN A  95      54.961 146.061  86.523  1.00  0.60           H  
ATOM   1278 1HB  GLN A  95      53.110 146.560  84.748  1.00  0.60           H  
ATOM   1279 2HB  GLN A  95      52.082 145.617  85.802  1.00  0.60           H  
ATOM   1280 1HG  GLN A  95      51.694 147.446  86.931  1.00  0.60           H  
ATOM   1281 2HG  GLN A  95      53.359 147.431  87.500  1.00  0.60           H  
ATOM   1282 1HE2 GLN A  95      54.119 150.369  85.880  1.00  0.60           H  
ATOM   1283 2HE2 GLN A  95      54.444 149.219  87.168  1.00  0.60           H  
ATOM   1284  N   TRP A  96      53.542 143.278  87.231  1.00  0.59           N  
ATOM   1285  CA  TRP A  96      53.105 142.359  88.294  1.00  0.59           C  
ATOM   1286  C   TRP A  96      54.144 142.236  89.412  1.00  0.59           C  
ATOM   1287  O   TRP A  96      53.897 141.699  90.491  1.00  0.59           O  
ATOM   1288  CB  TRP A  96      52.882 141.017  87.595  1.00  0.59           C  
ATOM   1289  CG  TRP A  96      52.859 139.774  88.402  1.00  0.59           C  
ATOM   1290  CD1 TRP A  96      51.785 139.173  88.966  1.00  0.59           C  
ATOM   1291  CD2 TRP A  96      53.979 138.913  88.682  1.00  0.59           C  
ATOM   1292  CE2 TRP A  96      53.480 137.807  89.424  1.00  0.59           C  
ATOM   1293  CE3 TRP A  96      55.353 138.953  88.368  1.00  0.59           C  
ATOM   1294  NE1 TRP A  96      52.139 138.007  89.583  1.00  0.59           N  
ATOM   1295  CZ2 TRP A  96      54.311 136.756  89.860  1.00  0.59           C  
ATOM   1296  CZ3 TRP A  96      56.192 137.890  88.792  1.00  0.59           C  
ATOM   1297  CH2 TRP A  96      55.653 136.798  89.525  1.00  0.59           C  
ATOM   1298  H   TRP A  96      53.714 142.886  86.305  1.00  0.59           H  
ATOM   1299  HA  TRP A  96      52.170 142.702  88.737  1.00  0.59           H  
ATOM   1300 1HB  TRP A  96      51.963 141.076  87.016  1.00  0.59           H  
ATOM   1301 2HB  TRP A  96      53.710 140.895  86.906  1.00  0.59           H  
ATOM   1302  HD1 TRP A  96      50.779 139.567  88.922  1.00  0.59           H  
ATOM   1303  HE1 TRP A  96      51.494 137.411  90.076  1.00  0.59           H  
ATOM   1304  HE3 TRP A  96      55.758 139.778  87.801  1.00  0.59           H  
ATOM   1305  HZ2 TRP A  96      53.909 135.933  90.431  1.00  0.59           H  
ATOM   1306  HZ3 TRP A  96      57.243 137.905  88.545  1.00  0.59           H  
ATOM   1307  HH2 TRP A  96      56.301 135.992  89.819  1.00  0.59           H  
ATOM   1308  N   THR A  97      55.339 142.720  89.138  1.00  0.62           N  
ATOM   1309  CA  THR A  97      56.463 142.632  90.050  1.00  0.62           C  
ATOM   1310  C   THR A  97      56.411 143.633  91.199  1.00  0.62           C  
ATOM   1311  O   THR A  97      55.610 144.557  91.229  1.00  0.62           O  
ATOM   1312  CB  THR A  97      57.700 142.960  89.239  1.00  0.62           C  
ATOM   1313  CG2 THR A  97      57.935 141.913  88.176  1.00  0.62           C  
ATOM   1314  OG1 THR A  97      57.474 144.203  88.574  1.00  0.62           O  
ATOM   1315  H   THR A  97      55.498 143.209  88.267  1.00  0.62           H  
ATOM   1316  HA  THR A  97      56.541 141.623  90.455  1.00  0.62           H  
ATOM   1317  HB  THR A  97      58.567 143.033  89.892  1.00  0.62           H  
ATOM   1318  HG1 THR A  97      58.234 144.783  88.725  1.00  0.62           H  
ATOM   1319 1HG2 THR A  97      58.890 142.119  87.702  1.00  0.62           H  
ATOM   1320 2HG2 THR A  97      57.158 141.950  87.415  1.00  0.62           H  
ATOM   1321 3HG2 THR A  97      57.972 140.918  88.620  1.00  0.62           H  
ATOM   1322  N   ASN A  98      57.301 143.455  92.162  1.00  0.63           N  
ATOM   1323  CA  ASN A  98      57.415 144.379  93.287  1.00  0.63           C  
ATOM   1324  C   ASN A  98      58.079 145.707  92.925  1.00  0.63           C  
ATOM   1325  O   ASN A  98      57.924 146.681  93.647  1.00  0.63           O  
ATOM   1326  CB  ASN A  98      58.202 143.724  94.424  1.00  0.63           C  
ATOM   1327  CG  ASN A  98      59.651 143.484  94.083  1.00  0.63           C  
ATOM   1328  ND2 ASN A  98      60.525 143.928  94.934  1.00  0.63           N  
ATOM   1329  OD1 ASN A  98      59.979 142.870  93.072  1.00  0.63           O  
ATOM   1330  H   ASN A  98      57.938 142.668  92.130  1.00  0.63           H  
ATOM   1331  HA  ASN A  98      56.412 144.602  93.654  1.00  0.63           H  
ATOM   1332 1HB  ASN A  98      58.158 144.383  95.287  1.00  0.63           H  
ATOM   1333 2HB  ASN A  98      57.740 142.775  94.686  1.00  0.63           H  
ATOM   1334 1HD2 ASN A  98      61.507 143.754  94.765  1.00  0.63           H  
ATOM   1335 2HD2 ASN A  98      60.229 144.436  95.753  1.00  0.63           H  
ATOM   1336  N   THR A  99      58.832 145.747  91.836  1.00  0.62           N  
ATOM   1337  CA  THR A  99      59.452 146.978  91.340  1.00  0.62           C  
ATOM   1338  C   THR A  99      59.382 146.983  89.820  1.00  0.62           C  
ATOM   1339  O   THR A  99      59.452 145.912  89.209  1.00  0.62           O  
ATOM   1340  CB  THR A  99      60.944 147.054  91.716  1.00  0.62           C  
ATOM   1341  CG2 THR A  99      61.149 147.225  93.209  1.00  0.62           C  
ATOM   1342  OG1 THR A  99      61.606 145.847  91.324  1.00  0.62           O  
ATOM   1343  H   THR A  99      59.006 144.903  91.313  1.00  0.62           H  
ATOM   1344  HA  THR A  99      58.934 147.854  91.733  1.00  0.62           H  
ATOM   1345  HB  THR A  99      61.389 147.901  91.200  1.00  0.62           H  
ATOM   1346  HG1 THR A  99      61.788 145.909  90.377  1.00  0.62           H  
ATOM   1347 1HG2 THR A  99      62.200 147.421  93.407  1.00  0.62           H  
ATOM   1348 2HG2 THR A  99      60.848 146.323  93.733  1.00  0.62           H  
ATOM   1349 3HG2 THR A  99      60.555 148.065  93.573  1.00  0.62           H  
ATOM   1350  N   VAL A 100      59.230 148.144  89.199  1.00  0.66           N  
ATOM   1351  CA  VAL A 100      59.124 148.263  87.737  1.00  0.66           C  
ATOM   1352  C   VAL A 100      59.860 149.551  87.357  1.00  0.66           C  
ATOM   1353  O   VAL A 100      60.035 150.403  88.221  1.00  0.66           O  
ATOM   1354  CB  VAL A 100      57.635 148.353  87.253  1.00  0.66           C  
ATOM   1355  CG1 VAL A 100      57.435 147.575  85.954  1.00  0.66           C  
ATOM   1356  CG2 VAL A 100      56.630 147.836  88.305  1.00  0.66           C  
ATOM   1357  H   VAL A 100      59.174 149.008  89.747  1.00  0.66           H  
ATOM   1358  HA  VAL A 100      59.612 147.411  87.261  1.00  0.66           H  
ATOM   1359  HB  VAL A 100      57.404 149.398  87.064  1.00  0.66           H  
ATOM   1360 1HG1 VAL A 100      56.400 147.655  85.624  1.00  0.66           H  
ATOM   1361 2HG1 VAL A 100      57.675 146.522  86.107  1.00  0.66           H  
ATOM   1362 3HG1 VAL A 100      58.070 147.983  85.173  1.00  0.66           H  
ATOM   1363 1HG2 VAL A 100      55.622 147.865  87.907  1.00  0.66           H  
ATOM   1364 2HG2 VAL A 100      56.666 148.460  89.194  1.00  0.66           H  
ATOM   1365 3HG2 VAL A 100      56.857 146.802  88.573  1.00  0.66           H  
ATOM   1366  N   ARG A 101      60.285 149.732  86.111  1.00  0.53           N  
ATOM   1367  CA  ARG A 101      60.997 150.958  85.697  1.00  0.53           C  
ATOM   1368  C   ARG A 101      60.144 151.853  84.809  1.00  0.53           C  
ATOM   1369  O   ARG A 101      59.671 151.419  83.759  1.00  0.53           O  
ATOM   1370  CB  ARG A 101      62.280 150.611  84.943  1.00  0.53           C  
ATOM   1371  CG  ARG A 101      63.311 149.846  85.756  1.00  0.53           C  
ATOM   1372  CD  ARG A 101      64.574 149.624  84.937  1.00  0.53           C  
ATOM   1373  NE  ARG A 101      64.346 148.755  83.773  1.00  0.53           N  
ATOM   1374  CZ  ARG A 101      65.241 148.425  82.855  1.00  0.53           C  
ATOM   1375  NH1 ARG A 101      66.468 148.869  82.826  1.00  0.53           N1+
ATOM   1376  NH2 ARG A 101      64.879 147.621  81.904  1.00  0.53           N  
ATOM   1377  H   ARG A 101      60.112 149.018  85.409  1.00  0.53           H  
ATOM   1378  HA  ARG A 101      61.272 151.533  86.584  1.00  0.53           H  
ATOM   1379 1HB  ARG A 101      62.018 150.029  84.063  1.00  0.53           H  
ATOM   1380 2HB  ARG A 101      62.737 151.539  84.610  1.00  0.53           H  
ATOM   1381 1HG  ARG A 101      63.561 150.422  86.646  1.00  0.53           H  
ATOM   1382 2HG  ARG A 101      62.904 148.882  86.055  1.00  0.53           H  
ATOM   1383 1HD  ARG A 101      64.947 150.590  84.597  1.00  0.53           H  
ATOM   1384 2HD  ARG A 101      65.325 149.163  85.577  1.00  0.53           H  
ATOM   1385  HE  ARG A 101      63.416 148.361  83.659  1.00  0.53           H  
ATOM   1386 1HH1 ARG A 101      66.793 149.522  83.528  1.00  0.53           H  
ATOM   1387 2HH1 ARG A 101      67.084 148.561  82.084  1.00  0.53           H  
ATOM   1388 1HH2 ARG A 101      63.927 147.274  81.881  1.00  0.53           H  
ATOM   1389 2HH2 ARG A 101      65.550 147.340  81.202  1.00  0.53           H  
ATOM   1390  N   VAL A 102      59.960 153.087  85.243  1.00  0.55           N  
ATOM   1391  CA  VAL A 102      59.107 154.084  84.594  1.00  0.55           C  
ATOM   1392  C   VAL A 102      59.532 154.399  83.164  1.00  0.55           C  
ATOM   1393  O   VAL A 102      60.704 154.611  82.853  1.00  0.55           O  
ATOM   1394  CB  VAL A 102      59.080 155.387  85.471  1.00  0.55           C  
ATOM   1395  CG1 VAL A 102      58.489 156.597  84.754  1.00  0.55           C  
ATOM   1396  CG2 VAL A 102      58.290 155.135  86.765  1.00  0.55           C  
ATOM   1397  H   VAL A 102      60.443 153.381  86.092  1.00  0.55           H  
ATOM   1398  HA  VAL A 102      58.095 153.692  84.541  1.00  0.55           H  
ATOM   1399  HB  VAL A 102      60.103 155.645  85.735  1.00  0.55           H  
ATOM   1400 1HG1 VAL A 102      58.418 157.438  85.443  1.00  0.55           H  
ATOM   1401 2HG1 VAL A 102      57.497 156.363  84.372  1.00  0.55           H  
ATOM   1402 3HG1 VAL A 102      59.139 156.897  83.932  1.00  0.55           H  
ATOM   1403 1HG2 VAL A 102      58.261 156.041  87.368  1.00  0.55           H  
ATOM   1404 2HG2 VAL A 102      58.769 154.350  87.349  1.00  0.55           H  
ATOM   1405 3HG2 VAL A 102      57.267 154.837  86.531  1.00  0.55           H  
ATOM   1406  N   HIS A 103      58.521 154.468  82.315  1.00  0.50           N  
ATOM   1407  CA  HIS A 103      58.588 155.085  81.002  1.00  0.50           C  
ATOM   1408  C   HIS A 103      57.809 156.372  81.230  1.00  0.50           C  
ATOM   1409  O   HIS A 103      56.703 156.306  81.757  1.00  0.50           O  
ATOM   1410  CB  HIS A 103      57.862 154.220  79.974  1.00  0.50           C  
ATOM   1411  CG  HIS A 103      58.474 152.869  79.768  1.00  0.50           C  
ATOM   1412  CD2 HIS A 103      57.938 151.631  79.902  1.00  0.50           C  
ATOM   1413  ND1 HIS A 103      59.767 152.649  79.368  1.00  0.50           N  
ATOM   1414  CE1 HIS A 103      59.956 151.336  79.260  1.00  0.50           C  
ATOM   1415  NE2 HIS A 103      58.866 150.671  79.582  1.00  0.50           N  
ATOM   1416  H   HIS A 103      57.599 154.200  82.629  1.00  0.50           H  
ATOM   1417  HA  HIS A 103      59.614 155.289  80.703  1.00  0.50           H  
ATOM   1418 1HB  HIS A 103      56.834 154.076  80.299  1.00  0.50           H  
ATOM   1419 2HB  HIS A 103      57.839 154.755  79.033  1.00  0.50           H  
ATOM   1420  HD1 HIS A 103      60.478 153.363  79.198  1.00  0.50           H  
ATOM   1421  HD2 HIS A 103      56.920 151.430  80.204  1.00  0.50           H  
ATOM   1422  HE1 HIS A 103      60.885 150.874  78.955  1.00  0.50           H  
ATOM   1423  N   TRP A 104      58.363 157.531  80.909  1.00  0.42           N  
ATOM   1424  CA  TRP A 104      57.736 158.793  81.303  1.00  0.42           C  
ATOM   1425  C   TRP A 104      56.395 159.095  80.646  1.00  0.42           C  
ATOM   1426  O   TRP A 104      55.557 159.749  81.262  1.00  0.42           O  
ATOM   1427  CB  TRP A 104      58.686 159.963  81.056  1.00  0.42           C  
ATOM   1428  CG  TRP A 104      59.896 159.903  81.937  1.00  0.42           C  
ATOM   1429  CD1 TRP A 104      61.188 159.694  81.559  1.00  0.42           C  
ATOM   1430  CD2 TRP A 104      59.943 160.086  83.365  1.00  0.42           C  
ATOM   1431  CE2 TRP A 104      61.306 159.975  83.759  1.00  0.42           C  
ATOM   1432  CE3 TRP A 104      58.971 160.337  84.358  1.00  0.42           C  
ATOM   1433  NE1 TRP A 104      62.036 159.740  82.630  1.00  0.42           N  
ATOM   1434  CZ2 TRP A 104      61.719 160.118  85.096  1.00  0.42           C  
ATOM   1435  CZ3 TRP A 104      59.386 160.479  85.710  1.00  0.42           C  
ATOM   1436  CH2 TRP A 104      60.762 160.383  86.058  1.00  0.42           C  
ATOM   1437  H   TRP A 104      59.260 157.562  80.427  1.00  0.42           H  
ATOM   1438  HA  TRP A 104      57.547 158.745  82.375  1.00  0.42           H  
ATOM   1439 1HB  TRP A 104      58.989 159.976  80.010  1.00  0.42           H  
ATOM   1440 2HB  TRP A 104      58.154 160.886  81.278  1.00  0.42           H  
ATOM   1441  HD1 TRP A 104      61.502 159.531  80.537  1.00  0.42           H  
ATOM   1442  HE1 TRP A 104      63.050 159.627  82.581  1.00  0.42           H  
ATOM   1443  HE3 TRP A 104      57.929 160.430  84.095  1.00  0.42           H  
ATOM   1444  HZ2 TRP A 104      62.761 160.026  85.361  1.00  0.42           H  
ATOM   1445  HZ3 TRP A 104      58.650 160.672  86.479  1.00  0.42           H  
ATOM   1446  HH2 TRP A 104      61.061 160.512  87.089  1.00  0.42           H  
ATOM   1447  N   HIS A 105      56.139 158.616  79.438  1.00  0.55           N  
ATOM   1448  CA  HIS A 105      54.811 158.799  78.853  1.00  0.55           C  
ATOM   1449  C   HIS A 105      53.787 157.948  79.593  1.00  0.55           C  
ATOM   1450  O   HIS A 105      52.617 158.300  79.700  1.00  0.55           O  
ATOM   1451  CB  HIS A 105      54.799 158.409  77.372  1.00  0.55           C  
ATOM   1452  CG  HIS A 105      55.677 159.265  76.515  1.00  0.55           C  
ATOM   1453  CD2 HIS A 105      56.535 158.928  75.519  1.00  0.55           C  
ATOM   1454  ND1 HIS A 105      55.763 160.633  76.609  1.00  0.55           N  
ATOM   1455  CE1 HIS A 105      56.652 161.058  75.711  1.00  0.55           C  
ATOM   1456  NE2 HIS A 105      57.137 160.055  75.006  1.00  0.55           N  
ATOM   1457  H   HIS A 105      56.864 158.131  78.906  1.00  0.55           H  
ATOM   1458  HA  HIS A 105      54.517 159.844  78.949  1.00  0.55           H  
ATOM   1459 1HB  HIS A 105      55.113 157.370  77.275  1.00  0.55           H  
ATOM   1460 2HB  HIS A 105      53.776 158.491  77.004  1.00  0.55           H  
ATOM   1461  HD1 HIS A 105      55.246 161.228  77.259  1.00  0.55           H  
ATOM   1462  HD2 HIS A 105      56.726 157.921  75.182  1.00  0.55           H  
ATOM   1463  HE1 HIS A 105      56.933 162.094  75.572  1.00  0.55           H  
ATOM   1464  N   SER A 106      54.237 156.827  80.122  1.00  0.61           N  
ATOM   1465  CA  SER A 106      53.353 155.815  80.682  1.00  0.61           C  
ATOM   1466  C   SER A 106      53.160 155.902  82.186  1.00  0.61           C  
ATOM   1467  O   SER A 106      52.850 154.898  82.819  1.00  0.61           O  
ATOM   1468  CB  SER A 106      53.941 154.454  80.358  1.00  0.61           C  
ATOM   1469  OG  SER A 106      54.403 154.419  79.019  1.00  0.61           O  
ATOM   1470  H   SER A 106      55.227 156.623  80.113  1.00  0.61           H  
ATOM   1471  HA  SER A 106      52.376 155.891  80.203  1.00  0.61           H  
ATOM   1472 1HB  SER A 106      54.783 154.270  81.021  1.00  0.61           H  
ATOM   1473 2HB  SER A 106      53.183 153.688  80.514  1.00  0.61           H  
ATOM   1474  HG  SER A 106      54.668 153.505  78.826  1.00  0.61           H  
ATOM   1475  N   VAL A 107      53.379 157.077  82.759  1.00  0.62           N  
ATOM   1476  CA  VAL A 107      53.182 157.295  84.189  1.00  0.62           C  
ATOM   1477  C   VAL A 107      52.410 158.611  84.323  1.00  0.62           C  
ATOM   1478  O   VAL A 107      52.583 159.513  83.487  1.00  0.62           O  
ATOM   1479  CB  VAL A 107      54.551 157.291  84.939  1.00  0.62           C  
ATOM   1480  CG1 VAL A 107      55.396 158.535  84.622  1.00  0.62           C  
ATOM   1481  CG2 VAL A 107      54.373 157.141  86.444  1.00  0.62           C  
ATOM   1482  H   VAL A 107      53.655 157.870  82.197  1.00  0.62           H  
ATOM   1483  HA  VAL A 107      52.572 156.487  84.587  1.00  0.62           H  
ATOM   1484  HB  VAL A 107      55.106 156.416  84.596  1.00  0.62           H  
ATOM   1485 1HG1 VAL A 107      56.341 158.487  85.158  1.00  0.62           H  
ATOM   1486 2HG1 VAL A 107      54.875 159.441  84.931  1.00  0.62           H  
ATOM   1487 3HG1 VAL A 107      55.596 158.578  83.556  1.00  0.62           H  
ATOM   1488 1HG2 VAL A 107      55.348 157.041  86.920  1.00  0.62           H  
ATOM   1489 2HG2 VAL A 107      53.779 156.255  86.662  1.00  0.62           H  
ATOM   1490 3HG2 VAL A 107      53.872 158.019  86.850  1.00  0.62           H  
ATOM   1491  N   ALA A 108      51.543 158.726  85.320  1.00  0.66           N  
ATOM   1492  CA  ALA A 108      50.763 159.941  85.560  1.00  0.66           C  
ATOM   1493  C   ALA A 108      50.374 159.968  87.044  1.00  0.66           C  
ATOM   1494  O   ALA A 108      50.281 158.904  87.662  1.00  0.66           O  
ATOM   1495  CB  ALA A 108      49.518 159.933  84.669  1.00  0.66           C  
ATOM   1496  H   ALA A 108      51.413 157.950  85.970  1.00  0.66           H  
ATOM   1497  HA  ALA A 108      51.374 160.814  85.328  1.00  0.66           H  
ATOM   1498 1HB  ALA A 108      49.814 159.963  83.621  1.00  0.66           H  
ATOM   1499 2HB  ALA A 108      48.890 160.797  84.886  1.00  0.66           H  
ATOM   1500 3HB  ALA A 108      48.951 159.022  84.854  1.00  0.66           H  
ATOM   1501  N   PRO A 109      50.154 161.154  87.640  1.00  0.71           N  
ATOM   1502  CA  PRO A 109      49.831 161.142  89.073  1.00  0.71           C  
ATOM   1503  C   PRO A 109      48.426 160.663  89.420  1.00  0.71           C  
ATOM   1504  O   PRO A 109      47.483 160.805  88.639  1.00  0.71           O  
ATOM   1505  CB  PRO A 109      50.009 162.606  89.462  1.00  0.71           C  
ATOM   1506  CG  PRO A 109      49.623 163.346  88.246  1.00  0.71           C  
ATOM   1507  CD  PRO A 109      50.214 162.536  87.122  1.00  0.71           C  
ATOM   1508  HA  PRO A 109      50.553 160.537  89.616  1.00  0.71           H  
ATOM   1509 1HB  PRO A 109      49.368 162.867  90.300  1.00  0.71           H  
ATOM   1510 2HB  PRO A 109      51.051 162.800  89.701  1.00  0.71           H  
ATOM   1511 1HG  PRO A 109      48.539 163.378  88.159  1.00  0.71           H  
ATOM   1512 2HG  PRO A 109      50.033 164.353  88.258  1.00  0.71           H  
ATOM   1513 1HD  PRO A 109      49.618 162.648  86.217  1.00  0.71           H  
ATOM   1514 2HD  PRO A 109      51.250 162.824  86.946  1.00  0.71           H  
ATOM   1515  N   ILE A 110      48.279 160.111  90.614  1.00  0.70           N  
ATOM   1516  CA  ILE A 110      46.983 159.647  91.115  1.00  0.70           C  
ATOM   1517  C   ILE A 110      46.324 160.821  91.836  1.00  0.70           C  
ATOM   1518  O   ILE A 110      46.989 161.498  92.637  1.00  0.70           O  
ATOM   1519  CB  ILE A 110      47.180 158.431  92.067  1.00  0.70           C  
ATOM   1520  CG1 ILE A 110      47.576 157.223  91.209  1.00  0.70           C  
ATOM   1521  CG2 ILE A 110      45.905 158.096  92.875  1.00  0.70           C  
ATOM   1522  CD1 ILE A 110      48.082 156.004  91.957  1.00  0.70           C  
ATOM   1523  H   ILE A 110      49.089 160.022  91.233  1.00  0.70           H  
ATOM   1524  HA  ILE A 110      46.357 159.332  90.282  1.00  0.70           H  
ATOM   1525  HB  ILE A 110      47.984 158.662  92.767  1.00  0.70           H  
ATOM   1526 1HG1 ILE A 110      46.710 156.929  90.619  1.00  0.70           H  
ATOM   1527 2HG1 ILE A 110      48.351 157.529  90.514  1.00  0.70           H  
ATOM   1528 1HG2 ILE A 110      46.042 157.203  93.479  1.00  0.70           H  
ATOM   1529 2HG2 ILE A 110      45.062 157.946  92.201  1.00  0.70           H  
ATOM   1530 3HG2 ILE A 110      45.678 158.910  93.557  1.00  0.70           H  
ATOM   1531 1HD1 ILE A 110      48.220 155.197  91.244  1.00  0.70           H  
ATOM   1532 2HD1 ILE A 110      47.376 155.684  92.720  1.00  0.70           H  
ATOM   1533 3HD1 ILE A 110      49.046 156.219  92.407  1.00  0.70           H  
ATOM   1534  N   PRO A 111      45.029 161.090  91.571  1.00  0.71           N  
ATOM   1535  CA  PRO A 111      44.394 162.151  92.361  1.00  0.71           C  
ATOM   1536  C   PRO A 111      44.407 161.874  93.855  1.00  0.71           C  
ATOM   1537  O   PRO A 111      44.268 160.735  94.284  1.00  0.71           O  
ATOM   1538  CB  PRO A 111      42.946 162.139  91.864  1.00  0.71           C  
ATOM   1539  CG  PRO A 111      43.023 161.580  90.520  1.00  0.71           C  
ATOM   1540  CD  PRO A 111      44.054 160.498  90.634  1.00  0.71           C  
ATOM   1541  HA  PRO A 111      44.869 163.105  92.146  1.00  0.71           H  
ATOM   1542 1HB  PRO A 111      42.337 161.498  92.500  1.00  0.71           H  
ATOM   1543 2HB  PRO A 111      42.540 163.145  91.838  1.00  0.71           H  
ATOM   1544 1HG  PRO A 111      42.060 161.173  90.218  1.00  0.71           H  
ATOM   1545 2HG  PRO A 111      43.354 162.344  89.819  1.00  0.71           H  
ATOM   1546 1HD  PRO A 111      43.621 159.595  91.059  1.00  0.71           H  
ATOM   1547 2HD  PRO A 111      44.504 160.299  89.662  1.00  0.71           H  
ATOM   1548  N   GLN A 112      44.518 162.918  94.660  1.00  0.61           N  
ATOM   1549  CA  GLN A 112      44.561 162.773  96.115  1.00  0.61           C  
ATOM   1550  C   GLN A 112      43.272 162.149  96.664  1.00  0.61           C  
ATOM   1551  O   GLN A 112      43.291 161.460  97.685  1.00  0.61           O  
ATOM   1552  CB  GLN A 112      44.818 164.135  96.769  1.00  0.61           C  
ATOM   1553  CG  GLN A 112      46.211 164.703  96.483  1.00  0.61           C  
ATOM   1554  CD  GLN A 112      46.461 166.055  97.129  1.00  0.61           C  
ATOM   1555  NE2 GLN A 112      47.643 166.571  96.955  1.00  0.61           N  
ATOM   1556  OE1 GLN A 112      45.588 166.640  97.775  1.00  0.61           O  
ATOM   1557  H   GLN A 112      44.582 163.854  94.252  1.00  0.61           H  
ATOM   1558  HA  GLN A 112      45.380 162.104  96.382  1.00  0.61           H  
ATOM   1559 1HB  GLN A 112      44.068 164.840  96.416  1.00  0.61           H  
ATOM   1560 2HB  GLN A 112      44.710 164.020  97.845  1.00  0.61           H  
ATOM   1561 1HG  GLN A 112      46.959 164.001  96.846  1.00  0.61           H  
ATOM   1562 2HG  GLN A 112      46.342 164.813  95.410  1.00  0.61           H  
ATOM   1563 1HE2 GLN A 112      47.857 167.464  97.369  1.00  0.61           H  
ATOM   1564 2HE2 GLN A 112      48.346 166.059  96.427  1.00  0.61           H  
ATOM   1565  N   ALA A 113      42.173 162.313  95.940  1.00  0.69           N  
ATOM   1566  CA  ALA A 113      40.902 161.678  96.270  1.00  0.69           C  
ATOM   1567  C   ALA A 113      40.893 160.140  96.190  1.00  0.69           C  
ATOM   1568  O   ALA A 113      40.005 159.514  96.765  1.00  0.69           O  
ATOM   1569  CB  ALA A 113      39.814 162.247  95.344  1.00  0.69           C  
ATOM   1570  H   ALA A 113      42.213 162.921  95.125  1.00  0.69           H  
ATOM   1571  HA  ALA A 113      40.645 161.948  97.296  1.00  0.69           H  
ATOM   1572 1HB  ALA A 113      39.764 163.329  95.457  1.00  0.69           H  
ATOM   1573 2HB  ALA A 113      38.847 161.824  95.618  1.00  0.69           H  
ATOM   1574 3HB  ALA A 113      40.032 161.998  94.305  1.00  0.69           H  
ATOM   1575  N   MET A 114      41.818 159.521  95.468  1.00  0.70           N  
ATOM   1576  CA  MET A 114      41.795 158.070  95.247  1.00  0.70           C  
ATOM   1577  C   MET A 114      42.833 157.349  96.098  1.00  0.70           C  
ATOM   1578  O   MET A 114      43.898 157.889  96.390  1.00  0.70           O  
ATOM   1579  CB  MET A 114      42.079 157.748  93.776  1.00  0.70           C  
ATOM   1580  CG  MET A 114      41.036 158.270  92.802  1.00  0.70           C  
ATOM   1581  SD  MET A 114      41.453 157.780  91.114  1.00  0.70           S  
ATOM   1582  CE  MET A 114      40.137 158.561  90.156  1.00  0.70           C  
ATOM   1583  H   MET A 114      42.592 160.050  95.066  1.00  0.70           H  
ATOM   1584  HA  MET A 114      40.811 157.673  95.498  1.00  0.70           H  
ATOM   1585 1HB  MET A 114      43.044 158.171  93.510  1.00  0.70           H  
ATOM   1586 2HB  MET A 114      42.133 156.667  93.664  1.00  0.70           H  
ATOM   1587 1HG  MET A 114      40.064 157.857  93.066  1.00  0.70           H  
ATOM   1588 2HG  MET A 114      40.993 159.357  92.861  1.00  0.70           H  
ATOM   1589 1HE  MET A 114      40.267 158.332  89.100  1.00  0.70           H  
ATOM   1590 2HE  MET A 114      40.173 159.641  90.293  1.00  0.70           H  
ATOM   1591 3HE  MET A 114      39.169 158.189  90.489  1.00  0.70           H  
ATOM   1592  N   ASP A 115      42.530 156.129  96.511  1.00  0.72           N  
ATOM   1593  CA  ASP A 115      43.513 155.264  97.166  1.00  0.72           C  
ATOM   1594  C   ASP A 115      44.321 154.602  96.065  1.00  0.72           C  
ATOM   1595  O   ASP A 115      43.824 154.452  94.952  1.00  0.72           O  
ATOM   1596  CB  ASP A 115      42.834 154.143  97.958  1.00  0.72           C  
ATOM   1597  CG  ASP A 115      42.129 154.641  99.200  1.00  0.72           C  
ATOM   1598  OD1 ASP A 115      42.705 155.446  99.969  1.00  0.72           O  
ATOM   1599  OD2 ASP A 115      40.964 154.247  99.417  1.00  0.72           O1-
ATOM   1600  H   ASP A 115      41.611 155.740  96.311  1.00  0.72           H  
ATOM   1601  HA  ASP A 115      44.168 155.843  97.821  1.00  0.72           H  
ATOM   1602 1HB  ASP A 115      42.114 153.642  97.312  1.00  0.72           H  
ATOM   1603 2HB  ASP A 115      43.589 153.419  98.256  1.00  0.72           H  
ATOM   1604  N   TRP A 116      45.508 154.091  96.356  1.00  0.72           N  
ATOM   1605  CA  TRP A 116      46.206 153.271  95.363  1.00  0.72           C  
ATOM   1606  C   TRP A 116      45.441 151.972  95.102  1.00  0.72           C  
ATOM   1607  O   TRP A 116      45.547 151.391  94.030  1.00  0.72           O  
ATOM   1608  CB  TRP A 116      47.645 152.976  95.796  1.00  0.72           C  
ATOM   1609  CG  TRP A 116      47.758 152.470  97.200  1.00  0.72           C  
ATOM   1610  CD1 TRP A 116      48.091 153.196  98.292  1.00  0.72           C  
ATOM   1611  CD2 TRP A 116      47.552 151.130  97.689  1.00  0.72           C  
ATOM   1612  CE2 TRP A 116      47.699 151.173  99.103  1.00  0.72           C  
ATOM   1613  CE3 TRP A 116      47.284 149.891  97.078  1.00  0.72           C  
ATOM   1614  NE1 TRP A 116      48.032 152.451  99.432  1.00  0.72           N  
ATOM   1615  CZ2 TRP A 116      47.546 150.037  99.912  1.00  0.72           C  
ATOM   1616  CZ3 TRP A 116      47.154 148.733  97.897  1.00  0.72           C  
ATOM   1617  CH2 TRP A 116      47.287 148.829  99.305  1.00  0.72           C  
ATOM   1618  H   TRP A 116      45.921 154.235  97.281  1.00  0.72           H  
ATOM   1619  HA  TRP A 116      46.239 153.814  94.418  1.00  0.72           H  
ATOM   1620 1HB  TRP A 116      48.080 152.249  95.112  1.00  0.72           H  
ATOM   1621 2HB  TRP A 116      48.218 153.897  95.727  1.00  0.72           H  
ATOM   1622  HD1 TRP A 116      48.345 154.247  98.269  1.00  0.72           H  
ATOM   1623  HE1 TRP A 116      48.217 152.815 100.361  1.00  0.72           H  
ATOM   1624  HE3 TRP A 116      47.170 149.827  96.008  1.00  0.72           H  
ATOM   1625  HZ2 TRP A 116      47.636 150.107 100.982  1.00  0.72           H  
ATOM   1626  HZ3 TRP A 116      46.942 147.774  97.454  1.00  0.72           H  
ATOM   1627  HH2 TRP A 116      47.178 147.944  99.910  1.00  0.72           H  
ATOM   1628  N   GLU A 117      44.616 151.538  96.043  1.00  0.75           N  
ATOM   1629  CA  GLU A 117      43.790 150.349  95.838  1.00  0.75           C  
ATOM   1630  C   GLU A 117      42.781 150.557  94.721  1.00  0.75           C  
ATOM   1631  O   GLU A 117      42.511 149.661  93.923  1.00  0.75           O  
ATOM   1632  CB  GLU A 117      42.987 150.037  97.100  1.00  0.75           C  
ATOM   1633  CG  GLU A 117      43.829 149.619  98.280  1.00  0.75           C  
ATOM   1634  CD  GLU A 117      42.994 149.272  99.496  1.00  0.75           C  
ATOM   1635  OE1 GLU A 117      41.829 149.724  99.609  1.00  0.75           O  
ATOM   1636  OE2 GLU A 117      43.490 148.522 100.363  1.00  0.75           O1-
ATOM   1637  H   GLU A 117      44.562 152.030  96.925  1.00  0.75           H  
ATOM   1638  HA  GLU A 117      44.423 149.498  95.578  1.00  0.75           H  
ATOM   1639 1HB  GLU A 117      42.417 150.925  97.372  1.00  0.75           H  
ATOM   1640 2HB  GLU A 117      42.291 149.233  96.872  1.00  0.75           H  
ATOM   1641 1HG  GLU A 117      44.411 148.746  97.993  1.00  0.75           H  
ATOM   1642 2HG  GLU A 117      44.510 150.429  98.539  1.00  0.75           H  
ATOM   1643  N   THR A 118      42.205 151.748  94.667  1.00  0.77           N  
ATOM   1644  CA  THR A 118      41.143 152.010  93.709  1.00  0.77           C  
ATOM   1645  C   THR A 118      41.738 152.510  92.406  1.00  0.77           C  
ATOM   1646  O   THR A 118      41.278 152.151  91.322  1.00  0.77           O  
ATOM   1647  CB  THR A 118      40.118 153.004  94.283  1.00  0.77           C  
ATOM   1648  CG2 THR A 118      39.443 152.450  95.531  1.00  0.77           C  
ATOM   1649  OG1 THR A 118      40.769 154.221  94.656  1.00  0.77           O  
ATOM   1650  H   THR A 118      42.475 152.487  95.303  1.00  0.77           H  
ATOM   1651  HA  THR A 118      40.626 151.079  93.492  1.00  0.77           H  
ATOM   1652  HB  THR A 118      39.363 153.211  93.535  1.00  0.77           H  
ATOM   1653  HG1 THR A 118      40.085 154.903  94.713  1.00  0.77           H  
ATOM   1654 1HG2 THR A 118      38.675 153.148  95.860  1.00  0.77           H  
ATOM   1655 2HG2 THR A 118      40.169 152.324  96.334  1.00  0.77           H  
ATOM   1656 3HG2 THR A 118      38.976 151.492  95.307  1.00  0.77           H  
ATOM   1657  N   ALA A 119      42.818 153.272  92.499  1.00  0.82           N  
ATOM   1658  CA  ALA A 119      43.486 153.800  91.321  1.00  0.82           C  
ATOM   1659  C   ALA A 119      44.112 152.705  90.460  1.00  0.82           C  
ATOM   1660  O   ALA A 119      44.255 152.871  89.259  1.00  0.82           O  
ATOM   1661  CB  ALA A 119      44.528 154.819  91.739  1.00  0.82           C  
ATOM   1662  H   ALA A 119      43.174 153.534  93.419  1.00  0.82           H  
ATOM   1663  HA  ALA A 119      42.741 154.304  90.710  1.00  0.82           H  
ATOM   1664 1HB  ALA A 119      44.052 155.610  92.319  1.00  0.82           H  
ATOM   1665 2HB  ALA A 119      44.989 155.254  90.853  1.00  0.82           H  
ATOM   1666 3HB  ALA A 119      45.294 154.339  92.346  1.00  0.82           H  
ATOM   1667  N   ALA A 120      44.440 151.563  91.049  1.00  0.80           N  
ATOM   1668  CA  ALA A 120      44.987 150.450  90.279  1.00  0.80           C  
ATOM   1669  C   ALA A 120      43.992 149.917  89.241  1.00  0.80           C  
ATOM   1670  O   ALA A 120      44.398 149.335  88.242  1.00  0.80           O  
ATOM   1671  CB  ALA A 120      45.419 149.330  91.226  1.00  0.80           C  
ATOM   1672  H   ALA A 120      44.326 151.459  92.054  1.00  0.80           H  
ATOM   1673  HA  ALA A 120      45.867 150.802  89.737  1.00  0.80           H  
ATOM   1674 1HB  ALA A 120      46.203 149.688  91.890  1.00  0.80           H  
ATOM   1675 2HB  ALA A 120      45.796 148.487  90.648  1.00  0.80           H  
ATOM   1676 3HB  ALA A 120      44.566 149.005  91.822  1.00  0.80           H  
ATOM   1677  N   SER A 121      42.700 150.140  89.444  1.00  0.76           N  
ATOM   1678  CA  SER A 121      41.653 149.624  88.554  1.00  0.76           C  
ATOM   1679  C   SER A 121      41.324 150.547  87.372  1.00  0.76           C  
ATOM   1680  O   SER A 121      40.205 150.557  86.851  1.00  0.76           O  
ATOM   1681  CB  SER A 121      40.397 149.338  89.379  1.00  0.76           C  
ATOM   1682  OG  SER A 121      39.747 150.515  89.841  1.00  0.76           O  
ATOM   1683  H   SER A 121      42.417 150.692  90.248  1.00  0.76           H  
ATOM   1684  HA  SER A 121      41.992 148.676  88.142  1.00  0.76           H  
ATOM   1685 1HB  SER A 121      39.705 148.776  88.759  1.00  0.76           H  
ATOM   1686 2HB  SER A 121      40.669 148.719  90.233  1.00  0.76           H  
ATOM   1687  HG  SER A 121      40.364 151.037  90.380  1.00  0.76           H  
ATOM   1688  N   ILE A 122      42.296 151.371  87.009  1.00  0.69           N  
ATOM   1689  CA  ILE A 122      42.142 152.448  86.021  1.00  0.69           C  
ATOM   1690  C   ILE A 122      43.106 152.452  84.809  1.00  0.69           C  
ATOM   1691  O   ILE A 122      42.642 152.710  83.694  1.00  0.69           O  
ATOM   1692  CB  ILE A 122      42.198 153.829  86.770  1.00  0.69           C  
ATOM   1693  CG1 ILE A 122      41.051 153.908  87.806  1.00  0.69           C  
ATOM   1694  CG2 ILE A 122      42.137 155.030  85.809  1.00  0.69           C  
ATOM   1695  CD1 ILE A 122      41.009 155.171  88.659  1.00  0.69           C  
ATOM   1696  H   ILE A 122      43.189 151.292  87.480  1.00  0.69           H  
ATOM   1697  HA  ILE A 122      41.141 152.370  85.599  1.00  0.69           H  
ATOM   1698  HB  ILE A 122      43.146 153.893  87.298  1.00  0.69           H  
ATOM   1699 1HG1 ILE A 122      40.103 153.827  87.275  1.00  0.69           H  
ATOM   1700 2HG1 ILE A 122      41.125 153.065  88.486  1.00  0.69           H  
ATOM   1701 1HG2 ILE A 122      42.304 155.953  86.357  1.00  0.69           H  
ATOM   1702 2HG2 ILE A 122      41.170 155.083  85.326  1.00  0.69           H  
ATOM   1703 3HG2 ILE A 122      42.917 154.967  85.053  1.00  0.69           H  
ATOM   1704 1HD1 ILE A 122      40.320 155.025  89.489  1.00  0.69           H  
ATOM   1705 2HD1 ILE A 122      40.670 156.017  88.067  1.00  0.69           H  
ATOM   1706 3HD1 ILE A 122      42.001 155.386  89.054  1.00  0.69           H  
ATOM   1707  N   PRO A 123      44.427 152.208  84.971  1.00  0.73           N  
ATOM   1708  CA  PRO A 123      45.262 152.485  83.787  1.00  0.73           C  
ATOM   1709  C   PRO A 123      44.986 151.775  82.454  1.00  0.73           C  
ATOM   1710  O   PRO A 123      44.813 152.458  81.450  1.00  0.73           O  
ATOM   1711  CB  PRO A 123      46.678 152.151  84.271  1.00  0.73           C  
ATOM   1712  CG  PRO A 123      46.625 152.295  85.720  1.00  0.73           C  
ATOM   1713  CD  PRO A 123      45.271 151.837  86.123  1.00  0.73           C  
ATOM   1714  HA  PRO A 123      45.208 153.557  83.590  1.00  0.73           H  
ATOM   1715 1HB  PRO A 123      46.950 151.136  83.994  1.00  0.73           H  
ATOM   1716 2HB  PRO A 123      47.396 152.856  83.862  1.00  0.73           H  
ATOM   1717 1HG  PRO A 123      47.400 151.698  86.197  1.00  0.73           H  
ATOM   1718 2HG  PRO A 123      46.742 153.342  85.981  1.00  0.73           H  
ATOM   1719 1HD  PRO A 123      45.252 150.758  86.272  1.00  0.73           H  
ATOM   1720 2HD  PRO A 123      44.957 152.356  87.025  1.00  0.73           H  
ATOM   1721  N   ILE A 124      44.900 150.451  82.384  1.00  0.66           N  
ATOM   1722  CA  ILE A 124      44.628 149.793  81.094  1.00  0.66           C  
ATOM   1723  C   ILE A 124      43.186 150.103  80.760  1.00  0.66           C  
ATOM   1724  O   ILE A 124      42.822 150.343  79.609  1.00  0.66           O  
ATOM   1725  CB  ILE A 124      44.800 148.240  81.140  1.00  0.66           C  
ATOM   1726  CG1 ILE A 124      46.278 147.881  81.346  1.00  0.66           C  
ATOM   1727  CG2 ILE A 124      44.269 147.555  79.846  1.00  0.66           C  
ATOM   1728  CD1 ILE A 124      46.530 146.393  81.630  1.00  0.66           C  
ATOM   1729  H   ILE A 124      45.002 149.874  83.224  1.00  0.66           H  
ATOM   1730  HA  ILE A 124      45.269 150.209  80.313  1.00  0.66           H  
ATOM   1731  HB  ILE A 124      44.223 147.853  81.980  1.00  0.66           H  
ATOM   1732 1HG1 ILE A 124      46.838 148.168  80.458  1.00  0.66           H  
ATOM   1733 2HG1 ILE A 124      46.664 148.459  82.183  1.00  0.66           H  
ATOM   1734 1HG2 ILE A 124      44.384 146.474  79.907  1.00  0.66           H  
ATOM   1735 2HG2 ILE A 124      44.812 147.921  78.975  1.00  0.66           H  
ATOM   1736 3HG2 ILE A 124      43.207 147.754  79.715  1.00  0.66           H  
ATOM   1737 1HD1 ILE A 124      47.553 146.261  81.966  1.00  0.66           H  
ATOM   1738 2HD1 ILE A 124      46.379 145.795  80.737  1.00  0.66           H  
ATOM   1739 3HD1 ILE A 124      45.860 146.053  82.415  1.00  0.66           H  
ATOM   1740  N   VAL A 125      42.381 150.106  81.808  1.00  0.74           N  
ATOM   1741  CA  VAL A 125      40.938 150.255  81.713  1.00  0.74           C  
ATOM   1742  C   VAL A 125      40.544 151.483  80.902  1.00  0.74           C  
ATOM   1743  O   VAL A 125      39.808 151.368  79.917  1.00  0.74           O  
ATOM   1744  CB  VAL A 125      40.353 150.273  83.155  1.00  0.74           C  
ATOM   1745  CG1 VAL A 125      38.902 150.646  83.190  1.00  0.74           C  
ATOM   1746  CG2 VAL A 125      40.588 148.931  83.814  1.00  0.74           C  
ATOM   1747  H   VAL A 125      42.788 149.982  82.729  1.00  0.74           H  
ATOM   1748  HA  VAL A 125      40.539 149.393  81.184  1.00  0.74           H  
ATOM   1749  HB  VAL A 125      40.882 151.018  83.735  1.00  0.74           H  
ATOM   1750 1HG1 VAL A 125      38.433 150.318  84.117  1.00  0.74           H  
ATOM   1751 2HG1 VAL A 125      38.385 150.216  82.340  1.00  0.74           H  
ATOM   1752 3HG1 VAL A 125      38.817 151.722  83.135  1.00  0.74           H  
ATOM   1753 1HG2 VAL A 125      40.109 148.913  84.792  1.00  0.74           H  
ATOM   1754 2HG2 VAL A 125      41.655 148.770  83.967  1.00  0.74           H  
ATOM   1755 3HG2 VAL A 125      40.181 148.133  83.195  1.00  0.74           H  
ATOM   1756  N   PHE A 126      41.072 152.645  81.245  1.00  0.74           N  
ATOM   1757  CA  PHE A 126      40.685 153.858  80.537  1.00  0.74           C  
ATOM   1758  C   PHE A 126      41.566 154.170  79.340  1.00  0.74           C  
ATOM   1759  O   PHE A 126      41.049 154.698  78.362  1.00  0.74           O  
ATOM   1760  CB  PHE A 126      40.579 155.034  81.503  1.00  0.74           C  
ATOM   1761  CG  PHE A 126      39.388 154.934  82.416  1.00  0.74           C  
ATOM   1762  CD1 PHE A 126      39.458 154.219  83.618  1.00  0.74           C  
ATOM   1763  CD2 PHE A 126      38.171 155.532  82.056  1.00  0.74           C  
ATOM   1764  CE1 PHE A 126      38.336 154.113  84.471  1.00  0.74           C  
ATOM   1765  CE2 PHE A 126      37.037 155.440  82.893  1.00  0.74           C  
ATOM   1766  CZ  PHE A 126      37.115 154.714  84.099  1.00  0.74           C  
ATOM   1767  H   PHE A 126      41.718 152.703  82.037  1.00  0.74           H  
ATOM   1768  HA  PHE A 126      39.683 153.708  80.131  1.00  0.74           H  
ATOM   1769 1HB  PHE A 126      41.491 155.103  82.092  1.00  0.74           H  
ATOM   1770 2HB  PHE A 126      40.473 155.949  80.919  1.00  0.74           H  
ATOM   1771  HD1 PHE A 126      40.375 153.726  83.890  1.00  0.74           H  
ATOM   1772  HD2 PHE A 126      38.094 156.056  81.124  1.00  0.74           H  
ATOM   1773  HE1 PHE A 126      38.417 153.565  85.395  1.00  0.74           H  
ATOM   1774  HE2 PHE A 126      36.115 155.916  82.605  1.00  0.74           H  
ATOM   1775  HZ  PHE A 126      36.245 154.615  84.733  1.00  0.74           H  
ATOM   1776  N   VAL A 127      42.841 153.797  79.331  1.00  0.75           N  
ATOM   1777  CA  VAL A 127      43.660 154.032  78.134  1.00  0.75           C  
ATOM   1778  C   VAL A 127      43.092 153.225  76.976  1.00  0.75           C  
ATOM   1779  O   VAL A 127      42.907 153.759  75.884  1.00  0.75           O  
ATOM   1780  CB  VAL A 127      45.161 153.688  78.366  1.00  0.75           C  
ATOM   1781  CG1 VAL A 127      45.978 153.693  77.071  1.00  0.75           C  
ATOM   1782  CG2 VAL A 127      45.773 154.706  79.327  1.00  0.75           C  
ATOM   1783  H   VAL A 127      43.266 153.348  80.142  1.00  0.75           H  
ATOM   1784  HA  VAL A 127      43.590 155.084  77.857  1.00  0.75           H  
ATOM   1785  HB  VAL A 127      45.229 152.690  78.803  1.00  0.75           H  
ATOM   1786 1HG1 VAL A 127      47.029 153.512  77.297  1.00  0.75           H  
ATOM   1787 2HG1 VAL A 127      45.887 154.658  76.573  1.00  0.75           H  
ATOM   1788 3HG1 VAL A 127      45.633 152.905  76.404  1.00  0.75           H  
ATOM   1789 1HG2 VAL A 127      46.815 154.450  79.512  1.00  0.75           H  
ATOM   1790 2HG2 VAL A 127      45.233 154.688  80.271  1.00  0.75           H  
ATOM   1791 3HG2 VAL A 127      45.724 155.708  78.896  1.00  0.75           H  
ATOM   1792  N   THR A 128      42.741 151.968  77.198  1.00  0.78           N  
ATOM   1793  CA  THR A 128      42.205 151.167  76.105  1.00  0.78           C  
ATOM   1794  C   THR A 128      40.882 151.730  75.620  1.00  0.78           C  
ATOM   1795  O   THR A 128      40.675 151.837  74.415  1.00  0.78           O  
ATOM   1796  CB  THR A 128      41.988 149.703  76.509  1.00  0.78           C  
ATOM   1797  CG2 THR A 128      41.588 148.834  75.322  1.00  0.78           C  
ATOM   1798  OG1 THR A 128      43.208 149.191  77.051  1.00  0.78           O  
ATOM   1799  H   THR A 128      42.858 151.544  78.121  1.00  0.78           H  
ATOM   1800  HA  THR A 128      42.910 151.201  75.277  1.00  0.78           H  
ATOM   1801  HB  THR A 128      41.213 149.652  77.273  1.00  0.78           H  
ATOM   1802  HG1 THR A 128      43.246 149.455  77.979  1.00  0.78           H  
ATOM   1803 1HG2 THR A 128      41.363 147.839  75.686  1.00  0.78           H  
ATOM   1804 2HG2 THR A 128      42.405 148.777  74.607  1.00  0.78           H  
ATOM   1805 3HG2 THR A 128      40.697 149.224  74.833  1.00  0.78           H  
ATOM   1806  N   ALA A 129      39.990 152.115  76.523  1.00  0.85           N  
ATOM   1807  CA  ALA A 129      38.692 152.623  76.096  1.00  0.85           C  
ATOM   1808  C   ALA A 129      38.843 153.941  75.335  1.00  0.85           C  
ATOM   1809  O   ALA A 129      38.154 154.177  74.346  1.00  0.85           O  
ATOM   1810  CB  ALA A 129      37.774 152.798  77.307  1.00  0.85           C  
ATOM   1811  H   ALA A 129      40.197 152.046  77.516  1.00  0.85           H  
ATOM   1812  HA  ALA A 129      38.243 151.897  75.413  1.00  0.85           H  
ATOM   1813 1HB  ALA A 129      37.631 151.838  77.805  1.00  0.85           H  
ATOM   1814 2HB  ALA A 129      36.805 153.173  76.979  1.00  0.85           H  
ATOM   1815 3HB  ALA A 129      38.215 153.506  78.011  1.00  0.85           H  
ATOM   1816  N   TYR A 130      39.727 154.813  75.792  1.00  0.81           N  
ATOM   1817  CA  TYR A 130      39.851 156.133  75.182  1.00  0.81           C  
ATOM   1818  C   TYR A 130      40.572 156.042  73.848  1.00  0.81           C  
ATOM   1819  O   TYR A 130      40.196 156.729  72.899  1.00  0.81           O  
ATOM   1820  CB  TYR A 130      40.570 157.108  76.124  1.00  0.81           C  
ATOM   1821  CG  TYR A 130      39.810 157.473  77.401  1.00  0.81           C  
ATOM   1822  CD1 TYR A 130      40.365 158.401  78.306  1.00  0.81           C  
ATOM   1823  CD2 TYR A 130      38.539 156.919  77.721  1.00  0.81           C  
ATOM   1824  CE1 TYR A 130      39.658 158.795  79.470  1.00  0.81           C  
ATOM   1825  CE2 TYR A 130      37.843 157.314  78.878  1.00  0.81           C  
ATOM   1826  CZ  TYR A 130      38.394 158.260  79.730  1.00  0.81           C  
ATOM   1827  OH  TYR A 130      37.639 158.645  80.808  1.00  0.81           O  
ATOM   1828  H   TYR A 130      40.290 154.601  76.620  1.00  0.81           H  
ATOM   1829  HA  TYR A 130      38.851 156.523  74.987  1.00  0.81           H  
ATOM   1830 1HB  TYR A 130      41.534 156.681  76.401  1.00  0.81           H  
ATOM   1831 2HB  TYR A 130      40.756 158.029  75.574  1.00  0.81           H  
ATOM   1832  HD1 TYR A 130      41.336 158.828  78.109  1.00  0.81           H  
ATOM   1833  HD2 TYR A 130      38.068 156.190  77.087  1.00  0.81           H  
ATOM   1834  HE1 TYR A 130      40.083 159.520  80.142  1.00  0.81           H  
ATOM   1835  HE2 TYR A 130      36.886 156.877  79.106  1.00  0.81           H  
ATOM   1836  HH  TYR A 130      36.811 158.168  80.869  1.00  0.81           H  
ATOM   1837  N   ILE A 131      41.548 155.154  73.722  1.00  0.76           N  
ATOM   1838  CA  ILE A 131      42.164 154.942  72.418  1.00  0.76           C  
ATOM   1839  C   ILE A 131      41.124 154.302  71.505  1.00  0.76           C  
ATOM   1840  O   ILE A 131      40.911 154.783  70.398  1.00  0.76           O  
ATOM   1841  CB  ILE A 131      43.476 154.112  72.487  1.00  0.76           C  
ATOM   1842  CG1 ILE A 131      44.543 154.940  73.222  1.00  0.76           C  
ATOM   1843  CG2 ILE A 131      43.992 153.763  71.074  1.00  0.76           C  
ATOM   1844  CD1 ILE A 131      45.892 154.264  73.463  1.00  0.76           C  
ATOM   1845  H   ILE A 131      41.885 154.625  74.531  1.00  0.76           H  
ATOM   1846  HA  ILE A 131      42.407 155.917  71.997  1.00  0.76           H  
ATOM   1847  HB  ILE A 131      43.290 153.183  73.031  1.00  0.76           H  
ATOM   1848 1HG1 ILE A 131      44.723 155.842  72.639  1.00  0.76           H  
ATOM   1849 2HG1 ILE A 131      44.148 155.246  74.187  1.00  0.76           H  
ATOM   1850 1HG2 ILE A 131      44.903 153.175  71.139  1.00  0.76           H  
ATOM   1851 2HG2 ILE A 131      44.196 154.669  70.505  1.00  0.76           H  
ATOM   1852 3HG2 ILE A 131      43.252 153.165  70.552  1.00  0.76           H  
ATOM   1853 1HD1 ILE A 131      46.492 154.889  74.125  1.00  0.76           H  
ATOM   1854 2HD1 ILE A 131      46.425 154.151  72.522  1.00  0.76           H  
ATOM   1855 3HD1 ILE A 131      45.745 153.291  73.928  1.00  0.76           H  
ATOM   1856  N   SER A 132      40.435 153.261  71.945  1.00  0.86           N  
ATOM   1857  CA  SER A 132      39.504 152.566  71.061  1.00  0.86           C  
ATOM   1858  C   SER A 132      38.350 153.441  70.587  1.00  0.86           C  
ATOM   1859  O   SER A 132      38.005 153.423  69.406  1.00  0.86           O  
ATOM   1860  CB  SER A 132      38.956 151.318  71.746  1.00  0.86           C  
ATOM   1861  OG  SER A 132      40.022 150.464  72.120  1.00  0.86           O  
ATOM   1862  H   SER A 132      40.581 152.904  72.889  1.00  0.86           H  
ATOM   1863  HA  SER A 132      40.055 152.252  70.176  1.00  0.86           H  
ATOM   1864 1HB  SER A 132      38.394 151.604  72.634  1.00  0.86           H  
ATOM   1865 2HB  SER A 132      38.296 150.793  71.063  1.00  0.86           H  
ATOM   1866  HG  SER A 132      40.370 150.782  72.964  1.00  0.86           H  
ATOM   1867  N   LEU A 133      37.764 154.231  71.475  1.00  0.85           N  
ATOM   1868  CA  LEU A 133      36.646 155.083  71.077  1.00  0.85           C  
ATOM   1869  C   LEU A 133      37.072 156.413  70.474  1.00  0.85           C  
ATOM   1870  O   LEU A 133      36.497 156.824  69.477  1.00  0.85           O  
ATOM   1871  CB  LEU A 133      35.698 155.333  72.258  1.00  0.85           C  
ATOM   1872  CG  LEU A 133      34.841 154.134  72.698  1.00  0.85           C  
ATOM   1873  CD1 LEU A 133      34.082 154.424  73.992  1.00  0.85           C  
ATOM   1874  CD2 LEU A 133      33.835 153.739  71.608  1.00  0.85           C  
ATOM   1875  H   LEU A 133      38.062 154.225  72.453  1.00  0.85           H  
ATOM   1876  HA  LEU A 133      36.088 154.567  70.297  1.00  0.85           H  
ATOM   1877 1HB  LEU A 133      36.289 155.673  73.105  1.00  0.85           H  
ATOM   1878 2HB  LEU A 133      35.020 156.138  71.982  1.00  0.85           H  
ATOM   1879  HG  LEU A 133      35.500 153.284  72.882  1.00  0.85           H  
ATOM   1880 1HD1 LEU A 133      33.414 153.597  74.228  1.00  0.85           H  
ATOM   1881 2HD1 LEU A 133      33.496 155.338  73.892  1.00  0.85           H  
ATOM   1882 3HD1 LEU A 133      34.792 154.530  74.809  1.00  0.85           H  
ATOM   1883 1HD2 LEU A 133      33.186 152.943  71.968  1.00  0.85           H  
ATOM   1884 2HD2 LEU A 133      34.367 153.376  70.735  1.00  0.85           H  
ATOM   1885 3HD2 LEU A 133      33.223 154.593  71.328  1.00  0.85           H  
ATOM   1886  N   VAL A 134      38.047 157.115  71.032  1.00  0.78           N  
ATOM   1887  CA  VAL A 134      38.315 158.480  70.566  1.00  0.78           C  
ATOM   1888  C   VAL A 134      39.456 158.528  69.552  1.00  0.78           C  
ATOM   1889  O   VAL A 134      39.334 159.170  68.507  1.00  0.78           O  
ATOM   1890  CB  VAL A 134      38.582 159.450  71.752  1.00  0.78           C  
ATOM   1891  CG1 VAL A 134      38.537 160.901  71.276  1.00  0.78           C  
ATOM   1892  CG2 VAL A 134      37.530 159.263  72.859  1.00  0.78           C  
ATOM   1893  H   VAL A 134      38.581 156.749  71.819  1.00  0.78           H  
ATOM   1894  HA  VAL A 134      37.419 158.848  70.066  1.00  0.78           H  
ATOM   1895  HB  VAL A 134      39.565 159.239  72.178  1.00  0.78           H  
ATOM   1896 1HG1 VAL A 134      38.599 161.571  72.130  1.00  0.78           H  
ATOM   1897 2HG1 VAL A 134      37.599 161.096  70.755  1.00  0.78           H  
ATOM   1898 3HG1 VAL A 134      39.370 161.103  70.606  1.00  0.78           H  
ATOM   1899 1HG2 VAL A 134      37.666 160.022  73.631  1.00  0.78           H  
ATOM   1900 2HG2 VAL A 134      37.649 158.286  73.325  1.00  0.78           H  
ATOM   1901 3HG2 VAL A 134      36.525 159.353  72.445  1.00  0.78           H  
ATOM   1902  N   LYS A 135      40.555 157.829  69.802  1.00  0.73           N  
ATOM   1903  CA  LYS A 135      41.675 157.855  68.850  1.00  0.73           C  
ATOM   1904  C   LYS A 135      41.434 156.980  67.621  1.00  0.73           C  
ATOM   1905  O   LYS A 135      41.774 157.377  66.508  1.00  0.73           O  
ATOM   1906  CB  LYS A 135      42.977 157.461  69.560  1.00  0.73           C  
ATOM   1907  CG  LYS A 135      44.244 157.462  68.702  1.00  0.73           C  
ATOM   1908  CD  LYS A 135      44.594 158.824  68.114  1.00  0.73           C  
ATOM   1909  CE  LYS A 135      45.797 158.690  67.205  1.00  0.73           C  
ATOM   1910  NZ  LYS A 135      46.146 159.954  66.502  1.00  0.73           N1+
ATOM   1911  H   LYS A 135      40.635 157.294  70.664  1.00  0.73           H  
ATOM   1912  HA  LYS A 135      41.782 158.879  68.488  1.00  0.73           H  
ATOM   1913 1HB  LYS A 135      43.124 158.147  70.396  1.00  0.73           H  
ATOM   1914 2HB  LYS A 135      42.859 156.460  69.960  1.00  0.73           H  
ATOM   1915 1HG  LYS A 135      45.076 157.117  69.314  1.00  0.73           H  
ATOM   1916 2HG  LYS A 135      44.109 156.762  67.881  1.00  0.73           H  
ATOM   1917 1HD  LYS A 135      43.758 159.199  67.527  1.00  0.73           H  
ATOM   1918 2HD  LYS A 135      44.814 159.525  68.917  1.00  0.73           H  
ATOM   1919 1HE  LYS A 135      46.652 158.362  67.793  1.00  0.73           H  
ATOM   1920 2HE  LYS A 135      45.581 157.929  66.456  1.00  0.73           H  
ATOM   1921 1HZ  LYS A 135      47.008 159.836  65.981  1.00  0.73           H  
ATOM   1922 2HZ  LYS A 135      46.245 160.712  67.175  1.00  0.73           H  
ATOM   1923 3HZ  LYS A 135      45.407 160.193  65.847  1.00  0.73           H  
ATOM   1924  N   ILE A 136      40.865 155.798  67.796  1.00  0.76           N  
ATOM   1925  CA  ILE A 136      40.627 154.888  66.674  1.00  0.76           C  
ATOM   1926  C   ILE A 136      39.259 155.153  66.052  1.00  0.76           C  
ATOM   1927  O   ILE A 136      39.187 155.530  64.880  1.00  0.76           O  
ATOM   1928  CB  ILE A 136      40.763 153.386  67.082  1.00  0.76           C  
ATOM   1929  CG1 ILE A 136      42.170 153.117  67.650  1.00  0.76           C  
ATOM   1930  CG2 ILE A 136      40.514 152.465  65.869  1.00  0.76           C  
ATOM   1931  CD1 ILE A 136      42.392 151.697  68.195  1.00  0.76           C  
ATOM   1932  H   ILE A 136      40.636 155.491  68.741  1.00  0.76           H  
ATOM   1933  HA  ILE A 136      41.374 155.084  65.905  1.00  0.76           H  
ATOM   1934  HB  ILE A 136      40.028 153.155  67.850  1.00  0.76           H  
ATOM   1935 1HG1 ILE A 136      42.900 153.300  66.864  1.00  0.76           H  
ATOM   1936 2HG1 ILE A 136      42.369 153.817  68.455  1.00  0.76           H  
ATOM   1937 1HG2 ILE A 136      40.493 151.422  66.179  1.00  0.76           H  
ATOM   1938 2HG2 ILE A 136      41.304 152.604  65.131  1.00  0.76           H  
ATOM   1939 3HG2 ILE A 136      39.559 152.689  65.397  1.00  0.76           H  
ATOM   1940 1HD1 ILE A 136      43.328 151.664  68.746  1.00  0.76           H  
ATOM   1941 2HD1 ILE A 136      42.456 150.988  67.371  1.00  0.76           H  
ATOM   1942 3HD1 ILE A 136      41.581 151.414  68.863  1.00  0.76           H  
ATOM   1943  N   ALA A 137      38.172 154.955  66.788  1.00  0.85           N  
ATOM   1944  CA  ALA A 137      36.844 155.093  66.193  1.00  0.85           C  
ATOM   1945  C   ALA A 137      36.459 156.542  65.883  1.00  0.85           C  
ATOM   1946  O   ALA A 137      35.634 156.777  65.009  1.00  0.85           O  
ATOM   1947  CB  ALA A 137      35.785 154.448  67.102  1.00  0.85           C  
ATOM   1948  H   ALA A 137      38.247 154.633  67.752  1.00  0.85           H  
ATOM   1949  HA  ALA A 137      36.843 154.549  65.246  1.00  0.85           H  
ATOM   1950 1HB  ALA A 137      36.099 153.445  67.385  1.00  0.85           H  
ATOM   1951 2HB  ALA A 137      34.839 154.386  66.568  1.00  0.85           H  
ATOM   1952 3HB  ALA A 137      35.645 155.040  68.002  1.00  0.85           H  
ATOM   1953  N   ARG A 138      37.033 157.492  66.612  1.00  0.71           N  
ATOM   1954  CA  ARG A 138      36.689 158.920  66.513  1.00  0.71           C  
ATOM   1955  C   ARG A 138      35.209 159.099  66.809  1.00  0.71           C  
ATOM   1956  O   ARG A 138      34.488 159.809  66.109  1.00  0.71           O  
ATOM   1957  CB  ARG A 138      37.061 159.524  65.156  1.00  0.71           C  
ATOM   1958  CG  ARG A 138      38.516 159.316  64.770  1.00  0.71           C  
ATOM   1959  CD  ARG A 138      38.812 159.980  63.441  1.00  0.71           C  
ATOM   1960  NE  ARG A 138      38.688 161.441  63.534  1.00  0.71           N  
ATOM   1961  CZ  ARG A 138      39.617 162.283  63.958  1.00  0.71           C  
ATOM   1962  NH1 ARG A 138      40.832 161.924  64.278  1.00  0.71           N1+
ATOM   1963  NH2 ARG A 138      39.307 163.538  64.085  1.00  0.71           N  
ATOM   1964  H   ARG A 138      37.711 157.216  67.309  1.00  0.71           H  
ATOM   1965  HA  ARG A 138      37.246 159.461  67.280  1.00  0.71           H  
ATOM   1966 1HB  ARG A 138      36.440 159.083  64.381  1.00  0.71           H  
ATOM   1967 2HB  ARG A 138      36.849 160.591  65.192  1.00  0.71           H  
ATOM   1968 1HG  ARG A 138      39.160 159.736  65.540  1.00  0.71           H  
ATOM   1969 2HG  ARG A 138      38.719 158.252  64.677  1.00  0.71           H  
ATOM   1970 1HD  ARG A 138      39.815 159.715  63.114  1.00  0.71           H  
ATOM   1971 2HD  ARG A 138      38.103 159.612  62.702  1.00  0.71           H  
ATOM   1972  HE  ARG A 138      37.794 161.833  63.256  1.00  0.71           H  
ATOM   1973 1HH1 ARG A 138      41.107 160.949  64.225  1.00  0.71           H  
ATOM   1974 2HH1 ARG A 138      41.494 162.625  64.597  1.00  0.71           H  
ATOM   1975 1HH2 ARG A 138      38.370 163.853  63.866  1.00  0.71           H  
ATOM   1976 2HH2 ARG A 138      40.004 164.202  64.390  1.00  0.71           H  
ATOM   1977  N   MET A 139      34.769 158.398  67.841  1.00  0.78           N  
ATOM   1978  CA  MET A 139      33.378 158.398  68.275  1.00  0.78           C  
ATOM   1979  C   MET A 139      32.957 159.827  68.584  1.00  0.78           C  
ATOM   1980  O   MET A 139      33.650 160.542  69.307  1.00  0.78           O  
ATOM   1981  CB  MET A 139      33.246 157.564  69.551  1.00  0.78           C  
ATOM   1982  CG  MET A 139      31.851 157.524  70.131  1.00  0.78           C  
ATOM   1983  SD  MET A 139      31.909 156.961  71.826  1.00  0.78           S  
ATOM   1984  CE  MET A 139      30.230 157.109  72.209  1.00  0.78           C  
ATOM   1985  H   MET A 139      35.435 157.847  68.379  1.00  0.78           H  
ATOM   1986  HA  MET A 139      32.741 157.994  67.487  1.00  0.78           H  
ATOM   1987 1HB  MET A 139      33.582 156.545  69.357  1.00  0.78           H  
ATOM   1988 2HB  MET A 139      33.902 158.002  70.301  1.00  0.78           H  
ATOM   1989 1HG  MET A 139      31.431 158.526  70.130  1.00  0.78           H  
ATOM   1990 2HG  MET A 139      31.217 156.871  69.533  1.00  0.78           H  
ATOM   1991 1HE  MET A 139      30.054 156.778  73.228  1.00  0.78           H  
ATOM   1992 2HE  MET A 139      29.642 156.495  71.527  1.00  0.78           H  
ATOM   1993 3HE  MET A 139      29.917 158.145  72.099  1.00  0.78           H  
ATOM   1994  N   GLN A 140      31.834 160.241  68.025  1.00  0.67           N  
ATOM   1995  CA  GLN A 140      31.287 161.573  68.244  1.00  0.67           C  
ATOM   1996  C   GLN A 140      30.170 161.472  69.272  1.00  0.67           C  
ATOM   1997  O   GLN A 140      29.670 160.381  69.547  1.00  0.67           O  
ATOM   1998  CB  GLN A 140      30.751 162.134  66.927  1.00  0.67           C  
ATOM   1999  CG  GLN A 140      31.819 162.299  65.857  1.00  0.67           C  
ATOM   2000  CD  GLN A 140      32.913 163.254  66.282  1.00  0.67           C  
ATOM   2001  NE2 GLN A 140      34.136 162.800  66.271  1.00  0.67           N  
ATOM   2002  OE1 GLN A 140      32.651 164.401  66.637  1.00  0.67           O  
ATOM   2003  H   GLN A 140      31.316 159.593  67.427  1.00  0.67           H  
ATOM   2004  HA  GLN A 140      32.058 162.244  68.628  1.00  0.67           H  
ATOM   2005 1HB  GLN A 140      29.979 161.469  66.552  1.00  0.67           H  
ATOM   2006 2HB  GLN A 140      30.298 163.103  67.114  1.00  0.67           H  
ATOM   2007 1HG  GLN A 140      32.262 161.333  65.638  1.00  0.67           H  
ATOM   2008 2HG  GLN A 140      31.355 162.676  64.948  1.00  0.67           H  
ATOM   2009 1HE2 GLN A 140      34.887 163.413  66.542  1.00  0.67           H  
ATOM   2010 2HE2 GLN A 140      34.314 161.835  66.010  1.00  0.67           H  
ATOM   2011  N   ALA A 141      29.773 162.598  69.842  1.00  0.74           N  
ATOM   2012  CA  ALA A 141      28.726 162.593  70.849  1.00  0.74           C  
ATOM   2013  C   ALA A 141      27.424 162.034  70.267  1.00  0.74           C  
ATOM   2014  O   ALA A 141      27.041 162.325  69.129  1.00  0.74           O  
ATOM   2015  CB  ALA A 141      28.540 164.003  71.409  1.00  0.74           C  
ATOM   2016  H   ALA A 141      30.192 163.486  69.569  1.00  0.74           H  
ATOM   2017  HA  ALA A 141      29.040 161.936  71.658  1.00  0.74           H  
ATOM   2018 1HB  ALA A 141      29.458 164.332  71.894  1.00  0.74           H  
ATOM   2019 2HB  ALA A 141      27.733 164.005  72.139  1.00  0.74           H  
ATOM   2020 3HB  ALA A 141      28.294 164.691  70.605  1.00  0.74           H  
ATOM   2021  N   GLY A 142      26.769 161.194  71.055  1.00  0.80           N  
ATOM   2022  CA  GLY A 142      25.544 160.535  70.634  1.00  0.80           C  
ATOM   2023  C   GLY A 142      25.689 159.238  69.859  1.00  0.80           C  
ATOM   2024  O   GLY A 142      24.728 158.473  69.775  1.00  0.80           O  
ATOM   2025  H   GLY A 142      27.126 161.015  71.988  1.00  0.80           H  
ATOM   2026 1HA  GLY A 142      24.942 160.335  71.516  1.00  0.80           H  
ATOM   2027 2HA  GLY A 142      24.976 161.223  70.012  1.00  0.80           H  
ATOM   2028  N   GLU A 143      26.853 158.973  69.285  1.00  0.83           N  
ATOM   2029  CA  GLU A 143      27.035 157.782  68.450  1.00  0.83           C  
ATOM   2030  C   GLU A 143      26.937 156.492  69.254  1.00  0.83           C  
ATOM   2031  O   GLU A 143      27.513 156.354  70.324  1.00  0.83           O  
ATOM   2032  CB  GLU A 143      28.367 157.836  67.702  1.00  0.83           C  
ATOM   2033  CG  GLU A 143      28.352 158.905  66.624  1.00  0.83           C  
ATOM   2034  CD  GLU A 143      29.594 158.922  65.756  1.00  0.83           C  
ATOM   2035  OE1 GLU A 143      30.657 158.386  66.146  1.00  0.83           O  
ATOM   2036  OE2 GLU A 143      29.528 159.520  64.663  1.00  0.83           O1-
ATOM   2037  H   GLU A 143      27.643 159.603  69.404  1.00  0.83           H  
ATOM   2038  HA  GLU A 143      26.234 157.760  67.711  1.00  0.83           H  
ATOM   2039 1HB  GLU A 143      29.174 158.025  68.406  1.00  0.83           H  
ATOM   2040 2HB  GLU A 143      28.537 156.875  67.227  1.00  0.83           H  
ATOM   2041 1HG  GLU A 143      27.487 158.733  65.984  1.00  0.83           H  
ATOM   2042 2HG  GLU A 143      28.241 159.882  67.093  1.00  0.83           H  
ATOM   2043  N   THR A 144      26.147 155.564  68.749  1.00  0.88           N  
ATOM   2044  CA  THR A 144      25.785 154.366  69.495  1.00  0.88           C  
ATOM   2045  C   THR A 144      26.929 153.369  69.602  1.00  0.88           C  
ATOM   2046  O   THR A 144      27.555 153.035  68.593  1.00  0.88           O  
ATOM   2047  CB  THR A 144      24.612 153.658  68.800  1.00  0.88           C  
ATOM   2048  CG2 THR A 144      24.022 152.561  69.644  1.00  0.88           C  
ATOM   2049  OG1 THR A 144      23.572 154.607  68.548  1.00  0.88           O  
ATOM   2050  H   THR A 144      25.761 155.697  67.816  1.00  0.88           H  
ATOM   2051  HA  THR A 144      25.477 154.667  70.493  1.00  0.88           H  
ATOM   2052  HB  THR A 144      24.949 153.246  67.848  1.00  0.88           H  
ATOM   2053  HG1 THR A 144      22.783 154.108  68.276  1.00  0.88           H  
ATOM   2054 1HG2 THR A 144      23.131 152.179  69.155  1.00  0.88           H  
ATOM   2055 2HG2 THR A 144      23.753 152.942  70.626  1.00  0.88           H  
ATOM   2056 3HG2 THR A 144      24.738 151.751  69.766  1.00  0.88           H  
ATOM   2057  N   VAL A 145      27.168 152.847  70.795  1.00  0.91           N  
ATOM   2058  CA  VAL A 145      28.214 151.843  70.999  1.00  0.91           C  
ATOM   2059  C   VAL A 145      27.629 150.478  71.344  1.00  0.91           C  
ATOM   2060  O   VAL A 145      26.582 150.376  71.979  1.00  0.91           O  
ATOM   2061  CB  VAL A 145      29.221 152.284  72.103  1.00  0.91           C  
ATOM   2062  CG1 VAL A 145      29.969 153.539  71.666  1.00  0.91           C  
ATOM   2063  CG2 VAL A 145      28.528 152.563  73.445  1.00  0.91           C  
ATOM   2064  H   VAL A 145      26.604 153.138  71.594  1.00  0.91           H  
ATOM   2065  HA  VAL A 145      28.778 151.728  70.075  1.00  0.91           H  
ATOM   2066  HB  VAL A 145      29.951 151.485  72.248  1.00  0.91           H  
ATOM   2067 1HG1 VAL A 145      30.683 153.834  72.435  1.00  0.91           H  
ATOM   2068 2HG1 VAL A 145      29.268 154.357  71.498  1.00  0.91           H  
ATOM   2069 3HG1 VAL A 145      30.511 153.349  70.745  1.00  0.91           H  
ATOM   2070 1HG2 VAL A 145      29.276 152.827  74.189  1.00  0.91           H  
ATOM   2071 2HG2 VAL A 145      28.000 151.674  73.787  1.00  0.91           H  
ATOM   2072 3HG2 VAL A 145      27.822 153.390  73.350  1.00  0.91           H  
ATOM   2073  N   LEU A 146      28.332 149.427  70.947  1.00  0.89           N  
ATOM   2074  CA  LEU A 146      28.128 148.076  71.468  1.00  0.89           C  
ATOM   2075  C   LEU A 146      29.381 147.679  72.226  1.00  0.89           C  
ATOM   2076  O   LEU A 146      30.455 147.503  71.648  1.00  0.89           O  
ATOM   2077  CB  LEU A 146      27.859 147.065  70.352  1.00  0.89           C  
ATOM   2078  CG  LEU A 146      27.771 145.585  70.762  1.00  0.89           C  
ATOM   2079  CD1 LEU A 146      26.752 145.333  71.878  1.00  0.89           C  
ATOM   2080  CD2 LEU A 146      27.439 144.744  69.527  1.00  0.89           C  
ATOM   2081  H   LEU A 146      29.097 149.578  70.285  1.00  0.89           H  
ATOM   2082  HA  LEU A 146      27.287 148.073  72.161  1.00  0.89           H  
ATOM   2083 1HB  LEU A 146      26.925 147.344  69.869  1.00  0.89           H  
ATOM   2084 2HB  LEU A 146      28.659 147.155  69.624  1.00  0.89           H  
ATOM   2085  HG  LEU A 146      28.748 145.265  71.127  1.00  0.89           H  
ATOM   2086 1HD1 LEU A 146      26.518 144.273  71.945  1.00  0.89           H  
ATOM   2087 2HD1 LEU A 146      25.838 145.889  71.683  1.00  0.89           H  
ATOM   2088 3HD1 LEU A 146      27.161 145.660  72.833  1.00  0.89           H  
ATOM   2089 1HD2 LEU A 146      27.297 143.704  69.803  1.00  0.89           H  
ATOM   2090 2HD2 LEU A 146      28.248 144.808  68.803  1.00  0.89           H  
ATOM   2091 3HD2 LEU A 146      26.529 145.110  69.057  1.00  0.89           H  
ATOM   2092  N   ILE A 147      29.226 147.554  73.531  1.00  0.83           N  
ATOM   2093  CA  ILE A 147      30.315 147.202  74.433  1.00  0.83           C  
ATOM   2094  C   ILE A 147      30.159 145.719  74.759  1.00  0.83           C  
ATOM   2095  O   ILE A 147      29.063 145.247  75.070  1.00  0.83           O  
ATOM   2096  CB  ILE A 147      30.248 148.078  75.717  1.00  0.83           C  
ATOM   2097  CG1 ILE A 147      30.233 149.572  75.324  1.00  0.83           C  
ATOM   2098  CG2 ILE A 147      31.440 147.766  76.660  1.00  0.83           C  
ATOM   2099  CD1 ILE A 147      29.971 150.533  76.456  1.00  0.83           C  
ATOM   2100  H   ILE A 147      28.305 147.735  73.939  1.00  0.83           H  
ATOM   2101  HA  ILE A 147      31.274 147.371  73.941  1.00  0.83           H  
ATOM   2102  HB  ILE A 147      29.316 147.855  76.239  1.00  0.83           H  
ATOM   2103 1HG1 ILE A 147      31.191 149.821  74.874  1.00  0.83           H  
ATOM   2104 2HG1 ILE A 147      29.459 149.751  74.583  1.00  0.83           H  
ATOM   2105 1HG2 ILE A 147      31.332 148.315  77.597  1.00  0.83           H  
ATOM   2106 2HG2 ILE A 147      32.382 148.053  76.189  1.00  0.83           H  
ATOM   2107 3HG2 ILE A 147      31.474 146.705  76.897  1.00  0.83           H  
ATOM   2108 1HD1 ILE A 147      29.917 151.549  76.067  1.00  0.83           H  
ATOM   2109 2HD1 ILE A 147      30.773 150.482  77.186  1.00  0.83           H  
ATOM   2110 3HD1 ILE A 147      29.029 150.283  76.938  1.00  0.83           H  
ATOM   2111  N   HIS A 148      31.249 144.972  74.705  1.00  0.77           N  
ATOM   2112  CA  HIS A 148      31.240 143.546  75.020  1.00  0.77           C  
ATOM   2113  C   HIS A 148      32.068 143.313  76.272  1.00  0.77           C  
ATOM   2114  O   HIS A 148      32.943 144.123  76.568  1.00  0.77           O  
ATOM   2115  CB  HIS A 148      31.766 142.722  73.843  1.00  0.77           C  
ATOM   2116  CG  HIS A 148      30.805 142.614  72.696  1.00  0.77           C  
ATOM   2117  CD2 HIS A 148      30.994 142.626  71.354  1.00  0.77           C  
ATOM   2118  ND1 HIS A 148      29.447 142.360  72.857  1.00  0.77           N  
ATOM   2119  CE1 HIS A 148      28.897 142.150  71.669  1.00  0.77           C  
ATOM   2120  NE2 HIS A 148      29.816 142.295  70.747  1.00  0.77           N  
ATOM   2121  H   HIS A 148      32.149 145.419  74.514  1.00  0.77           H  
ATOM   2122  HA  HIS A 148      30.231 143.236  75.248  1.00  0.77           H  
ATOM   2123 1HB  HIS A 148      32.709 143.147  73.499  1.00  0.77           H  
ATOM   2124 2HB  HIS A 148      31.961 141.711  74.201  1.00  0.77           H  
ATOM   2125  HD1 HIS A 148      28.954 142.321  73.753  1.00  0.77           H  
ATOM   2126  HD2 HIS A 148      31.932 142.797  70.847  1.00  0.77           H  
ATOM   2127  HE1 HIS A 148      27.861 141.881  71.488  1.00  0.77           H  
ATOM   2128  HE2 HIS A 148      29.694 142.114  69.749  1.00  0.77           H  
ATOM   2129  N   ALA A 149      31.745 142.243  76.999  1.00  0.80           N  
ATOM   2130  CA  ALA A 149      32.355 141.929  78.296  1.00  0.80           C  
ATOM   2131  C   ALA A 149      32.254 143.162  79.205  1.00  0.80           C  
ATOM   2132  O   ALA A 149      33.222 143.601  79.822  1.00  0.80           O  
ATOM   2133  CB  ALA A 149      33.800 141.469  78.109  1.00  0.80           C  
ATOM   2134  H   ALA A 149      31.024 141.621  76.674  1.00  0.80           H  
ATOM   2135  HA  ALA A 149      31.799 141.110  78.765  1.00  0.80           H  
ATOM   2136 1HB  ALA A 149      33.836 140.577  77.485  1.00  0.80           H  
ATOM   2137 2HB  ALA A 149      34.228 141.230  79.081  1.00  0.80           H  
ATOM   2138 3HB  ALA A 149      34.402 142.256  77.653  1.00  0.80           H  
ATOM   2139  N   ALA A 150      31.078 143.778  79.193  1.00  0.85           N  
ATOM   2140  CA  ALA A 150      30.892 145.138  79.695  1.00  0.85           C  
ATOM   2141  C   ALA A 150      31.008 145.252  81.217  1.00  0.85           C  
ATOM   2142  O   ALA A 150      31.089 146.342  81.772  1.00  0.85           O  
ATOM   2143  CB  ALA A 150      29.543 145.656  79.215  1.00  0.85           C  
ATOM   2144  H   ALA A 150      30.278 143.307  78.773  1.00  0.85           H  
ATOM   2145  HA  ALA A 150      31.670 145.768  79.263  1.00  0.85           H  
ATOM   2146 1HB  ALA A 150      29.489 145.594  78.130  1.00  0.85           H  
ATOM   2147 2HB  ALA A 150      29.438 146.698  79.513  1.00  0.85           H  
ATOM   2148 3HB  ALA A 150      28.739 145.072  79.659  1.00  0.85           H  
ATOM   2149  N   SER A 151      31.022 144.108  81.879  1.00  0.80           N  
ATOM   2150  CA  SER A 151      31.198 144.052  83.322  1.00  0.80           C  
ATOM   2151  C   SER A 151      32.659 144.131  83.715  1.00  0.80           C  
ATOM   2152  O   SER A 151      32.988 144.323  84.881  1.00  0.80           O  
ATOM   2153  CB  SER A 151      30.709 142.705  83.812  1.00  0.80           C  
ATOM   2154  OG  SER A 151      31.532 141.685  83.265  1.00  0.80           O  
ATOM   2155  H   SER A 151      30.945 143.235  81.378  1.00  0.80           H  
ATOM   2156  HA  SER A 151      30.640 144.851  83.807  1.00  0.80           H  
ATOM   2157 1HB  SER A 151      30.766 142.675  84.900  1.00  0.80           H  
ATOM   2158 2HB  SER A 151      29.681 142.558  83.493  1.00  0.80           H  
ATOM   2159  HG  SER A 151      31.016 141.147  82.625  1.00  0.80           H  
ATOM   2160  N   GLY A 152      33.532 143.911  82.746  1.00  0.79           N  
ATOM   2161  CA  GLY A 152      34.959 143.858  82.994  1.00  0.79           C  
ATOM   2162  C   GLY A 152      35.556 145.244  82.977  1.00  0.79           C  
ATOM   2163  O   GLY A 152      34.830 146.216  82.787  1.00  0.79           O  
ATOM   2164  H   GLY A 152      33.209 143.766  81.796  1.00  0.79           H  
ATOM   2165 1HA  GLY A 152      35.159 143.390  83.957  1.00  0.79           H  
ATOM   2166 2HA  GLY A 152      35.422 143.261  82.219  1.00  0.79           H  
ATOM   2167  N   GLY A 153      36.854 145.363  83.203  1.00  0.81           N  
ATOM   2168  CA  GLY A 153      37.449 146.674  83.403  1.00  0.81           C  
ATOM   2169  C   GLY A 153      37.285 147.624  82.237  1.00  0.81           C  
ATOM   2170  O   GLY A 153      36.621 148.644  82.384  1.00  0.81           O  
ATOM   2171  H   GLY A 153      37.447 144.523  83.249  1.00  0.81           H  
ATOM   2172 1HA  GLY A 153      36.973 147.136  84.266  1.00  0.81           H  
ATOM   2173 2HA  GLY A 153      38.510 146.558  83.611  1.00  0.81           H  
ATOM   2174  N   VAL A 154      37.828 147.301  81.072  1.00  0.78           N  
ATOM   2175  CA  VAL A 154      37.759 148.224  79.930  1.00  0.78           C  
ATOM   2176  C   VAL A 154      36.305 148.492  79.537  1.00  0.78           C  
ATOM   2177  O   VAL A 154      35.939 149.615  79.176  1.00  0.78           O  
ATOM   2178  CB  VAL A 154      38.559 147.691  78.704  1.00  0.78           C  
ATOM   2179  CG1 VAL A 154      38.509 148.662  77.529  1.00  0.78           C  
ATOM   2180  CG2 VAL A 154      40.037 147.436  79.071  1.00  0.78           C  
ATOM   2181  H   VAL A 154      38.326 146.407  80.979  1.00  0.78           H  
ATOM   2182  HA  VAL A 154      38.195 149.178  80.228  1.00  0.78           H  
ATOM   2183  HB  VAL A 154      38.111 146.755  78.387  1.00  0.78           H  
ATOM   2184 1HG1 VAL A 154      39.055 148.237  76.689  1.00  0.78           H  
ATOM   2185 2HG1 VAL A 154      38.950 149.617  77.818  1.00  0.78           H  
ATOM   2186 3HG1 VAL A 154      37.479 148.823  77.222  1.00  0.78           H  
ATOM   2187 1HG2 VAL A 154      40.557 147.016  78.212  1.00  0.78           H  
ATOM   2188 2HG2 VAL A 154      40.111 146.723  79.890  1.00  0.78           H  
ATOM   2189 3HG2 VAL A 154      40.522 148.369  79.352  1.00  0.78           H  
ATOM   2190  N   GLY A 155      35.444 147.494  79.686  1.00  0.88           N  
ATOM   2191  CA  GLY A 155      34.032 147.675  79.387  1.00  0.88           C  
ATOM   2192  C   GLY A 155      33.367 148.736  80.239  1.00  0.88           C  
ATOM   2193  O   GLY A 155      32.585 149.534  79.734  1.00  0.88           O  
ATOM   2194  H   GLY A 155      35.766 146.586  80.020  1.00  0.88           H  
ATOM   2195 1HA  GLY A 155      33.935 147.972  78.344  1.00  0.88           H  
ATOM   2196 2HA  GLY A 155      33.517 146.730  79.533  1.00  0.88           H  
ATOM   2197  N   GLN A 156      33.722 148.818  81.510  1.00  0.80           N  
ATOM   2198  CA  GLN A 156      33.186 149.855  82.387  1.00  0.80           C  
ATOM   2199  C   GLN A 156      33.637 151.251  81.968  1.00  0.80           C  
ATOM   2200  O   GLN A 156      32.849 152.202  81.992  1.00  0.80           O  
ATOM   2201  CB  GLN A 156      33.632 149.591  83.826  1.00  0.80           C  
ATOM   2202  CG  GLN A 156      32.930 148.406  84.457  1.00  0.80           C  
ATOM   2203  CD  GLN A 156      33.389 148.131  85.873  1.00  0.80           C  
ATOM   2204  NE2 GLN A 156      33.275 146.909  86.304  1.00  0.80           N  
ATOM   2205  OE1 GLN A 156      33.822 149.026  86.592  1.00  0.80           O  
ATOM   2206  H   GLN A 156      34.397 148.150  81.891  1.00  0.80           H  
ATOM   2207  HA  GLN A 156      32.096 149.836  82.339  1.00  0.80           H  
ATOM   2208 1HB  GLN A 156      34.707 149.431  83.848  1.00  0.80           H  
ATOM   2209 2HB  GLN A 156      33.413 150.476  84.419  1.00  0.80           H  
ATOM   2210 1HG  GLN A 156      31.862 148.607  84.465  1.00  0.80           H  
ATOM   2211 2HG  GLN A 156      33.096 147.517  83.859  1.00  0.80           H  
ATOM   2212 1HE2 GLN A 156      33.528 146.698  87.251  1.00  0.80           H  
ATOM   2213 2HE2 GLN A 156      32.926 146.179  85.688  1.00  0.80           H  
ATOM   2214  N   ALA A 157      34.886 151.377  81.541  1.00  0.85           N  
ATOM   2215  CA  ALA A 157      35.397 152.666  81.088  1.00  0.85           C  
ATOM   2216  C   ALA A 157      34.688 153.122  79.817  1.00  0.85           C  
ATOM   2217  O   ALA A 157      34.410 154.308  79.626  1.00  0.85           O  
ATOM   2218  CB  ALA A 157      36.882 152.578  80.846  1.00  0.85           C  
ATOM   2219  H   ALA A 157      35.500 150.567  81.535  1.00  0.85           H  
ATOM   2220  HA  ALA A 157      35.212 153.407  81.866  1.00  0.85           H  
ATOM   2221 1HB  ALA A 157      37.391 152.525  81.801  1.00  0.85           H  
ATOM   2222 2HB  ALA A 157      37.221 153.471  80.324  1.00  0.85           H  
ATOM   2223 3HB  ALA A 157      37.125 151.700  80.250  1.00  0.85           H  
ATOM   2224  N   ALA A 158      34.390 152.169  78.950  1.00  0.89           N  
ATOM   2225  CA  ALA A 158      33.688 152.468  77.716  1.00  0.89           C  
ATOM   2226  C   ALA A 158      32.272 152.966  78.009  1.00  0.89           C  
ATOM   2227  O   ALA A 158      31.804 153.891  77.353  1.00  0.89           O  
ATOM   2228  CB  ALA A 158      33.672 151.231  76.824  1.00  0.89           C  
ATOM   2229  H   ALA A 158      34.677 151.208  79.139  1.00  0.89           H  
ATOM   2230  HA  ALA A 158      34.220 153.268  77.196  1.00  0.89           H  
ATOM   2231 1HB  ALA A 158      34.693 150.937  76.579  1.00  0.89           H  
ATOM   2232 2HB  ALA A 158      33.133 151.456  75.905  1.00  0.89           H  
ATOM   2233 3HB  ALA A 158      33.179 150.406  77.337  1.00  0.89           H  
ATOM   2234  N   ILE A 159      31.605 152.396  79.008  1.00  0.86           N  
ATOM   2235  CA  ILE A 159      30.253 152.836  79.369  1.00  0.86           C  
ATOM   2236  C   ILE A 159      30.288 154.278  79.854  1.00  0.86           C  
ATOM   2237  O   ILE A 159      29.512 155.117  79.393  1.00  0.86           O  
ATOM   2238  CB  ILE A 159      29.605 151.964  80.497  1.00  0.86           C  
ATOM   2239  CG1 ILE A 159      29.366 150.522  80.012  1.00  0.86           C  
ATOM   2240  CG2 ILE A 159      28.254 152.565  80.956  1.00  0.86           C  
ATOM   2241  CD1 ILE A 159      29.104 149.498  81.120  1.00  0.86           C  
ATOM   2242  H   ILE A 159      32.032 151.628  79.523  1.00  0.86           H  
ATOM   2243  HA  ILE A 159      29.621 152.801  78.481  1.00  0.86           H  
ATOM   2244  HB  ILE A 159      30.281 151.940  81.352  1.00  0.86           H  
ATOM   2245 1HG1 ILE A 159      28.519 150.521  79.328  1.00  0.86           H  
ATOM   2246 2HG1 ILE A 159      30.235 150.187  79.459  1.00  0.86           H  
ATOM   2247 1HG2 ILE A 159      27.814 151.946  81.731  1.00  0.86           H  
ATOM   2248 2HG2 ILE A 159      27.561 152.635  80.119  1.00  0.86           H  
ATOM   2249 3HG2 ILE A 159      28.399 153.556  81.382  1.00  0.86           H  
ATOM   2250 1HD1 ILE A 159      28.996 148.512  80.678  1.00  0.86           H  
ATOM   2251 2HD1 ILE A 159      28.191 149.743  81.660  1.00  0.86           H  
ATOM   2252 3HD1 ILE A 159      29.944 149.480  81.812  1.00  0.86           H  
ATOM   2253  N   ILE A 160      31.166 154.583  80.795  1.00  0.82           N  
ATOM   2254  CA  ILE A 160      31.151 155.918  81.382  1.00  0.82           C  
ATOM   2255  C   ILE A 160      31.625 156.980  80.390  1.00  0.82           C  
ATOM   2256  O   ILE A 160      31.074 158.080  80.373  1.00  0.82           O  
ATOM   2257  CB  ILE A 160      31.888 155.929  82.751  1.00  0.82           C  
ATOM   2258  CG1 ILE A 160      31.551 157.184  83.578  1.00  0.82           C  
ATOM   2259  CG2 ILE A 160      33.384 155.731  82.591  1.00  0.82           C  
ATOM   2260  CD1 ILE A 160      30.103 157.284  84.084  1.00  0.82           C  
ATOM   2261  H   ILE A 160      31.807 153.877  81.156  1.00  0.82           H  
ATOM   2262  HA  ILE A 160      30.106 156.155  81.585  1.00  0.82           H  
ATOM   2263  HB  ILE A 160      31.529 155.070  83.306  1.00  0.82           H  
ATOM   2264 1HG1 ILE A 160      32.205 157.197  84.447  1.00  0.82           H  
ATOM   2265 2HG1 ILE A 160      31.772 158.069  82.985  1.00  0.82           H  
ATOM   2266 1HG2 ILE A 160      33.842 155.635  83.576  1.00  0.82           H  
ATOM   2267 2HG2 ILE A 160      33.831 156.586  82.083  1.00  0.82           H  
ATOM   2268 3HG2 ILE A 160      33.585 154.822  82.033  1.00  0.82           H  
ATOM   2269 1HD1 ILE A 160      30.011 158.156  84.730  1.00  0.82           H  
ATOM   2270 2HD1 ILE A 160      29.846 156.395  84.659  1.00  0.82           H  
ATOM   2271 3HD1 ILE A 160      29.415 157.393  83.248  1.00  0.82           H  
ATOM   2272  N   LEU A 161      32.549 156.666  79.488  1.00  0.83           N  
ATOM   2273  CA  LEU A 161      32.908 157.625  78.440  1.00  0.83           C  
ATOM   2274  C   LEU A 161      31.720 157.857  77.519  1.00  0.83           C  
ATOM   2275  O   LEU A 161      31.390 158.996  77.196  1.00  0.83           O  
ATOM   2276  CB  LEU A 161      34.097 157.141  77.603  1.00  0.83           C  
ATOM   2277  CG  LEU A 161      34.500 158.069  76.438  1.00  0.83           C  
ATOM   2278  CD1 LEU A 161      34.865 159.494  76.878  1.00  0.83           C  
ATOM   2279  CD2 LEU A 161      35.665 157.495  75.651  1.00  0.83           C  
ATOM   2280  H   LEU A 161      33.006 155.753  79.515  1.00  0.83           H  
ATOM   2281  HA  LEU A 161      33.162 158.578  78.906  1.00  0.83           H  
ATOM   2282 1HB  LEU A 161      34.948 157.013  78.263  1.00  0.83           H  
ATOM   2283 2HB  LEU A 161      33.848 156.170  77.180  1.00  0.83           H  
ATOM   2284  HG  LEU A 161      33.653 158.138  75.755  1.00  0.83           H  
ATOM   2285 1HD1 LEU A 161      35.209 160.071  76.019  1.00  0.83           H  
ATOM   2286 2HD1 LEU A 161      35.656 159.462  77.626  1.00  0.83           H  
ATOM   2287 3HD1 LEU A 161      33.992 159.995  77.291  1.00  0.83           H  
ATOM   2288 1HD2 LEU A 161      35.673 157.946  74.663  1.00  0.83           H  
ATOM   2289 2HD2 LEU A 161      35.560 156.421  75.541  1.00  0.83           H  
ATOM   2290 3HD2 LEU A 161      36.605 157.715  76.147  1.00  0.83           H  
ATOM   2291  N   ALA A 162      31.050 156.787  77.119  1.00  0.87           N  
ATOM   2292  CA  ALA A 162      29.905 156.910  76.232  1.00  0.87           C  
ATOM   2293  C   ALA A 162      28.796 157.739  76.891  1.00  0.87           C  
ATOM   2294  O   ALA A 162      28.197 158.599  76.248  1.00  0.87           O  
ATOM   2295  CB  ALA A 162      29.421 155.519  75.830  1.00  0.87           C  
ATOM   2296  H   ALA A 162      31.340 155.855  77.418  1.00  0.87           H  
ATOM   2297  HA  ALA A 162      30.224 157.441  75.335  1.00  0.87           H  
ATOM   2298 1HB  ALA A 162      30.210 154.999  75.289  1.00  0.87           H  
ATOM   2299 2HB  ALA A 162      28.545 155.597  75.190  1.00  0.87           H  
ATOM   2300 3HB  ALA A 162      29.167 154.943  76.719  1.00  0.87           H  
ATOM   2301  N   LYS A 163      28.555 157.564  78.184  1.00  0.77           N  
ATOM   2302  CA  LYS A 163      27.583 158.411  78.881  1.00  0.77           C  
ATOM   2303  C   LYS A 163      28.058 159.858  79.010  1.00  0.77           C  
ATOM   2304  O   LYS A 163      27.260 160.784  78.868  1.00  0.77           O  
ATOM   2305  CB  LYS A 163      27.242 157.826  80.256  1.00  0.77           C  
ATOM   2306  CG  LYS A 163      26.114 158.553  81.003  1.00  0.77           C  
ATOM   2307  CD  LYS A 163      24.754 158.483  80.300  1.00  0.77           C  
ATOM   2308  CE  LYS A 163      23.688 159.215  81.110  1.00  0.77           C  
ATOM   2309  NZ  LYS A 163      22.344 159.137  80.444  1.00  0.77           N1+
ATOM   2310  H   LYS A 163      29.036 156.816  78.691  1.00  0.77           H  
ATOM   2311  HA  LYS A 163      26.673 158.427  78.280  1.00  0.77           H  
ATOM   2312 1HB  LYS A 163      26.949 156.785  80.120  1.00  0.77           H  
ATOM   2313 2HB  LYS A 163      28.136 157.851  80.878  1.00  0.77           H  
ATOM   2314 1HG  LYS A 163      26.020 158.110  81.990  1.00  0.77           H  
ATOM   2315 2HG  LYS A 163      26.384 159.598  81.128  1.00  0.77           H  
ATOM   2316 1HD  LYS A 163      24.821 158.939  79.314  1.00  0.77           H  
ATOM   2317 2HD  LYS A 163      24.464 157.441  80.189  1.00  0.77           H  
ATOM   2318 1HE  LYS A 163      23.628 158.781  82.108  1.00  0.77           H  
ATOM   2319 2HE  LYS A 163      23.978 160.263  81.202  1.00  0.77           H  
ATOM   2320 1HZ  LYS A 163      21.678 159.716  80.945  1.00  0.77           H  
ATOM   2321 2HZ  LYS A 163      22.008 158.178  80.438  1.00  0.77           H  
ATOM   2322 3HZ  LYS A 163      22.409 159.476  79.489  1.00  0.77           H  
ATOM   2323  N   HIS A 164      29.353 160.080  79.188  1.00  0.75           N  
ATOM   2324  CA  HIS A 164      29.900 161.440  79.238  1.00  0.75           C  
ATOM   2325  C   HIS A 164      29.622 162.202  77.946  1.00  0.75           C  
ATOM   2326  O   HIS A 164      29.338 163.394  77.995  1.00  0.75           O  
ATOM   2327  CB  HIS A 164      31.406 161.403  79.529  1.00  0.75           C  
ATOM   2328  CG  HIS A 164      31.971 162.718  79.974  1.00  0.75           C  
ATOM   2329  CD2 HIS A 164      32.732 163.646  79.336  1.00  0.75           C  
ATOM   2330  ND1 HIS A 164      31.803 163.220  81.259  1.00  0.75           N  
ATOM   2331  CE1 HIS A 164      32.470 164.358  81.377  1.00  0.75           C  
ATOM   2332  NE2 HIS A 164      33.056 164.628  80.234  1.00  0.75           N  
ATOM   2333  H   HIS A 164      29.990 159.290  79.306  1.00  0.75           H  
ATOM   2334  HA  HIS A 164      29.404 161.976  80.048  1.00  0.75           H  
ATOM   2335 1HB  HIS A 164      31.581 160.679  80.325  1.00  0.75           H  
ATOM   2336 2HB  HIS A 164      31.943 161.071  78.640  1.00  0.75           H  
ATOM   2337  HD1 HIS A 164      31.242 162.775  81.997  1.00  0.75           H  
ATOM   2338  HD2 HIS A 164      33.049 163.606  78.301  1.00  0.75           H  
ATOM   2339  HE1 HIS A 164      32.516 164.973  82.270  1.00  0.75           H  
ATOM   2340  HE2 HIS A 164      33.677 165.429  80.060  1.00  0.75           H  
ATOM   2341  N   VAL A 165      29.601 161.516  76.809  1.00  0.74           N  
ATOM   2342  CA  VAL A 165      29.253 162.141  75.523  1.00  0.74           C  
ATOM   2343  C   VAL A 165      27.795 161.880  75.107  1.00  0.74           C  
ATOM   2344  O   VAL A 165      27.392 162.096  73.961  1.00  0.74           O  
ATOM   2345  CB  VAL A 165      30.257 161.730  74.408  1.00  0.74           C  
ATOM   2346  CG1 VAL A 165      31.693 162.096  74.810  1.00  0.74           C  
ATOM   2347  CG2 VAL A 165      30.189 160.241  74.076  1.00  0.74           C  
ATOM   2348  H   VAL A 165      29.847 160.528  76.813  1.00  0.74           H  
ATOM   2349  HA  VAL A 165      29.347 163.221  75.639  1.00  0.74           H  
ATOM   2350  HB  VAL A 165      30.013 162.290  73.510  1.00  0.74           H  
ATOM   2351 1HG1 VAL A 165      32.358 161.911  73.967  1.00  0.74           H  
ATOM   2352 2HG1 VAL A 165      32.024 161.497  75.659  1.00  0.74           H  
ATOM   2353 3HG1 VAL A 165      31.743 163.153  75.068  1.00  0.74           H  
ATOM   2354 1HG2 VAL A 165      30.848 160.032  73.232  1.00  0.74           H  
ATOM   2355 2HG2 VAL A 165      29.175 159.960  73.801  1.00  0.74           H  
ATOM   2356 3HG2 VAL A 165      30.512 159.645  74.925  1.00  0.74           H  
ATOM   2357  N   GLY A 166      26.979 161.423  76.047  1.00  0.76           N  
ATOM   2358  CA  GLY A 166      25.545 161.287  75.830  1.00  0.76           C  
ATOM   2359  C   GLY A 166      25.122 160.284  74.778  1.00  0.76           C  
ATOM   2360  O   GLY A 166      24.145 160.515  74.065  1.00  0.76           O  
ATOM   2361  H   GLY A 166      27.343 161.197  76.966  1.00  0.76           H  
ATOM   2362 1HA  GLY A 166      25.078 161.012  76.774  1.00  0.76           H  
ATOM   2363 2HA  GLY A 166      25.154 162.258  75.537  1.00  0.76           H  
ATOM   2364  N   ALA A 167      25.881 159.215  74.613  1.00  0.85           N  
ATOM   2365  CA  ALA A 167      25.608 158.212  73.592  1.00  0.85           C  
ATOM   2366  C   ALA A 167      24.528 157.213  73.996  1.00  0.85           C  
ATOM   2367  O   ALA A 167      24.278 156.991  75.181  1.00  0.85           O  
ATOM   2368  CB  ALA A 167      26.887 157.474  73.297  1.00  0.85           C  
ATOM   2369  H   ALA A 167      26.685 159.074  75.224  1.00  0.85           H  
ATOM   2370  HA  ALA A 167      25.279 158.708  72.684  1.00  0.85           H  
ATOM   2371 1HB  ALA A 167      27.604 158.151  72.840  1.00  0.85           H  
ATOM   2372 2HB  ALA A 167      26.689 156.649  72.615  1.00  0.85           H  
ATOM   2373 3HB  ALA A 167      27.296 157.070  74.218  1.00  0.85           H  
ATOM   2374  N   GLU A 168      23.929 156.569  73.008  1.00  0.84           N  
ATOM   2375  CA  GLU A 168      23.144 155.361  73.256  1.00  0.84           C  
ATOM   2376  C   GLU A 168      24.161 154.245  73.483  1.00  0.84           C  
ATOM   2377  O   GLU A 168      25.191 154.178  72.809  1.00  0.84           O  
ATOM   2378  CB  GLU A 168      22.230 155.044  72.070  1.00  0.84           C  
ATOM   2379  CG  GLU A 168      21.381 153.781  72.258  1.00  0.84           C  
ATOM   2380  CD  GLU A 168      20.435 153.531  71.097  1.00  0.84           C  
ATOM   2381  OE1 GLU A 168      20.704 153.998  69.970  1.00  0.84           O  
ATOM   2382  OE2 GLU A 168      19.385 152.890  71.304  1.00  0.84           O1-
ATOM   2383  H   GLU A 168      24.107 156.838  72.048  1.00  0.84           H  
ATOM   2384  HA  GLU A 168      22.540 155.489  74.154  1.00  0.84           H  
ATOM   2385 1HB  GLU A 168      21.567 155.894  71.910  1.00  0.84           H  
ATOM   2386 2HB  GLU A 168      22.849 154.929  71.186  1.00  0.84           H  
ATOM   2387 1HG  GLU A 168      22.042 152.921  72.357  1.00  0.84           H  
ATOM   2388 2HG  GLU A 168      20.805 153.878  73.176  1.00  0.84           H  
ATOM   2389  N   ILE A 169      23.893 153.376  74.442  1.00  0.84           N  
ATOM   2390  CA  ILE A 169      24.826 152.324  74.825  1.00  0.84           C  
ATOM   2391  C   ILE A 169      24.067 151.018  74.696  1.00  0.84           C  
ATOM   2392  O   ILE A 169      22.968 150.899  75.210  1.00  0.84           O  
ATOM   2393  CB  ILE A 169      25.325 152.535  76.294  1.00  0.84           C  
ATOM   2394  CG1 ILE A 169      26.064 153.885  76.400  1.00  0.84           C  
ATOM   2395  CG2 ILE A 169      26.232 151.363  76.753  1.00  0.84           C  
ATOM   2396  CD1 ILE A 169      26.480 154.316  77.807  1.00  0.84           C  
ATOM   2397  H   ILE A 169      23.017 153.427  74.947  1.00  0.84           H  
ATOM   2398  HA  ILE A 169      25.681 152.304  74.152  1.00  0.84           H  
ATOM   2399  HB  ILE A 169      24.454 152.569  76.951  1.00  0.84           H  
ATOM   2400 1HG1 ILE A 169      26.955 153.835  75.779  1.00  0.84           H  
ATOM   2401 2HG1 ILE A 169      25.428 154.670  76.002  1.00  0.84           H  
ATOM   2402 1HG2 ILE A 169      26.578 151.524  77.772  1.00  0.84           H  
ATOM   2403 2HG2 ILE A 169      27.089 151.276  76.086  1.00  0.84           H  
ATOM   2404 3HG2 ILE A 169      25.669 150.430  76.734  1.00  0.84           H  
ATOM   2405 1HD1 ILE A 169      26.762 155.367  77.790  1.00  0.84           H  
ATOM   2406 2HD1 ILE A 169      27.333 153.730  78.139  1.00  0.84           H  
ATOM   2407 3HD1 ILE A 169      25.653 154.186  78.501  1.00  0.84           H  
ATOM   2408  N   PHE A 170      24.668 150.027  74.065  1.00  0.86           N  
ATOM   2409  CA  PHE A 170      24.256 148.644  74.238  1.00  0.86           C  
ATOM   2410  C   PHE A 170      25.459 147.973  74.877  1.00  0.86           C  
ATOM   2411  O   PHE A 170      26.606 148.294  74.558  1.00  0.86           O  
ATOM   2412  CB  PHE A 170      23.879 148.007  72.906  1.00  0.86           C  
ATOM   2413  CG  PHE A 170      22.662 148.623  72.276  1.00  0.86           C  
ATOM   2414  CD1 PHE A 170      22.785 149.464  71.159  1.00  0.86           C  
ATOM   2415  CD2 PHE A 170      21.382 148.371  72.801  1.00  0.86           C  
ATOM   2416  CE1 PHE A 170      21.636 150.004  70.529  1.00  0.86           C  
ATOM   2417  CE2 PHE A 170      20.226 148.889  72.173  1.00  0.86           C  
ATOM   2418  CZ  PHE A 170      20.355 149.710  71.035  1.00  0.86           C  
ATOM   2419  H   PHE A 170      25.501 150.205  73.501  1.00  0.86           H  
ATOM   2420  HA  PHE A 170      23.409 148.584  74.922  1.00  0.86           H  
ATOM   2421 1HB  PHE A 170      24.718 148.094  72.218  1.00  0.86           H  
ATOM   2422 2HB  PHE A 170      23.681 146.951  73.075  1.00  0.86           H  
ATOM   2423  HD1 PHE A 170      23.765 149.712  70.785  1.00  0.86           H  
ATOM   2424  HD2 PHE A 170      21.276 147.770  73.691  1.00  0.86           H  
ATOM   2425  HE1 PHE A 170      21.735 150.645  69.670  1.00  0.86           H  
ATOM   2426  HE2 PHE A 170      19.252 148.669  72.569  1.00  0.86           H  
ATOM   2427  HZ  PHE A 170      19.478 150.129  70.563  1.00  0.86           H  
ATOM   2428  N   ALA A 171      25.208 147.087  75.824  1.00  0.87           N  
ATOM   2429  CA  ALA A 171      26.264 146.497  76.628  1.00  0.87           C  
ATOM   2430  C   ALA A 171      25.925 145.027  76.823  1.00  0.87           C  
ATOM   2431  O   ALA A 171      24.764 144.678  76.984  1.00  0.87           O  
ATOM   2432  CB  ALA A 171      26.334 147.242  77.969  1.00  0.87           C  
ATOM   2433  H   ALA A 171      24.240 146.816  76.028  1.00  0.87           H  
ATOM   2434  HA  ALA A 171      27.219 146.578  76.110  1.00  0.87           H  
ATOM   2435 1HB  ALA A 171      26.641 148.274  77.798  1.00  0.87           H  
ATOM   2436 2HB  ALA A 171      27.053 146.762  78.626  1.00  0.87           H  
ATOM   2437 3HB  ALA A 171      25.354 147.233  78.447  1.00  0.87           H  
ATOM   2438  N   THR A 172      26.917 144.154  76.794  1.00  0.77           N  
ATOM   2439  CA  THR A 172      26.655 142.728  76.974  1.00  0.77           C  
ATOM   2440  C   THR A 172      27.449 142.154  78.136  1.00  0.77           C  
ATOM   2441  O   THR A 172      28.661 142.404  78.222  1.00  0.77           O  
ATOM   2442  CB  THR A 172      26.990 141.938  75.704  1.00  0.77           C  
ATOM   2443  CG2 THR A 172      26.357 142.533  74.469  1.00  0.77           C  
ATOM   2444  OG1 THR A 172      28.403 141.945  75.501  1.00  0.77           O  
ATOM   2445  H   THR A 172      27.865 144.466  76.597  1.00  0.77           H  
ATOM   2446  HA  THR A 172      25.600 142.585  77.183  1.00  0.77           H  
ATOM   2447  HB  THR A 172      26.656 140.918  75.836  1.00  0.77           H  
ATOM   2448  HG1 THR A 172      28.793 141.969  76.385  1.00  0.77           H  
ATOM   2449 1HG2 THR A 172      26.432 141.814  73.656  1.00  0.77           H  
ATOM   2450 2HG2 THR A 172      26.869 143.454  74.194  1.00  0.77           H  
ATOM   2451 3HG2 THR A 172      25.308 142.750  74.653  1.00  0.77           H  
ATOM   2452  N   VAL A 173      26.790 141.397  79.003  1.00  0.74           N  
ATOM   2453  CA  VAL A 173      27.421 140.797  80.184  1.00  0.74           C  
ATOM   2454  C   VAL A 173      27.042 139.326  80.314  1.00  0.74           C  
ATOM   2455  O   VAL A 173      26.063 138.869  79.714  1.00  0.74           O  
ATOM   2456  CB  VAL A 173      27.014 141.520  81.497  1.00  0.74           C  
ATOM   2457  CG1 VAL A 173      27.458 142.987  81.478  1.00  0.74           C  
ATOM   2458  CG2 VAL A 173      25.508 141.442  81.740  1.00  0.74           C  
ATOM   2459  H   VAL A 173      25.796 141.206  78.858  1.00  0.74           H  
ATOM   2460  HA  VAL A 173      28.504 140.864  80.080  1.00  0.74           H  
ATOM   2461  HB  VAL A 173      27.518 141.027  82.326  1.00  0.74           H  
ATOM   2462 1HG1 VAL A 173      27.276 143.436  82.456  1.00  0.74           H  
ATOM   2463 2HG1 VAL A 173      26.906 143.543  80.721  1.00  0.74           H  
ATOM   2464 3HG1 VAL A 173      28.522 143.039  81.263  1.00  0.74           H  
ATOM   2465 1HG2 VAL A 173      25.256 142.024  82.619  1.00  0.74           H  
ATOM   2466 2HG2 VAL A 173      25.203 140.411  81.919  1.00  0.74           H  
ATOM   2467 3HG2 VAL A 173      24.957 141.835  80.889  1.00  0.74           H  
ATOM   2468  N   GLY A 174      27.813 138.578  81.086  1.00  0.72           N  
ATOM   2469  CA  GLY A 174      27.586 137.150  81.229  1.00  0.72           C  
ATOM   2470  C   GLY A 174      26.628 136.679  82.302  1.00  0.72           C  
ATOM   2471  O   GLY A 174      26.128 135.560  82.202  1.00  0.72           O  
ATOM   2472  H   GLY A 174      28.639 138.994  81.530  1.00  0.72           H  
ATOM   2473 1HA  GLY A 174      27.227 136.764  80.277  1.00  0.72           H  
ATOM   2474 2HA  GLY A 174      28.548 136.677  81.425  1.00  0.72           H  
ATOM   2475  N   THR A 175      26.376 137.479  83.330  1.00  0.71           N  
ATOM   2476  CA  THR A 175      25.518 137.047  84.442  1.00  0.71           C  
ATOM   2477  C   THR A 175      24.566 138.135  84.907  1.00  0.71           C  
ATOM   2478  O   THR A 175      24.749 139.314  84.604  1.00  0.71           O  
ATOM   2479  CB  THR A 175      26.339 136.646  85.693  1.00  0.71           C  
ATOM   2480  CG2 THR A 175      27.416 135.634  85.378  1.00  0.71           C  
ATOM   2481  OG1 THR A 175      26.961 137.808  86.245  1.00  0.71           O  
ATOM   2482  H   THR A 175      26.782 138.399  83.376  1.00  0.71           H  
ATOM   2483  HA  THR A 175      24.928 136.186  84.128  1.00  0.71           H  
ATOM   2484  HB  THR A 175      25.669 136.227  86.440  1.00  0.71           H  
ATOM   2485  HG1 THR A 175      27.642 137.513  86.872  1.00  0.71           H  
ATOM   2486 1HG2 THR A 175      27.813 135.228  86.308  1.00  0.71           H  
ATOM   2487 2HG2 THR A 175      28.226 136.102  84.821  1.00  0.71           H  
ATOM   2488 3HG2 THR A 175      26.996 134.819  84.793  1.00  0.71           H  
ATOM   2489  N   ASP A 176      23.568 137.749  85.685  1.00  0.73           N  
ATOM   2490  CA  ASP A 176      22.565 138.688  86.189  1.00  0.73           C  
ATOM   2491  C   ASP A 176      23.114 139.592  87.281  1.00  0.73           C  
ATOM   2492  O   ASP A 176      22.670 140.721  87.454  1.00  0.73           O  
ATOM   2493  CB  ASP A 176      21.379 137.915  86.749  1.00  0.73           C  
ATOM   2494  CG  ASP A 176      20.558 137.247  85.669  1.00  0.73           C  
ATOM   2495  OD1 ASP A 176      20.435 137.778  84.538  1.00  0.73           O  
ATOM   2496  OD2 ASP A 176      19.993 136.169  85.953  1.00  0.73           O1-
ATOM   2497  H   ASP A 176      23.477 136.763  85.932  1.00  0.73           H  
ATOM   2498  HA  ASP A 176      22.217 139.319  85.371  1.00  0.73           H  
ATOM   2499 1HB  ASP A 176      21.745 137.158  87.441  1.00  0.73           H  
ATOM   2500 2HB  ASP A 176      20.740 138.603  87.294  1.00  0.73           H  
ATOM   2501  N   GLU A 177      24.121 139.125  87.998  1.00  0.71           N  
ATOM   2502  CA  GLU A 177      24.828 139.966  88.962  1.00  0.71           C  
ATOM   2503  C   GLU A 177      25.595 141.064  88.237  1.00  0.71           C  
ATOM   2504  O   GLU A 177      25.618 142.218  88.645  1.00  0.71           O  
ATOM   2505  CB  GLU A 177      25.795 139.084  89.743  1.00  0.71           C  
ATOM   2506  CG  GLU A 177      26.655 139.817  90.737  1.00  0.71           C  
ATOM   2507  CD  GLU A 177      27.409 138.861  91.631  1.00  0.71           C  
ATOM   2508  OE1 GLU A 177      27.722 137.726  91.213  1.00  0.71           O  
ATOM   2509  OE2 GLU A 177      27.658 139.202  92.803  1.00  0.71           O1-
ATOM   2510  H   GLU A 177      24.405 138.154  87.890  1.00  0.71           H  
ATOM   2511  HA  GLU A 177      24.118 140.435  89.647  1.00  0.71           H  
ATOM   2512 1HB  GLU A 177      25.208 138.334  90.272  1.00  0.71           H  
ATOM   2513 2HB  GLU A 177      26.447 138.576  89.033  1.00  0.71           H  
ATOM   2514 1HG  GLU A 177      27.360 140.450  90.203  1.00  0.71           H  
ATOM   2515 2HG  GLU A 177      26.021 140.446  91.354  1.00  0.71           H  
ATOM   2516  N   LYS A 178      26.190 140.717  87.109  1.00  0.73           N  
ATOM   2517  CA  LYS A 178      26.909 141.700  86.305  1.00  0.73           C  
ATOM   2518  C   LYS A 178      25.933 142.656  85.633  1.00  0.73           C  
ATOM   2519  O   LYS A 178      26.225 143.835  85.452  1.00  0.73           O  
ATOM   2520  CB  LYS A 178      27.756 140.954  85.284  1.00  0.73           C  
ATOM   2521  CG  LYS A 178      28.961 140.298  85.935  1.00  0.73           C  
ATOM   2522  CD  LYS A 178      29.740 139.448  84.960  1.00  0.73           C  
ATOM   2523  CE  LYS A 178      31.096 139.115  85.545  1.00  0.73           C  
ATOM   2524  NZ  LYS A 178      32.061 138.641  84.519  1.00  0.73           N1+
ATOM   2525  H   LYS A 178      26.160 139.748  86.800  1.00  0.73           H  
ATOM   2526  HA  LYS A 178      27.563 142.296  86.946  1.00  0.73           H  
ATOM   2527 1HB  LYS A 178      27.148 140.197  84.792  1.00  0.73           H  
ATOM   2528 2HB  LYS A 178      28.103 141.660  84.535  1.00  0.73           H  
ATOM   2529 1HG  LYS A 178      29.606 141.091  86.306  1.00  0.73           H  
ATOM   2530 2HG  LYS A 178      28.656 139.680  86.776  1.00  0.73           H  
ATOM   2531 1HD  LYS A 178      29.191 138.536  84.726  1.00  0.73           H  
ATOM   2532 2HD  LYS A 178      29.880 140.011  84.046  1.00  0.73           H  
ATOM   2533 1HE  LYS A 178      31.516 140.010  86.000  1.00  0.73           H  
ATOM   2534 2HE  LYS A 178      30.976 138.358  86.320  1.00  0.73           H  
ATOM   2535 1HZ  LYS A 178      32.828 138.156  84.972  1.00  0.73           H  
ATOM   2536 2HZ  LYS A 178      32.427 139.423  83.992  1.00  0.73           H  
ATOM   2537 3HZ  LYS A 178      31.598 138.016  83.864  1.00  0.73           H  
ATOM   2538  N   ARG A 179      24.749 142.156  85.315  1.00  0.69           N  
ATOM   2539  CA  ARG A 179      23.667 142.978  84.766  1.00  0.69           C  
ATOM   2540  C   ARG A 179      23.250 144.009  85.807  1.00  0.69           C  
ATOM   2541  O   ARG A 179      23.120 145.189  85.509  1.00  0.69           O  
ATOM   2542  CB  ARG A 179      22.508 142.047  84.390  1.00  0.69           C  
ATOM   2543  CG  ARG A 179      21.472 142.605  83.449  1.00  0.69           C  
ATOM   2544  CD  ARG A 179      20.277 141.676  83.346  1.00  0.69           C  
ATOM   2545  NE  ARG A 179      19.427 141.820  84.534  1.00  0.69           N  
ATOM   2546  CZ  ARG A 179      18.474 142.720  84.718  1.00  0.69           C  
ATOM   2547  NH1 ARG A 179      18.083 143.559  83.799  1.00  0.69           N1+
ATOM   2548  NH2 ARG A 179      17.921 142.785  85.890  1.00  0.69           N  
ATOM   2549  H   ARG A 179      24.589 141.159  85.445  1.00  0.69           H  
ATOM   2550  HA  ARG A 179      24.032 143.505  83.883  1.00  0.69           H  
ATOM   2551 1HB  ARG A 179      22.930 141.163  83.915  1.00  0.69           H  
ATOM   2552 2HB  ARG A 179      22.010 141.733  85.300  1.00  0.69           H  
ATOM   2553 1HG  ARG A 179      21.143 143.582  83.799  1.00  0.69           H  
ATOM   2554 2HG  ARG A 179      21.918 142.699  82.466  1.00  0.69           H  
ATOM   2555 1HD  ARG A 179      19.705 141.922  82.455  1.00  0.69           H  
ATOM   2556 2HD  ARG A 179      20.627 140.648  83.264  1.00  0.69           H  
ATOM   2557  HE  ARG A 179      19.589 141.178  85.306  1.00  0.69           H  
ATOM   2558 1HH1 ARG A 179      18.418 143.461  82.844  1.00  0.69           H  
ATOM   2559 2HH1 ARG A 179      17.451 144.317  84.028  1.00  0.69           H  
ATOM   2560 1HH2 ARG A 179      18.270 142.191  86.634  1.00  0.69           H  
ATOM   2561 2HH2 ARG A 179      17.153 143.425  86.054  1.00  0.69           H  
ATOM   2562  N   ASP A 180      23.113 143.563  87.045  1.00  0.75           N  
ATOM   2563  CA  ASP A 180      22.794 144.444  88.171  1.00  0.75           C  
ATOM   2564  C   ASP A 180      23.905 145.441  88.456  1.00  0.75           C  
ATOM   2565  O   ASP A 180      23.630 146.585  88.779  1.00  0.75           O  
ATOM   2566  CB  ASP A 180      22.552 143.608  89.426  1.00  0.75           C  
ATOM   2567  CG  ASP A 180      22.228 144.456  90.639  1.00  0.75           C  
ATOM   2568  OD1 ASP A 180      21.380 145.377  90.571  1.00  0.75           O  
ATOM   2569  OD2 ASP A 180      22.786 144.154  91.715  1.00  0.75           O1-
ATOM   2570  H   ASP A 180      23.212 142.567  87.231  1.00  0.75           H  
ATOM   2571  HA  ASP A 180      21.889 145.009  87.946  1.00  0.75           H  
ATOM   2572 1HB  ASP A 180      21.742 142.903  89.239  1.00  0.75           H  
ATOM   2573 2HB  ASP A 180      23.451 143.039  89.645  1.00  0.75           H  
ATOM   2574  N   LEU A 181      25.163 145.057  88.303  1.00  0.75           N  
ATOM   2575  CA  LEU A 181      26.256 146.012  88.494  1.00  0.75           C  
ATOM   2576  C   LEU A 181      26.153 147.167  87.501  1.00  0.75           C  
ATOM   2577  O   LEU A 181      26.365 148.322  87.870  1.00  0.75           O  
ATOM   2578  CB  LEU A 181      27.618 145.322  88.360  1.00  0.75           C  
ATOM   2579  CG  LEU A 181      28.840 146.205  88.668  1.00  0.75           C  
ATOM   2580  CD1 LEU A 181      28.870 146.694  90.117  1.00  0.75           C  
ATOM   2581  CD2 LEU A 181      30.117 145.438  88.381  1.00  0.75           C  
ATOM   2582  H   LEU A 181      25.377 144.086  88.075  1.00  0.75           H  
ATOM   2583  HA  LEU A 181      26.171 146.433  89.495  1.00  0.75           H  
ATOM   2584 1HB  LEU A 181      27.635 144.462  89.028  1.00  0.75           H  
ATOM   2585 2HB  LEU A 181      27.718 144.960  87.339  1.00  0.75           H  
ATOM   2586  HG  LEU A 181      28.819 147.076  88.013  1.00  0.75           H  
ATOM   2587 1HD1 LEU A 181      29.759 147.299  90.282  1.00  0.75           H  
ATOM   2588 2HD1 LEU A 181      28.879 145.848  90.803  1.00  0.75           H  
ATOM   2589 3HD1 LEU A 181      28.003 147.320  90.324  1.00  0.75           H  
ATOM   2590 1HD2 LEU A 181      30.978 146.085  88.544  1.00  0.75           H  
ATOM   2591 2HD2 LEU A 181      30.125 145.109  87.342  1.00  0.75           H  
ATOM   2592 3HD2 LEU A 181      30.183 144.571  89.036  1.00  0.75           H  
ATOM   2593  N   LEU A 182      25.763 146.889  86.263  1.00  0.77           N  
ATOM   2594  CA  LEU A 182      25.595 147.966  85.289  1.00  0.77           C  
ATOM   2595  C   LEU A 182      24.474 148.902  85.720  1.00  0.77           C  
ATOM   2596  O   LEU A 182      24.597 150.117  85.627  1.00  0.77           O  
ATOM   2597  CB  LEU A 182      25.263 147.442  83.885  1.00  0.77           C  
ATOM   2598  CG  LEU A 182      26.194 146.493  83.118  1.00  0.77           C  
ATOM   2599  CD1 LEU A 182      25.881 146.611  81.629  1.00  0.77           C  
ATOM   2600  CD2 LEU A 182      27.676 146.754  83.337  1.00  0.77           C  
ATOM   2601  H   LEU A 182      25.585 145.923  85.990  1.00  0.77           H  
ATOM   2602  HA  LEU A 182      26.521 148.541  85.249  1.00  0.77           H  
ATOM   2603 1HB  LEU A 182      24.290 146.956  83.933  1.00  0.77           H  
ATOM   2604 2HB  LEU A 182      25.134 148.324  83.262  1.00  0.77           H  
ATOM   2605  HG  LEU A 182      25.980 145.474  83.432  1.00  0.77           H  
ATOM   2606 1HD1 LEU A 182      26.448 145.864  81.080  1.00  0.77           H  
ATOM   2607 2HD1 LEU A 182      26.148 147.603  81.264  1.00  0.77           H  
ATOM   2608 3HD1 LEU A 182      24.820 146.440  81.462  1.00  0.77           H  
ATOM   2609 1HD2 LEU A 182      28.272 146.125  82.675  1.00  0.77           H  
ATOM   2610 2HD2 LEU A 182      27.930 146.498  84.365  1.00  0.77           H  
ATOM   2611 3HD2 LEU A 182      27.910 147.799  83.157  1.00  0.77           H  
ATOM   2612  N   ILE A 183      23.385 148.326  86.204  1.00  0.70           N  
ATOM   2613  CA  ILE A 183      22.226 149.091  86.670  1.00  0.70           C  
ATOM   2614  C   ILE A 183      22.605 149.940  87.887  1.00  0.70           C  
ATOM   2615  O   ILE A 183      22.181 151.091  88.001  1.00  0.70           O  
ATOM   2616  CB  ILE A 183      21.041 148.127  87.005  1.00  0.70           C  
ATOM   2617  CG1 ILE A 183      20.570 147.429  85.714  1.00  0.70           C  
ATOM   2618  CG2 ILE A 183      19.854 148.867  87.671  1.00  0.70           C  
ATOM   2619  CD1 ILE A 183      19.744 146.155  85.911  1.00  0.70           C  
ATOM   2620  H   ILE A 183      23.343 147.309  86.244  1.00  0.70           H  
ATOM   2621  HA  ILE A 183      21.903 149.770  85.878  1.00  0.70           H  
ATOM   2622  HB  ILE A 183      21.401 147.369  87.702  1.00  0.70           H  
ATOM   2623 1HG1 ILE A 183      19.988 148.139  85.131  1.00  0.70           H  
ATOM   2624 2HG1 ILE A 183      21.436 147.156  85.122  1.00  0.70           H  
ATOM   2625 1HG2 ILE A 183      19.032 148.176  87.855  1.00  0.70           H  
ATOM   2626 2HG2 ILE A 183      19.508 149.679  87.033  1.00  0.70           H  
ATOM   2627 3HG2 ILE A 183      20.165 149.277  88.630  1.00  0.70           H  
ATOM   2628 1HD1 ILE A 183      19.448 145.774  84.936  1.00  0.70           H  
ATOM   2629 2HD1 ILE A 183      18.852 146.360  86.498  1.00  0.70           H  
ATOM   2630 3HD1 ILE A 183      20.343 145.400  86.416  1.00  0.70           H  
ATOM   2631  N   LYS A 184      23.408 149.411  88.800  1.00  0.70           N  
ATOM   2632  CA  LYS A 184      23.818 150.173  89.984  1.00  0.70           C  
ATOM   2633  C   LYS A 184      24.777 151.305  89.656  1.00  0.70           C  
ATOM   2634  O   LYS A 184      24.590 152.429  90.122  1.00  0.70           O  
ATOM   2635  CB  LYS A 184      24.494 149.263  91.015  1.00  0.70           C  
ATOM   2636  CG  LYS A 184      23.519 148.317  91.716  1.00  0.70           C  
ATOM   2637  CD  LYS A 184      24.157 147.505  92.840  1.00  0.70           C  
ATOM   2638  CE  LYS A 184      25.152 146.463  92.333  1.00  0.70           C  
ATOM   2639  NZ  LYS A 184      25.686 145.652  93.475  1.00  0.70           N1+
ATOM   2640  H   LYS A 184      23.724 148.445  88.691  1.00  0.70           H  
ATOM   2641  HA  LYS A 184      22.934 150.624  90.439  1.00  0.70           H  
ATOM   2642 1HB  LYS A 184      25.275 148.691  90.519  1.00  0.70           H  
ATOM   2643 2HB  LYS A 184      24.956 149.892  91.776  1.00  0.70           H  
ATOM   2644 1HG  LYS A 184      22.719 148.917  92.140  1.00  0.70           H  
ATOM   2645 2HG  LYS A 184      23.086 147.634  90.992  1.00  0.70           H  
ATOM   2646 1HD  LYS A 184      24.664 148.185  93.523  1.00  0.70           H  
ATOM   2647 2HD  LYS A 184      23.367 146.992  93.383  1.00  0.70           H  
ATOM   2648 1HE  LYS A 184      24.658 145.809  91.616  1.00  0.70           H  
ATOM   2649 2HE  LYS A 184      25.982 146.967  91.838  1.00  0.70           H  
ATOM   2650 1HZ  LYS A 184      26.395 145.006  93.144  1.00  0.70           H  
ATOM   2651 2HZ  LYS A 184      24.936 145.130  93.914  1.00  0.70           H  
ATOM   2652 3HZ  LYS A 184      26.110 146.260  94.166  1.00  0.70           H  
ATOM   2653  N   GLU A 185      25.826 151.035  88.895  1.00  0.73           N  
ATOM   2654  CA  GLU A 185      26.874 152.039  88.703  1.00  0.73           C  
ATOM   2655  C   GLU A 185      26.525 153.093  87.663  1.00  0.73           C  
ATOM   2656  O   GLU A 185      27.030 154.224  87.716  1.00  0.73           O  
ATOM   2657  CB  GLU A 185      28.190 151.364  88.315  1.00  0.73           C  
ATOM   2658  CG  GLU A 185      28.715 150.414  89.384  1.00  0.73           C  
ATOM   2659  CD  GLU A 185      28.834 151.080  90.742  1.00  0.73           C  
ATOM   2660  OE1 GLU A 185      29.484 152.140  90.871  1.00  0.73           O  
ATOM   2661  OE2 GLU A 185      28.257 150.553  91.711  1.00  0.73           O1-
ATOM   2662  H   GLU A 185      25.948 150.100  88.496  1.00  0.73           H  
ATOM   2663  HA  GLU A 185      27.032 152.561  89.648  1.00  0.73           H  
ATOM   2664 1HB  GLU A 185      28.048 150.812  87.388  1.00  0.73           H  
ATOM   2665 2HB  GLU A 185      28.934 152.139  88.147  1.00  0.73           H  
ATOM   2666 1HG  GLU A 185      28.034 149.573  89.474  1.00  0.73           H  
ATOM   2667 2HG  GLU A 185      29.688 150.036  89.081  1.00  0.73           H  
ATOM   2668  N   TYR A 186      25.652 152.744  86.732  1.00  0.76           N  
ATOM   2669  CA  TYR A 186      25.293 153.633  85.634  1.00  0.76           C  
ATOM   2670  C   TYR A 186      23.796 153.805  85.561  1.00  0.76           C  
ATOM   2671  O   TYR A 186      23.044 152.973  86.050  1.00  0.76           O  
ATOM   2672  CB  TYR A 186      25.786 153.035  84.322  1.00  0.76           C  
ATOM   2673  CG  TYR A 186      27.241 152.661  84.376  1.00  0.76           C  
ATOM   2674  CD1 TYR A 186      27.631 151.307  84.437  1.00  0.76           C  
ATOM   2675  CD2 TYR A 186      28.238 153.654  84.399  1.00  0.76           C  
ATOM   2676  CE1 TYR A 186      28.993 150.953  84.549  1.00  0.76           C  
ATOM   2677  CE2 TYR A 186      29.596 153.300  84.529  1.00  0.76           C  
ATOM   2678  CZ  TYR A 186      29.957 151.959  84.615  1.00  0.76           C  
ATOM   2679  OH  TYR A 186      31.273 151.655  84.791  1.00  0.76           O  
ATOM   2680  H   TYR A 186      25.227 151.817  86.742  1.00  0.76           H  
ATOM   2681  HA  TYR A 186      25.755 154.606  85.773  1.00  0.76           H  
ATOM   2682 1HB  TYR A 186      25.208 152.141  84.111  1.00  0.76           H  
ATOM   2683 2HB  TYR A 186      25.629 153.749  83.518  1.00  0.76           H  
ATOM   2684  HD1 TYR A 186      26.880 150.533  84.410  1.00  0.76           H  
ATOM   2685  HD2 TYR A 186      27.966 154.697  84.332  1.00  0.76           H  
ATOM   2686  HE1 TYR A 186      29.281 149.915  84.598  1.00  0.76           H  
ATOM   2687  HE2 TYR A 186      30.350 154.060  84.583  1.00  0.76           H  
ATOM   2688  HH  TYR A 186      31.411 150.716  84.935  1.00  0.76           H  
ATOM   2689  N   LYS A 187      23.343 154.854  84.895  1.00  0.69           N  
ATOM   2690  CA  LYS A 187      21.915 155.115  84.700  1.00  0.69           C  
ATOM   2691  C   LYS A 187      21.356 154.279  83.549  1.00  0.69           C  
ATOM   2692  O   LYS A 187      20.548 154.744  82.757  1.00  0.69           O  
ATOM   2693  CB  LYS A 187      21.695 156.614  84.457  1.00  0.69           C  
ATOM   2694  CG  LYS A 187      22.242 157.531  85.552  1.00  0.69           C  
ATOM   2695  CD  LYS A 187      21.599 157.288  86.913  1.00  0.69           C  
ATOM   2696  CE  LYS A 187      22.084 158.324  87.904  1.00  0.69           C  
ATOM   2697  NZ  LYS A 187      21.435 158.161  89.238  1.00  0.69           N1+
ATOM   2698  H   LYS A 187      24.018 155.505  84.491  1.00  0.69           H  
ATOM   2699  HA  LYS A 187      21.375 154.821  85.603  1.00  0.69           H  
ATOM   2700 1HB  LYS A 187      22.173 156.888  83.519  1.00  0.69           H  
ATOM   2701 2HB  LYS A 187      20.626 156.795  84.364  1.00  0.69           H  
ATOM   2702 1HG  LYS A 187      23.317 157.395  85.643  1.00  0.69           H  
ATOM   2703 2HG  LYS A 187      22.053 158.561  85.256  1.00  0.69           H  
ATOM   2704 1HD  LYS A 187      20.517 157.363  86.814  1.00  0.69           H  
ATOM   2705 2HD  LYS A 187      21.857 156.297  87.281  1.00  0.69           H  
ATOM   2706 1HE  LYS A 187      23.165 158.238  88.012  1.00  0.69           H  
ATOM   2707 2HE  LYS A 187      21.847 159.315  87.518  1.00  0.69           H  
ATOM   2708 1HZ  LYS A 187      21.752 158.899  89.859  1.00  0.69           H  
ATOM   2709 2HZ  LYS A 187      21.691 157.265  89.647  1.00  0.69           H  
ATOM   2710 3HZ  LYS A 187      20.426 158.215  89.139  1.00  0.69           H  
ATOM   2711  N   ILE A 188      21.864 153.065  83.435  1.00  0.67           N  
ATOM   2712  CA  ILE A 188      21.538 152.131  82.367  1.00  0.67           C  
ATOM   2713  C   ILE A 188      20.136 151.554  82.631  1.00  0.67           C  
ATOM   2714  O   ILE A 188      19.893 150.996  83.711  1.00  0.67           O  
ATOM   2715  CB  ILE A 188      22.641 151.020  82.317  1.00  0.67           C  
ATOM   2716  CG1 ILE A 188      23.822 151.528  81.471  1.00  0.67           C  
ATOM   2717  CG2 ILE A 188      22.121 149.715  81.731  1.00  0.67           C  
ATOM   2718  CD1 ILE A 188      25.067 150.635  81.404  1.00  0.67           C  
ATOM   2719  H   ILE A 188      22.498 152.749  84.162  1.00  0.67           H  
ATOM   2720  HA  ILE A 188      21.547 152.664  81.418  1.00  0.67           H  
ATOM   2721  HB  ILE A 188      22.983 150.819  83.335  1.00  0.67           H  
ATOM   2722 1HG1 ILE A 188      23.464 151.665  80.455  1.00  0.67           H  
ATOM   2723 2HG1 ILE A 188      24.121 152.503  81.851  1.00  0.67           H  
ATOM   2724 1HG2 ILE A 188      22.908 148.967  81.690  1.00  0.67           H  
ATOM   2725 2HG2 ILE A 188      21.722 149.888  80.737  1.00  0.67           H  
ATOM   2726 3HG2 ILE A 188      21.331 149.312  82.363  1.00  0.67           H  
ATOM   2727 1HD1 ILE A 188      25.818 151.130  80.797  1.00  0.67           H  
ATOM   2728 2HD1 ILE A 188      24.834 149.679  80.941  1.00  0.67           H  
ATOM   2729 3HD1 ILE A 188      25.462 150.474  82.406  1.00  0.67           H  
ATOM   2730  N   PRO A 189      19.189 151.692  81.680  1.00  0.63           N  
ATOM   2731  CA  PRO A 189      17.982 150.856  81.692  1.00  0.63           C  
ATOM   2732  C   PRO A 189      18.233 149.416  81.249  1.00  0.63           C  
ATOM   2733  O   PRO A 189      19.222 149.107  80.585  1.00  0.63           O  
ATOM   2734  CB  PRO A 189      17.070 151.574  80.694  1.00  0.63           C  
ATOM   2735  CG  PRO A 189      18.001 152.132  79.719  1.00  0.63           C  
ATOM   2736  CD  PRO A 189      19.130 152.646  80.557  1.00  0.63           C  
ATOM   2737  HA  PRO A 189      17.520 150.865  82.677  1.00  0.63           H  
ATOM   2738 1HB  PRO A 189      16.382 150.881  80.218  1.00  0.63           H  
ATOM   2739 2HB  PRO A 189      16.524 152.373  81.188  1.00  0.63           H  
ATOM   2740 1HG  PRO A 189      18.348 151.352  79.045  1.00  0.63           H  
ATOM   2741 2HG  PRO A 189      17.543 152.944  79.159  1.00  0.63           H  
ATOM   2742 1HD  PRO A 189      20.057 152.650  79.993  1.00  0.63           H  
ATOM   2743 2HD  PRO A 189      18.905 153.646  80.930  1.00  0.63           H  
ATOM   2744  N   ASP A 190      17.298 148.531  81.567  1.00  0.63           N  
ATOM   2745  CA  ASP A 190      17.439 147.092  81.304  1.00  0.63           C  
ATOM   2746  C   ASP A 190      17.581 146.821  79.811  1.00  0.63           C  
ATOM   2747  O   ASP A 190      18.261 145.889  79.385  1.00  0.63           O  
ATOM   2748  CB  ASP A 190      16.196 146.328  81.768  1.00  0.63           C  
ATOM   2749  CG  ASP A 190      15.929 146.469  83.247  1.00  0.63           C  
ATOM   2750  OD1 ASP A 190      16.759 146.076  84.088  1.00  0.63           O  
ATOM   2751  OD2 ASP A 190      14.841 146.971  83.601  1.00  0.63           O1-
ATOM   2752  H   ASP A 190      16.445 148.860  82.016  1.00  0.63           H  
ATOM   2753  HA  ASP A 190      18.319 146.710  81.826  1.00  0.63           H  
ATOM   2754 1HB  ASP A 190      15.331 146.709  81.228  1.00  0.63           H  
ATOM   2755 2HB  ASP A 190      16.313 145.274  81.526  1.00  0.63           H  
ATOM   2756  N   ASP A 191      16.958 147.675  79.012  1.00  0.68           N  
ATOM   2757  CA  ASP A 191      16.976 147.578  77.551  1.00  0.68           C  
ATOM   2758  C   ASP A 191      18.360 147.651  76.925  1.00  0.68           C  
ATOM   2759  O   ASP A 191      18.547 147.176  75.808  1.00  0.68           O  
ATOM   2760  CB  ASP A 191      16.153 148.713  76.932  1.00  0.68           C  
ATOM   2761  CG  ASP A 191      14.674 148.406  76.880  1.00  0.68           C  
ATOM   2762  OD1 ASP A 191      14.310 147.255  76.540  1.00  0.68           O  
ATOM   2763  OD2 ASP A 191      13.852 149.311  77.129  1.00  0.68           O1-
ATOM   2764  H   ASP A 191      16.423 148.430  79.443  1.00  0.68           H  
ATOM   2765  HA  ASP A 191      16.549 146.619  77.250  1.00  0.68           H  
ATOM   2766 1HB  ASP A 191      16.330 149.633  77.487  1.00  0.68           H  
ATOM   2767 2HB  ASP A 191      16.484 148.860  75.907  1.00  0.68           H  
ATOM   2768  N   HIS A 192      19.343 148.221  77.606  1.00  0.74           N  
ATOM   2769  CA  HIS A 192      20.691 148.284  77.036  1.00  0.74           C  
ATOM   2770  C   HIS A 192      21.403 146.940  77.134  1.00  0.74           C  
ATOM   2771  O   HIS A 192      22.405 146.732  76.452  1.00  0.74           O  
ATOM   2772  CB  HIS A 192      21.560 149.307  77.775  1.00  0.74           C  
ATOM   2773  CG  HIS A 192      21.147 150.737  77.585  1.00  0.74           C  
ATOM   2774  CD2 HIS A 192      21.634 151.880  78.123  1.00  0.74           C  
ATOM   2775  ND1 HIS A 192      20.171 151.163  76.691  1.00  0.74           N  
ATOM   2776  CE1 HIS A 192      20.077 152.482  76.733  1.00  0.74           C  
ATOM   2777  NE2 HIS A 192      20.944 152.938  77.601  1.00  0.74           N  
ATOM   2778  H   HIS A 192      19.169 148.599  78.540  1.00  0.74           H  
ATOM   2779  HA  HIS A 192      20.637 148.557  75.980  1.00  0.74           H  
ATOM   2780 1HB  HIS A 192      21.553 149.066  78.834  1.00  0.74           H  
ATOM   2781 2HB  HIS A 192      22.584 149.214  77.411  1.00  0.74           H  
ATOM   2782  HD1 HIS A 192      19.624 150.563  76.065  1.00  0.74           H  
ATOM   2783  HD2 HIS A 192      22.440 151.953  78.840  1.00  0.74           H  
ATOM   2784  HE1 HIS A 192      19.386 153.082  76.148  1.00  0.74           H  
ATOM   2785  HE2 HIS A 192      21.064 153.921  77.868  1.00  0.74           H  
ATOM   2786  N   ILE A 193      20.983 146.093  78.065  1.00  0.74           N  
ATOM   2787  CA  ILE A 193      21.844 145.006  78.535  1.00  0.74           C  
ATOM   2788  C   ILE A 193      21.462 143.646  77.971  1.00  0.74           C  
ATOM   2789  O   ILE A 193      20.324 143.195  78.128  1.00  0.74           O  
ATOM   2790  CB  ILE A 193      21.889 144.865  80.081  1.00  0.74           C  
ATOM   2791  CG1 ILE A 193      21.777 146.227  80.795  1.00  0.74           C  
ATOM   2792  CG2 ILE A 193      23.208 144.131  80.456  1.00  0.74           C  
ATOM   2793  CD1 ILE A 193      21.578 146.126  82.310  1.00  0.74           C  
ATOM   2794  H   ILE A 193      20.080 146.227  78.511  1.00  0.74           H  
ATOM   2795  HA  ILE A 193      22.852 145.240  78.214  1.00  0.74           H  
ATOM   2796  HB  ILE A 193      21.040 144.260  80.402  1.00  0.74           H  
ATOM   2797 1HG1 ILE A 193      22.672 146.808  80.588  1.00  0.74           H  
ATOM   2798 2HG1 ILE A 193      20.919 146.773  80.413  1.00  0.74           H  
ATOM   2799 1HG2 ILE A 193      23.340 144.095  81.534  1.00  0.74           H  
ATOM   2800 2HG2 ILE A 193      24.066 144.643  80.018  1.00  0.74           H  
ATOM   2801 3HG2 ILE A 193      23.175 143.106  80.086  1.00  0.74           H  
ATOM   2802 1HD1 ILE A 193      21.391 147.115  82.717  1.00  0.74           H  
ATOM   2803 2HD1 ILE A 193      22.462 145.713  82.793  1.00  0.74           H  
ATOM   2804 3HD1 ILE A 193      20.714 145.500  82.528  1.00  0.74           H  
ATOM   2805  N   PHE A 194      22.417 142.981  77.340  1.00  0.73           N  
ATOM   2806  CA  PHE A 194      22.206 141.678  76.706  1.00  0.73           C  
ATOM   2807  C   PHE A 194      23.236 140.642  77.169  1.00  0.73           C  
ATOM   2808  O   PHE A 194      24.102 140.948  77.991  1.00  0.73           O  
ATOM   2809  CB  PHE A 194      22.297 141.848  75.188  1.00  0.73           C  
ATOM   2810  CG  PHE A 194      21.498 143.005  74.655  1.00  0.73           C  
ATOM   2811  CD1 PHE A 194      22.103 143.927  73.783  1.00  0.73           C  
ATOM   2812  CD2 PHE A 194      20.154 143.201  75.031  1.00  0.73           C  
ATOM   2813  CE1 PHE A 194      21.383 145.037  73.297  1.00  0.73           C  
ATOM   2814  CE2 PHE A 194      19.446 144.348  74.612  1.00  0.73           C  
ATOM   2815  CZ  PHE A 194      20.059 145.259  73.728  1.00  0.73           C  
ATOM   2816  H   PHE A 194      23.338 143.413  77.260  1.00  0.73           H  
ATOM   2817  HA  PHE A 194      21.209 141.307  76.947  1.00  0.73           H  
ATOM   2818 1HB  PHE A 194      23.340 142.017  74.931  1.00  0.73           H  
ATOM   2819 2HB  PHE A 194      21.969 140.935  74.695  1.00  0.73           H  
ATOM   2820  HD1 PHE A 194      23.129 143.792  73.480  1.00  0.73           H  
ATOM   2821  HD2 PHE A 194      19.660 142.484  75.670  1.00  0.73           H  
ATOM   2822  HE1 PHE A 194      21.847 145.720  72.609  1.00  0.73           H  
ATOM   2823  HE2 PHE A 194      18.440 144.522  74.958  1.00  0.73           H  
ATOM   2824  HZ  PHE A 194      19.519 146.128  73.388  1.00  0.73           H  
ATOM   2825  N   SER A 195      23.159 139.435  76.632  1.00  0.75           N  
ATOM   2826  CA  SER A 195      24.135 138.376  76.891  1.00  0.75           C  
ATOM   2827  C   SER A 195      25.447 138.636  76.159  1.00  0.75           C  
ATOM   2828  O   SER A 195      25.436 139.012  74.991  1.00  0.75           O  
ATOM   2829  CB  SER A 195      23.581 137.048  76.365  1.00  0.75           C  
ATOM   2830  OG  SER A 195      24.534 136.011  76.508  1.00  0.75           O  
ATOM   2831  H   SER A 195      22.391 139.227  75.993  1.00  0.75           H  
ATOM   2832  HA  SER A 195      24.321 138.296  77.962  1.00  0.75           H  
ATOM   2833 1HB  SER A 195      22.674 136.791  76.911  1.00  0.75           H  
ATOM   2834 2HB  SER A 195      23.342 137.161  75.309  1.00  0.75           H  
ATOM   2835  HG  SER A 195      24.557 135.739  77.445  1.00  0.75           H  
ATOM   2836  N   SER A 196      26.579 138.407  76.813  1.00  0.72           N  
ATOM   2837  CA  SER A 196      27.882 138.391  76.134  1.00  0.72           C  
ATOM   2838  C   SER A 196      28.259 136.981  75.703  1.00  0.72           C  
ATOM   2839  O   SER A 196      29.148 136.777  74.878  1.00  0.72           O  
ATOM   2840  CB  SER A 196      28.969 138.874  77.089  1.00  0.72           C  
ATOM   2841  OG  SER A 196      28.982 138.043  78.232  1.00  0.72           O  
ATOM   2842  H   SER A 196      26.552 138.226  77.819  1.00  0.72           H  
ATOM   2843  HA  SER A 196      27.861 139.034  75.253  1.00  0.72           H  
ATOM   2844 1HB  SER A 196      29.938 138.836  76.592  1.00  0.72           H  
ATOM   2845 2HB  SER A 196      28.758 139.895  77.394  1.00  0.72           H  
ATOM   2846  HG  SER A 196      29.753 138.281  78.790  1.00  0.72           H  
ATOM   2847  N   ARG A 197      27.600 136.003  76.307  1.00  0.58           N  
ATOM   2848  CA  ARG A 197      27.941 134.593  76.123  1.00  0.58           C  
ATOM   2849  C   ARG A 197      27.294 134.011  74.883  1.00  0.58           C  
ATOM   2850  O   ARG A 197      27.740 132.998  74.353  1.00  0.58           O  
ATOM   2851  CB  ARG A 197      27.472 133.788  77.338  1.00  0.58           C  
ATOM   2852  CG  ARG A 197      28.085 134.269  78.650  1.00  0.58           C  
ATOM   2853  CD  ARG A 197      27.736 133.402  79.849  1.00  0.58           C  
ATOM   2854  NE  ARG A 197      28.321 132.058  79.739  1.00  0.58           N  
ATOM   2855  CZ  ARG A 197      29.548 131.685  80.070  1.00  0.58           C  
ATOM   2856  NH1 ARG A 197      30.457 132.494  80.556  1.00  0.58           N1+
ATOM   2857  NH2 ARG A 197      29.864 130.434  79.912  1.00  0.58           N  
ATOM   2858  H   ARG A 197      26.858 136.239  76.953  1.00  0.58           H  
ATOM   2859  HA  ARG A 197      29.023 134.485  76.024  1.00  0.58           H  
ATOM   2860 1HB  ARG A 197      26.388 133.854  77.411  1.00  0.58           H  
ATOM   2861 2HB  ARG A 197      27.744 132.748  77.180  1.00  0.58           H  
ATOM   2862 1HG  ARG A 197      29.164 134.284  78.539  1.00  0.58           H  
ATOM   2863 2HG  ARG A 197      27.744 135.282  78.849  1.00  0.58           H  
ATOM   2864 1HD  ARG A 197      28.100 133.884  80.755  1.00  0.58           H  
ATOM   2865 2HD  ARG A 197      26.651 133.315  79.916  1.00  0.58           H  
ATOM   2866  HE  ARG A 197      27.709 131.332  79.382  1.00  0.58           H  
ATOM   2867 1HH1 ARG A 197      30.248 133.472  80.669  1.00  0.58           H  
ATOM   2868 2HH1 ARG A 197      31.373 132.147  80.809  1.00  0.58           H  
ATOM   2869 1HH2 ARG A 197      29.215 129.802  79.470  1.00  0.58           H  
ATOM   2870 2HH2 ARG A 197      30.767 130.087  80.220  1.00  0.58           H  
ATOM   2871  N   ASN A 198      26.222 134.646  74.444  1.00  0.60           N  
ATOM   2872  CA  ASN A 198      25.428 134.166  73.324  1.00  0.60           C  
ATOM   2873  C   ASN A 198      25.142 135.324  72.389  1.00  0.60           C  
ATOM   2874  O   ASN A 198      25.211 136.481  72.787  1.00  0.60           O  
ATOM   2875  CB  ASN A 198      24.130 133.551  73.850  1.00  0.60           C  
ATOM   2876  CG  ASN A 198      24.377 132.280  74.611  1.00  0.60           C  
ATOM   2877  ND2 ASN A 198      24.533 131.200  73.901  1.00  0.60           N  
ATOM   2878  OD1 ASN A 198      24.471 132.275  75.835  1.00  0.60           O  
ATOM   2879  H   ASN A 198      25.917 135.493  74.909  1.00  0.60           H  
ATOM   2880  HA  ASN A 198      25.985 133.405  72.774  1.00  0.60           H  
ATOM   2881 1HB  ASN A 198      23.631 134.263  74.503  1.00  0.60           H  
ATOM   2882 2HB  ASN A 198      23.474 133.320  73.013  1.00  0.60           H  
ATOM   2883 1HD2 ASN A 198      24.735 130.325  74.373  1.00  0.60           H  
ATOM   2884 2HD2 ASN A 198      24.465 131.245  72.894  1.00  0.60           H  
ATOM   2885  N   ALA A 199      24.811 135.005  71.149  1.00  0.67           N  
ATOM   2886  CA  ALA A 199      24.643 135.985  70.076  1.00  0.67           C  
ATOM   2887  C   ALA A 199      23.391 136.864  70.170  1.00  0.67           C  
ATOM   2888  O   ALA A 199      23.144 137.685  69.297  1.00  0.67           O  
ATOM   2889  CB  ALA A 199      24.641 135.240  68.751  1.00  0.67           C  
ATOM   2890  H   ALA A 199      24.705 134.017  70.912  1.00  0.67           H  
ATOM   2891  HA  ALA A 199      25.506 136.651  70.086  1.00  0.67           H  
ATOM   2892 1HB  ALA A 199      25.593 134.734  68.605  1.00  0.67           H  
ATOM   2893 2HB  ALA A 199      24.481 135.949  67.939  1.00  0.67           H  
ATOM   2894 3HB  ALA A 199      23.837 134.505  68.738  1.00  0.67           H  
ATOM   2895  N   LEU A 200      22.624 136.693  71.237  1.00  0.69           N  
ATOM   2896  CA  LEU A 200      21.301 137.297  71.424  1.00  0.69           C  
ATOM   2897  C   LEU A 200      21.282 138.819  71.362  1.00  0.69           C  
ATOM   2898  O   LEU A 200      20.262 139.446  71.064  1.00  0.69           O  
ATOM   2899  CB  LEU A 200      20.771 136.865  72.796  1.00  0.69           C  
ATOM   2900  CG  LEU A 200      20.641 135.366  73.094  1.00  0.69           C  
ATOM   2901  CD1 LEU A 200      20.266 135.149  74.556  1.00  0.69           C  
ATOM   2902  CD2 LEU A 200      19.614 134.698  72.201  1.00  0.69           C  
ATOM   2903  H   LEU A 200      22.966 136.081  71.962  1.00  0.69           H  
ATOM   2904  HA  LEU A 200      20.631 136.932  70.644  1.00  0.69           H  
ATOM   2905 1HB  LEU A 200      21.440 137.284  73.543  1.00  0.69           H  
ATOM   2906 2HB  LEU A 200      19.792 137.321  72.933  1.00  0.69           H  
ATOM   2907  HG  LEU A 200      21.606 134.891  72.921  1.00  0.69           H  
ATOM   2908 1HD1 LEU A 200      20.217 134.081  74.769  1.00  0.69           H  
ATOM   2909 2HD1 LEU A 200      19.300 135.605  74.768  1.00  0.69           H  
ATOM   2910 3HD1 LEU A 200      21.020 135.597  75.203  1.00  0.69           H  
ATOM   2911 1HD2 LEU A 200      19.564 133.638  72.435  1.00  0.69           H  
ATOM   2912 2HD2 LEU A 200      19.895 134.804  71.155  1.00  0.69           H  
ATOM   2913 3HD2 LEU A 200      18.634 135.150  72.355  1.00  0.69           H  
ATOM   2914  N   PHE A 201      22.435 139.421  71.598  1.00  0.74           N  
ATOM   2915  CA  PHE A 201      22.578 140.860  71.464  1.00  0.74           C  
ATOM   2916  C   PHE A 201      22.283 141.339  70.046  1.00  0.74           C  
ATOM   2917  O   PHE A 201      21.803 142.449  69.885  1.00  0.74           O  
ATOM   2918  CB  PHE A 201      23.981 141.302  71.902  1.00  0.74           C  
ATOM   2919  CG  PHE A 201      25.104 140.669  71.121  1.00  0.74           C  
ATOM   2920  CD1 PHE A 201      25.548 141.231  69.910  1.00  0.74           C  
ATOM   2921  CD2 PHE A 201      25.735 139.509  71.603  1.00  0.74           C  
ATOM   2922  CE1 PHE A 201      26.575 140.608  69.157  1.00  0.74           C  
ATOM   2923  CE2 PHE A 201      26.776 138.886  70.876  1.00  0.74           C  
ATOM   2924  CZ  PHE A 201      27.186 139.427  69.639  1.00  0.74           C  
ATOM   2925  H   PHE A 201      23.243 138.864  71.840  1.00  0.74           H  
ATOM   2926  HA  PHE A 201      21.848 141.340  72.117  1.00  0.74           H  
ATOM   2927 1HB  PHE A 201      24.053 142.384  71.814  1.00  0.74           H  
ATOM   2928 2HB  PHE A 201      24.111 141.030  72.947  1.00  0.74           H  
ATOM   2929  HD1 PHE A 201      25.086 142.131  69.532  1.00  0.74           H  
ATOM   2930  HD2 PHE A 201      25.419 139.074  72.540  1.00  0.74           H  
ATOM   2931  HE1 PHE A 201      26.877 141.024  68.210  1.00  0.74           H  
ATOM   2932  HE2 PHE A 201      27.242 137.990  71.261  1.00  0.74           H  
ATOM   2933  HZ  PHE A 201      27.960 138.942  69.066  1.00  0.74           H  
ATOM   2934  N   ALA A 202      22.531 140.540  69.017  1.00  0.81           N  
ATOM   2935  CA  ALA A 202      22.378 141.027  67.651  1.00  0.81           C  
ATOM   2936  C   ALA A 202      20.907 141.279  67.302  1.00  0.81           C  
ATOM   2937  O   ALA A 202      20.554 142.345  66.795  1.00  0.81           O  
ATOM   2938  CB  ALA A 202      23.037 140.047  66.670  1.00  0.81           C  
ATOM   2939  H   ALA A 202      22.864 139.585  69.169  1.00  0.81           H  
ATOM   2940  HA  ALA A 202      22.894 141.986  67.578  1.00  0.81           H  
ATOM   2941 1HB  ALA A 202      24.089 139.923  66.930  1.00  0.81           H  
ATOM   2942 2HB  ALA A 202      22.976 140.444  65.659  1.00  0.81           H  
ATOM   2943 3HB  ALA A 202      22.542 139.077  66.716  1.00  0.81           H  
ATOM   2944  N   LYS A 203      20.024 140.349  67.643  1.00  0.73           N  
ATOM   2945  CA  LYS A 203      18.586 140.565  67.443  1.00  0.73           C  
ATOM   2946  C   LYS A 203      18.113 141.699  68.327  1.00  0.73           C  
ATOM   2947  O   LYS A 203      17.342 142.550  67.897  1.00  0.73           O  
ATOM   2948  CB  LYS A 203      17.807 139.294  67.787  1.00  0.73           C  
ATOM   2949  CG  LYS A 203      16.307 139.388  67.554  1.00  0.73           C  
ATOM   2950  CD  LYS A 203      15.657 138.088  67.962  1.00  0.73           C  
ATOM   2951  CE  LYS A 203      14.159 138.108  67.727  1.00  0.73           C  
ATOM   2952  NZ  LYS A 203      13.582 136.787  68.115  1.00  0.73           N1+
ATOM   2953  H   LYS A 203      20.343 139.462  68.043  1.00  0.73           H  
ATOM   2954  HA  LYS A 203      18.396 140.838  66.405  1.00  0.73           H  
ATOM   2955 1HB  LYS A 203      18.198 138.479  67.182  1.00  0.73           H  
ATOM   2956 2HB  LYS A 203      17.976 139.058  68.837  1.00  0.73           H  
ATOM   2957 1HG  LYS A 203      15.890 140.196  68.151  1.00  0.73           H  
ATOM   2958 2HG  LYS A 203      16.113 139.580  66.502  1.00  0.73           H  
ATOM   2959 1HD  LYS A 203      16.106 137.276  67.396  1.00  0.73           H  
ATOM   2960 2HD  LYS A 203      15.840 137.919  69.021  1.00  0.73           H  
ATOM   2961 1HE  LYS A 203      13.707 138.898  68.328  1.00  0.73           H  
ATOM   2962 2HE  LYS A 203      13.955 138.298  66.673  1.00  0.73           H  
ATOM   2963 1HZ  LYS A 203      12.575 136.801  68.015  1.00  0.73           H  
ATOM   2964 2HZ  LYS A 203      13.806 136.587  69.085  1.00  0.73           H  
ATOM   2965 3HZ  LYS A 203      13.971 136.055  67.526  1.00  0.73           H  
ATOM   2966  N   SER A 204      18.605 141.736  69.552  1.00  0.78           N  
ATOM   2967  CA  SER A 204      18.174 142.751  70.503  1.00  0.78           C  
ATOM   2968  C   SER A 204      18.516 144.173  70.059  1.00  0.78           C  
ATOM   2969  O   SER A 204      17.746 145.109  70.290  1.00  0.78           O  
ATOM   2970  CB  SER A 204      18.799 142.449  71.858  1.00  0.78           C  
ATOM   2971  OG  SER A 204      18.448 141.147  72.295  1.00  0.78           O  
ATOM   2972  H   SER A 204      19.265 141.024  69.852  1.00  0.78           H  
ATOM   2973  HA  SER A 204      17.090 142.689  70.597  1.00  0.78           H  
ATOM   2974 1HB  SER A 204      19.883 142.530  71.789  1.00  0.78           H  
ATOM   2975 2HB  SER A 204      18.432 143.173  72.577  1.00  0.78           H  
ATOM   2976  HG  SER A 204      19.037 140.501  71.877  1.00  0.78           H  
ATOM   2977  N   ILE A 205      19.641 144.329  69.379  1.00  0.77           N  
ATOM   2978  CA  ILE A 205      20.029 145.604  68.778  1.00  0.77           C  
ATOM   2979  C   ILE A 205      19.182 145.869  67.544  1.00  0.77           C  
ATOM   2980  O   ILE A 205      18.689 146.981  67.388  1.00  0.77           O  
ATOM   2981  CB  ILE A 205      21.534 145.599  68.412  1.00  0.77           C  
ATOM   2982  CG1 ILE A 205      22.343 145.625  69.717  1.00  0.77           C  
ATOM   2983  CG2 ILE A 205      21.939 146.792  67.515  1.00  0.77           C  
ATOM   2984  CD1 ILE A 205      23.784 145.242  69.573  1.00  0.77           C  
ATOM   2985  H   ILE A 205      20.280 143.538  69.279  1.00  0.77           H  
ATOM   2986  HA  ILE A 205      19.841 146.413  69.486  1.00  0.77           H  
ATOM   2987  HB  ILE A 205      21.753 144.676  67.870  1.00  0.77           H  
ATOM   2988 1HG1 ILE A 205      22.283 146.623  70.146  1.00  0.77           H  
ATOM   2989 2HG1 ILE A 205      21.894 144.936  70.426  1.00  0.77           H  
ATOM   2990 1HG2 ILE A 205      22.990 146.710  67.244  1.00  0.77           H  
ATOM   2991 2HG2 ILE A 205      21.768 147.733  68.037  1.00  0.77           H  
ATOM   2992 3HG2 ILE A 205      21.370 146.781  66.585  1.00  0.77           H  
ATOM   2993 1HD1 ILE A 205      24.197 145.074  70.562  1.00  0.77           H  
ATOM   2994 2HD1 ILE A 205      24.338 146.038  69.077  1.00  0.77           H  
ATOM   2995 3HD1 ILE A 205      23.869 144.319  68.999  1.00  0.77           H  
ATOM   2996  N   ARG A 206      18.955 144.884  66.683  1.00  0.72           N  
ATOM   2997  CA  ARG A 206      18.140 145.124  65.486  1.00  0.72           C  
ATOM   2998  C   ARG A 206      16.750 145.592  65.866  1.00  0.72           C  
ATOM   2999  O   ARG A 206      16.226 146.512  65.248  1.00  0.72           O  
ATOM   3000  CB  ARG A 206      18.026 143.884  64.594  1.00  0.72           C  
ATOM   3001  CG  ARG A 206      19.290 143.584  63.805  1.00  0.72           C  
ATOM   3002  CD  ARG A 206      19.100 142.444  62.816  1.00  0.72           C  
ATOM   3003  NE  ARG A 206      18.894 141.130  63.445  1.00  0.72           N  
ATOM   3004  CZ  ARG A 206      19.830 140.249  63.764  1.00  0.72           C  
ATOM   3005  NH1 ARG A 206      21.111 140.465  63.638  1.00  0.72           N1+
ATOM   3006  NH2 ARG A 206      19.450 139.094  64.222  1.00  0.72           N  
ATOM   3007  H   ARG A 206      19.358 143.958  66.843  1.00  0.72           H  
ATOM   3008  HA  ARG A 206      18.595 145.933  64.909  1.00  0.72           H  
ATOM   3009 1HB  ARG A 206      17.757 143.023  65.202  1.00  0.72           H  
ATOM   3010 2HB  ARG A 206      17.226 144.062  63.877  1.00  0.72           H  
ATOM   3011 1HG  ARG A 206      19.561 144.476  63.244  1.00  0.72           H  
ATOM   3012 2HG  ARG A 206      20.100 143.342  64.486  1.00  0.72           H  
ATOM   3013 1HD  ARG A 206      18.236 142.670  62.195  1.00  0.72           H  
ATOM   3014 2HD  ARG A 206      19.973 142.395  62.166  1.00  0.72           H  
ATOM   3015  HE  ARG A 206      17.933 140.847  63.599  1.00  0.72           H  
ATOM   3016 1HH1 ARG A 206      21.444 141.393  63.409  1.00  0.72           H  
ATOM   3017 2HH1 ARG A 206      21.774 139.705  63.738  1.00  0.72           H  
ATOM   3018 1HH2 ARG A 206      18.464 138.879  64.277  1.00  0.72           H  
ATOM   3019 2HH2 ARG A 206      20.141 138.418  64.529  1.00  0.72           H  
ATOM   3020  N   GLN A 207      16.173 145.035  66.916  1.00  0.67           N  
ATOM   3021  CA  GLN A 207      14.880 145.505  67.409  1.00  0.67           C  
ATOM   3022  C   GLN A 207      14.978 146.958  67.890  1.00  0.67           C  
ATOM   3023  O   GLN A 207      14.281 147.844  67.389  1.00  0.67           O  
ATOM   3024  CB  GLN A 207      14.422 144.594  68.552  1.00  0.67           C  
ATOM   3025  CG  GLN A 207      14.038 143.184  68.096  1.00  0.67           C  
ATOM   3026  CD  GLN A 207      13.840 142.240  69.262  1.00  0.67           C  
ATOM   3027  NE2 GLN A 207      12.752 141.525  69.275  1.00  0.67           N  
ATOM   3028  OE1 GLN A 207      14.679 142.149  70.153  1.00  0.67           O  
ATOM   3029  H   GLN A 207      16.638 144.261  67.396  1.00  0.67           H  
ATOM   3030  HA  GLN A 207      14.143 145.470  66.604  1.00  0.67           H  
ATOM   3031 1HB  GLN A 207      15.232 144.524  69.274  1.00  0.67           H  
ATOM   3032 2HB  GLN A 207      13.563 145.041  69.046  1.00  0.67           H  
ATOM   3033 1HG  GLN A 207      13.122 143.237  67.511  1.00  0.67           H  
ATOM   3034 2HG  GLN A 207      14.822 142.776  67.465  1.00  0.67           H  
ATOM   3035 1HE2 GLN A 207      12.605 140.873  70.033  1.00  0.67           H  
ATOM   3036 2HE2 GLN A 207      12.070 141.633  68.537  1.00  0.67           H  
ATOM   3037  N   ARG A 208      15.876 147.239  68.825  1.00  0.63           N  
ATOM   3038  CA  ARG A 208      15.926 148.561  69.464  1.00  0.63           C  
ATOM   3039  C   ARG A 208      16.503 149.697  68.633  1.00  0.63           C  
ATOM   3040  O   ARG A 208      16.305 150.862  68.963  1.00  0.63           O  
ATOM   3041  CB  ARG A 208      16.674 148.440  70.785  1.00  0.63           C  
ATOM   3042  CG  ARG A 208      15.869 147.643  71.795  1.00  0.63           C  
ATOM   3043  CD  ARG A 208      16.648 147.394  73.059  1.00  0.63           C  
ATOM   3044  NE  ARG A 208      15.865 146.605  74.017  1.00  0.63           N  
ATOM   3045  CZ  ARG A 208      15.730 145.290  74.042  1.00  0.63           C  
ATOM   3046  NH1 ARG A 208      16.203 144.490  73.123  1.00  0.63           N1+
ATOM   3047  NH2 ARG A 208      15.069 144.770  75.032  1.00  0.63           N  
ATOM   3048  H   ARG A 208      16.509 146.508  69.153  1.00  0.63           H  
ATOM   3049  HA  ARG A 208      14.904 148.864  69.701  1.00  0.63           H  
ATOM   3050 1HB  ARG A 208      17.635 147.957  70.610  1.00  0.63           H  
ATOM   3051 2HB  ARG A 208      16.845 149.433  71.192  1.00  0.63           H  
ATOM   3052 1HG  ARG A 208      14.960 148.188  72.034  1.00  0.63           H  
ATOM   3053 2HG  ARG A 208      15.598 146.682  71.365  1.00  0.63           H  
ATOM   3054 1HD  ARG A 208      17.568 146.867  72.818  1.00  0.63           H  
ATOM   3055 2HD  ARG A 208      16.896 148.352  73.511  1.00  0.63           H  
ATOM   3056  HE  ARG A 208      15.382 147.117  74.748  1.00  0.63           H  
ATOM   3057 1HH1 ARG A 208      16.686 144.877  72.325  1.00  0.63           H  
ATOM   3058 2HH1 ARG A 208      16.056 143.490  73.198  1.00  0.63           H  
ATOM   3059 1HH2 ARG A 208      14.667 145.377  75.739  1.00  0.63           H  
ATOM   3060 2HH2 ARG A 208      14.933 143.773  75.090  1.00  0.63           H  
ATOM   3061  N   THR A 209      17.165 149.381  67.535  1.00  0.75           N  
ATOM   3062  CA  THR A 209      17.643 150.406  66.606  1.00  0.75           C  
ATOM   3063  C   THR A 209      16.774 150.491  65.360  1.00  0.75           C  
ATOM   3064  O   THR A 209      17.142 151.175  64.411  1.00  0.75           O  
ATOM   3065  CB  THR A 209      19.089 150.140  66.157  1.00  0.75           C  
ATOM   3066  CG2 THR A 209      20.050 150.131  67.325  1.00  0.75           C  
ATOM   3067  OG1 THR A 209      19.169 148.870  65.502  1.00  0.75           O  
ATOM   3068  H   THR A 209      17.368 148.406  67.334  1.00  0.75           H  
ATOM   3069  HA  THR A 209      17.623 151.381  67.092  1.00  0.75           H  
ATOM   3070  HB  THR A 209      19.397 150.920  65.464  1.00  0.75           H  
ATOM   3071  HG1 THR A 209      19.105 148.184  66.184  1.00  0.75           H  
ATOM   3072 1HG2 THR A 209      21.067 150.042  66.949  1.00  0.75           H  
ATOM   3073 2HG2 THR A 209      19.839 149.296  67.991  1.00  0.75           H  
ATOM   3074 3HG2 THR A 209      19.965 151.067  67.881  1.00  0.75           H  
ATOM   3075  N   ASN A 210      15.661 149.758  65.339  1.00  0.69           N  
ATOM   3076  CA  ASN A 210      14.752 149.703  64.182  1.00  0.69           C  
ATOM   3077  C   ASN A 210      15.520 149.294  62.919  1.00  0.69           C  
ATOM   3078  O   ASN A 210      15.335 149.829  61.824  1.00  0.69           O  
ATOM   3079  CB  ASN A 210      14.010 151.034  63.987  1.00  0.69           C  
ATOM   3080  CG  ASN A 210      13.188 151.425  65.188  1.00  0.69           C  
ATOM   3081  ND2 ASN A 210      12.162 150.671  65.469  1.00  0.69           N  
ATOM   3082  OD1 ASN A 210      13.482 152.401  65.873  1.00  0.69           O  
ATOM   3083  H   ASN A 210      15.420 149.194  66.149  1.00  0.69           H  
ATOM   3084  HA  ASN A 210      14.001 148.931  64.374  1.00  0.69           H  
ATOM   3085 1HB  ASN A 210      14.732 151.823  63.788  1.00  0.69           H  
ATOM   3086 2HB  ASN A 210      13.344 150.954  63.130  1.00  0.69           H  
ATOM   3087 1HD2 ASN A 210      11.593 150.893  66.272  1.00  0.69           H  
ATOM   3088 2HD2 ASN A 210      11.930 149.879  64.879  1.00  0.69           H  
ATOM   3089  N   GLY A 211      16.436 148.355  63.107  1.00  0.80           N  
ATOM   3090  CA  GLY A 211      17.262 147.831  62.032  1.00  0.80           C  
ATOM   3091  C   GLY A 211      18.515 148.621  61.706  1.00  0.80           C  
ATOM   3092  O   GLY A 211      19.302 148.181  60.868  1.00  0.80           O  
ATOM   3093  H   GLY A 211      16.543 147.954  64.035  1.00  0.80           H  
ATOM   3094 1HA  GLY A 211      17.565 146.819  62.295  1.00  0.80           H  
ATOM   3095 2HA  GLY A 211      16.661 147.772  61.127  1.00  0.80           H  
ATOM   3096  N   LYS A 212      18.728 149.781  62.314  1.00  0.73           N  
ATOM   3097  CA  LYS A 212      19.883 150.612  61.956  1.00  0.73           C  
ATOM   3098  C   LYS A 212      21.222 150.026  62.369  1.00  0.73           C  
ATOM   3099  O   LYS A 212      22.179 150.147  61.625  1.00  0.73           O  
ATOM   3100  CB  LYS A 212      19.733 152.001  62.579  1.00  0.73           C  
ATOM   3101  CG  LYS A 212      20.802 153.006  62.140  1.00  0.73           C  
ATOM   3102  CD  LYS A 212      20.613 154.384  62.752  1.00  0.73           C  
ATOM   3103  CE  LYS A 212      20.810 154.435  64.262  1.00  0.73           C  
ATOM   3104  NZ  LYS A 212      22.196 154.070  64.696  1.00  0.73           N1+
ATOM   3105  H   LYS A 212      18.058 150.135  62.999  1.00  0.73           H  
ATOM   3106  HA  LYS A 212      19.900 150.719  60.868  1.00  0.73           H  
ATOM   3107 1HB  LYS A 212      18.754 152.392  62.311  1.00  0.73           H  
ATOM   3108 2HB  LYS A 212      19.778 151.894  63.659  1.00  0.73           H  
ATOM   3109 1HG  LYS A 212      21.785 152.633  62.417  1.00  0.73           H  
ATOM   3110 2HG  LYS A 212      20.762 153.102  61.057  1.00  0.73           H  
ATOM   3111 1HD  LYS A 212      21.325 155.066  62.294  1.00  0.73           H  
ATOM   3112 2HD  LYS A 212      19.610 154.729  62.518  1.00  0.73           H  
ATOM   3113 1HE  LYS A 212      20.587 155.445  64.606  1.00  0.73           H  
ATOM   3114 2HE  LYS A 212      20.103 153.758  64.736  1.00  0.73           H  
ATOM   3115 1HZ  LYS A 212      22.295 154.258  65.687  1.00  0.73           H  
ATOM   3116 2HZ  LYS A 212      22.877 154.619  64.178  1.00  0.73           H  
ATOM   3117 3HZ  LYS A 212      22.365 153.080  64.538  1.00  0.73           H  
ATOM   3118  N   GLY A 213      21.305 149.420  63.541  1.00  0.84           N  
ATOM   3119  CA  GLY A 213      22.589 148.967  64.063  1.00  0.84           C  
ATOM   3120  C   GLY A 213      23.330 150.065  64.804  1.00  0.84           C  
ATOM   3121  O   GLY A 213      22.801 151.168  64.980  1.00  0.84           O  
ATOM   3122  H   GLY A 213      20.477 149.306  64.113  1.00  0.84           H  
ATOM   3123 1HA  GLY A 213      22.423 148.143  64.752  1.00  0.84           H  
ATOM   3124 2HA  GLY A 213      23.216 148.609  63.248  1.00  0.84           H  
ATOM   3125  N   VAL A 214      24.543 149.776  65.256  1.00  0.88           N  
ATOM   3126  CA  VAL A 214      25.329 150.692  66.091  1.00  0.88           C  
ATOM   3127  C   VAL A 214      26.516 151.295  65.342  1.00  0.88           C  
ATOM   3128  O   VAL A 214      27.016 150.733  64.368  1.00  0.88           O  
ATOM   3129  CB  VAL A 214      25.857 149.989  67.378  1.00  0.88           C  
ATOM   3130  CG1 VAL A 214      24.717 149.290  68.121  1.00  0.88           C  
ATOM   3131  CG2 VAL A 214      26.940 148.963  67.077  1.00  0.88           C  
ATOM   3132  H   VAL A 214      24.949 148.870  65.024  1.00  0.88           H  
ATOM   3133  HA  VAL A 214      24.679 151.508  66.402  1.00  0.88           H  
ATOM   3134  HB  VAL A 214      26.287 150.746  68.033  1.00  0.88           H  
ATOM   3135 1HG1 VAL A 214      25.067 148.975  69.104  1.00  0.88           H  
ATOM   3136 2HG1 VAL A 214      24.386 148.416  67.567  1.00  0.88           H  
ATOM   3137 3HG1 VAL A 214      23.877 149.970  68.245  1.00  0.88           H  
ATOM   3138 1HG2 VAL A 214      27.305 148.548  68.009  1.00  0.88           H  
ATOM   3139 2HG2 VAL A 214      27.785 149.438  66.580  1.00  0.88           H  
ATOM   3140 3HG2 VAL A 214      26.555 148.164  66.450  1.00  0.88           H  
ATOM   3141  N   ASP A 215      26.973 152.452  65.786  1.00  0.86           N  
ATOM   3142  CA  ASP A 215      28.033 153.171  65.089  1.00  0.86           C  
ATOM   3143  C   ASP A 215      29.411 152.614  65.406  1.00  0.86           C  
ATOM   3144  O   ASP A 215      30.306 152.668  64.570  1.00  0.86           O  
ATOM   3145  CB  ASP A 215      27.998 154.637  65.498  1.00  0.86           C  
ATOM   3146  CG  ASP A 215      26.734 155.322  65.050  1.00  0.86           C  
ATOM   3147  OD1 ASP A 215      26.431 155.326  63.841  1.00  0.86           O  
ATOM   3148  OD2 ASP A 215      25.991 155.840  65.902  1.00  0.86           O1-
ATOM   3149  H   ASP A 215      26.596 152.863  66.633  1.00  0.86           H  
ATOM   3150  HA  ASP A 215      27.871 153.104  64.011  1.00  0.86           H  
ATOM   3151 1HB  ASP A 215      28.076 154.702  66.582  1.00  0.86           H  
ATOM   3152 2HB  ASP A 215      28.852 155.152  65.063  1.00  0.86           H  
ATOM   3153  N   VAL A 216      29.602 152.086  66.608  1.00  0.90           N  
ATOM   3154  CA  VAL A 216      30.890 151.504  66.998  1.00  0.90           C  
ATOM   3155  C   VAL A 216      30.661 150.171  67.705  1.00  0.90           C  
ATOM   3156  O   VAL A 216      29.834 150.087  68.609  1.00  0.90           O  
ATOM   3157  CB  VAL A 216      31.680 152.453  67.957  1.00  0.90           C  
ATOM   3158  CG1 VAL A 216      33.069 151.884  68.271  1.00  0.90           C  
ATOM   3159  CG2 VAL A 216      31.840 153.868  67.358  1.00  0.90           C  
ATOM   3160  H   VAL A 216      28.848 152.103  67.295  1.00  0.90           H  
ATOM   3161  HA  VAL A 216      31.492 151.339  66.108  1.00  0.90           H  
ATOM   3162  HB  VAL A 216      31.121 152.544  68.884  1.00  0.90           H  
ATOM   3163 1HG1 VAL A 216      33.650 152.610  68.832  1.00  0.90           H  
ATOM   3164 2HG1 VAL A 216      33.596 151.654  67.343  1.00  0.90           H  
ATOM   3165 3HG1 VAL A 216      32.978 150.979  68.870  1.00  0.90           H  
ATOM   3166 1HG2 VAL A 216      32.451 154.485  68.017  1.00  0.90           H  
ATOM   3167 2HG2 VAL A 216      30.862 154.338  67.262  1.00  0.90           H  
ATOM   3168 3HG2 VAL A 216      32.307 153.802  66.378  1.00  0.90           H  
ATOM   3169  N   VAL A 217      31.411 149.137  67.352  1.00  0.88           N  
ATOM   3170  CA  VAL A 217      31.392 147.876  68.101  1.00  0.88           C  
ATOM   3171  C   VAL A 217      32.781 147.681  68.682  1.00  0.88           C  
ATOM   3172  O   VAL A 217      33.755 147.533  67.948  1.00  0.88           O  
ATOM   3173  CB  VAL A 217      31.030 146.646  67.229  1.00  0.88           C  
ATOM   3174  CG1 VAL A 217      31.097 145.355  68.051  1.00  0.88           C  
ATOM   3175  CG2 VAL A 217      29.629 146.769  66.639  1.00  0.88           C  
ATOM   3176  H   VAL A 217      32.077 149.242  66.580  1.00  0.88           H  
ATOM   3177  HA  VAL A 217      30.682 147.944  68.923  1.00  0.88           H  
ATOM   3178  HB  VAL A 217      31.746 146.577  66.410  1.00  0.88           H  
ATOM   3179 1HG1 VAL A 217      30.769 144.523  67.434  1.00  0.88           H  
ATOM   3180 2HG1 VAL A 217      30.463 145.435  68.933  1.00  0.88           H  
ATOM   3181 3HG1 VAL A 217      32.121 145.174  68.362  1.00  0.88           H  
ATOM   3182 1HG2 VAL A 217      29.456 145.963  65.926  1.00  0.88           H  
ATOM   3183 2HG2 VAL A 217      29.527 147.717  66.119  1.00  0.88           H  
ATOM   3184 3HG2 VAL A 217      28.879 146.721  67.423  1.00  0.88           H  
ATOM   3185  N   LEU A 218      32.868 147.656  70.001  1.00  0.84           N  
ATOM   3186  CA  LEU A 218      34.124 147.401  70.700  1.00  0.84           C  
ATOM   3187  C   LEU A 218      34.199 145.901  70.929  1.00  0.84           C  
ATOM   3188  O   LEU A 218      33.739 145.369  71.943  1.00  0.84           O  
ATOM   3189  CB  LEU A 218      34.148 148.161  72.026  1.00  0.84           C  
ATOM   3190  CG  LEU A 218      34.153 149.691  71.955  1.00  0.84           C  
ATOM   3191  CD1 LEU A 218      34.019 150.220  73.369  1.00  0.84           C  
ATOM   3192  CD2 LEU A 218      35.430 150.224  71.312  1.00  0.84           C  
ATOM   3193  H   LEU A 218      32.022 147.774  70.565  1.00  0.84           H  
ATOM   3194  HA  LEU A 218      34.969 147.707  70.084  1.00  0.84           H  
ATOM   3195 1HB  LEU A 218      33.277 147.858  72.603  1.00  0.84           H  
ATOM   3196 2HB  LEU A 218      35.037 147.855  72.573  1.00  0.84           H  
ATOM   3197  HG  LEU A 218      33.294 150.031  71.374  1.00  0.84           H  
ATOM   3198 1HD1 LEU A 218      33.975 151.304  73.355  1.00  0.84           H  
ATOM   3199 2HD1 LEU A 218      34.873 149.913  73.972  1.00  0.84           H  
ATOM   3200 3HD1 LEU A 218      33.106 149.843  73.821  1.00  0.84           H  
ATOM   3201 1HD2 LEU A 218      35.455 151.309  71.377  1.00  0.84           H  
ATOM   3202 2HD2 LEU A 218      35.462 149.942  70.264  1.00  0.84           H  
ATOM   3203 3HD2 LEU A 218      36.304 149.819  71.828  1.00  0.84           H  
ATOM   3204  N   ASN A 219      34.676 145.177  69.934  1.00  0.77           N  
ATOM   3205  CA  ASN A 219      34.523 143.733  69.966  1.00  0.77           C  
ATOM   3206  C   ASN A 219      35.613 142.945  70.669  1.00  0.77           C  
ATOM   3207  O   ASN A 219      36.667 142.687  70.100  1.00  0.77           O  
ATOM   3208  CB  ASN A 219      34.393 143.140  68.575  1.00  0.77           C  
ATOM   3209  CG  ASN A 219      34.059 141.688  68.661  1.00  0.77           C  
ATOM   3210  ND2 ASN A 219      34.911 140.861  68.153  1.00  0.77           N  
ATOM   3211  OD1 ASN A 219      33.094 141.319  69.317  1.00  0.77           O  
ATOM   3212  H   ASN A 219      35.136 145.626  69.138  1.00  0.77           H  
ATOM   3213  HA  ASN A 219      33.595 143.516  70.487  1.00  0.77           H  
ATOM   3214 1HB  ASN A 219      33.613 143.651  68.019  1.00  0.77           H  
ATOM   3215 2HB  ASN A 219      35.335 143.259  68.041  1.00  0.77           H  
ATOM   3216 1HD2 ASN A 219      34.809 139.865  68.332  1.00  0.77           H  
ATOM   3217 2HD2 ASN A 219      35.701 141.198  67.630  1.00  0.77           H  
ATOM   3218  N   CYS A 220      35.309 142.480  71.871  1.00  0.71           N  
ATOM   3219  CA  CYS A 220      36.123 141.465  72.536  1.00  0.71           C  
ATOM   3220  C   CYS A 220      35.853 140.042  72.038  1.00  0.71           C  
ATOM   3221  O   CYS A 220      36.695 139.163  72.179  1.00  0.71           O  
ATOM   3222  CB  CYS A 220      35.813 141.497  74.034  1.00  0.71           C  
ATOM   3223  SG  CYS A 220      35.925 143.156  74.717  1.00  0.71           S  
ATOM   3224  H   CYS A 220      34.504 142.846  72.355  1.00  0.71           H  
ATOM   3225  HA  CYS A 220      37.179 141.697  72.386  1.00  0.71           H  
ATOM   3226 1HB  CYS A 220      34.804 141.122  74.196  1.00  0.71           H  
ATOM   3227 2HB  CYS A 220      36.506 140.838  74.561  1.00  0.71           H  
ATOM   3228  HG  CYS A 220      37.268 143.224  74.671  1.00  0.71           H  
ATOM   3229  N   LEU A 221      34.643 139.795  71.549  1.00  0.62           N  
ATOM   3230  CA  LEU A 221      34.130 138.426  71.419  1.00  0.62           C  
ATOM   3231  C   LEU A 221      34.829 137.662  70.307  1.00  0.62           C  
ATOM   3232  O   LEU A 221      35.426 138.266  69.422  1.00  0.62           O  
ATOM   3233  CB  LEU A 221      32.614 138.407  71.182  1.00  0.62           C  
ATOM   3234  CG  LEU A 221      31.717 139.086  72.228  1.00  0.62           C  
ATOM   3235  CD1 LEU A 221      30.255 138.855  71.871  1.00  0.62           C  
ATOM   3236  CD2 LEU A 221      31.950 138.624  73.667  1.00  0.62           C  
ATOM   3237  H   LEU A 221      34.046 140.556  71.265  1.00  0.62           H  
ATOM   3238  HA  LEU A 221      34.332 137.901  72.346  1.00  0.62           H  
ATOM   3239 1HB  LEU A 221      32.413 138.868  70.217  1.00  0.62           H  
ATOM   3240 2HB  LEU A 221      32.309 137.365  71.119  1.00  0.62           H  
ATOM   3241  HG  LEU A 221      31.916 140.153  72.190  1.00  0.62           H  
ATOM   3242 1HD1 LEU A 221      29.613 139.416  72.546  1.00  0.62           H  
ATOM   3243 2HD1 LEU A 221      30.011 137.797  71.968  1.00  0.62           H  
ATOM   3244 3HD1 LEU A 221      30.063 139.178  70.848  1.00  0.62           H  
ATOM   3245 1HD2 LEU A 221      31.198 139.050  74.329  1.00  0.62           H  
ATOM   3246 2HD2 LEU A 221      32.933 138.938  74.005  1.00  0.62           H  
ATOM   3247 3HD2 LEU A 221      31.886 137.538  73.718  1.00  0.62           H  
ATOM   3248  N   ALA A 222      34.758 136.342  70.369  1.00  0.60           N  
ATOM   3249  CA  ALA A 222      35.475 135.485  69.435  1.00  0.60           C  
ATOM   3250  C   ALA A 222      34.575 134.648  68.525  1.00  0.60           C  
ATOM   3251  O   ALA A 222      33.440 134.298  68.877  1.00  0.60           O  
ATOM   3252  CB  ALA A 222      36.412 134.575  70.236  1.00  0.60           C  
ATOM   3253  H   ALA A 222      34.213 135.900  71.111  1.00  0.60           H  
ATOM   3254  HA  ALA A 222      36.091 136.113  68.796  1.00  0.60           H  
ATOM   3255 1HB  ALA A 222      37.096 135.181  70.826  1.00  0.60           H  
ATOM   3256 2HB  ALA A 222      36.986 133.944  69.558  1.00  0.60           H  
ATOM   3257 3HB  ALA A 222      35.829 133.942  70.906  1.00  0.60           H  
ATOM   3258  N   GLY A 223      35.116 134.270  67.377  1.00  0.59           N  
ATOM   3259  CA  GLY A 223      34.498 133.265  66.530  1.00  0.59           C  
ATOM   3260  C   GLY A 223      33.198 133.732  65.922  1.00  0.59           C  
ATOM   3261  O   GLY A 223      33.045 134.875  65.505  1.00  0.59           O  
ATOM   3262  H   GLY A 223      35.999 134.696  67.071  1.00  0.59           H  
ATOM   3263 1HA  GLY A 223      35.183 132.985  65.732  1.00  0.59           H  
ATOM   3264 2HA  GLY A 223      34.295 132.387  67.138  1.00  0.59           H  
ATOM   3265  N   GLY A 224      32.203 132.863  65.936  1.00  0.62           N  
ATOM   3266  CA  GLY A 224      30.894 133.228  65.423  1.00  0.62           C  
ATOM   3267  C   GLY A 224      30.240 134.380  66.163  1.00  0.62           C  
ATOM   3268  O   GLY A 224      29.432 135.095  65.580  1.00  0.62           O  
ATOM   3269  H   GLY A 224      32.351 131.929  66.313  1.00  0.62           H  
ATOM   3270 1HA  GLY A 224      30.997 133.513  64.379  1.00  0.62           H  
ATOM   3271 2HA  GLY A 224      30.239 132.361  65.478  1.00  0.62           H  
ATOM   3272  N   LEU A 225      30.592 134.632  67.416  1.00  0.62           N  
ATOM   3273  CA  LEU A 225      30.025 135.780  68.125  1.00  0.62           C  
ATOM   3274  C   LEU A 225      30.625 137.088  67.617  1.00  0.62           C  
ATOM   3275  O   LEU A 225      29.949 138.115  67.594  1.00  0.62           O  
ATOM   3276  CB  LEU A 225      30.234 135.668  69.637  1.00  0.62           C  
ATOM   3277  CG  LEU A 225      29.629 134.470  70.384  1.00  0.62           C  
ATOM   3278  CD1 LEU A 225      29.917 134.606  71.871  1.00  0.62           C  
ATOM   3279  CD2 LEU A 225      28.124 134.337  70.190  1.00  0.62           C  
ATOM   3280  H   LEU A 225      31.270 134.037  67.885  1.00  0.62           H  
ATOM   3281  HA  LEU A 225      28.951 135.817  67.930  1.00  0.62           H  
ATOM   3282 1HB  LEU A 225      31.304 135.674  69.832  1.00  0.62           H  
ATOM   3283 2HB  LEU A 225      29.809 136.566  70.076  1.00  0.62           H  
ATOM   3284  HG  LEU A 225      30.101 133.558  70.022  1.00  0.62           H  
ATOM   3285 1HD1 LEU A 225      29.540 133.730  72.398  1.00  0.62           H  
ATOM   3286 2HD1 LEU A 225      29.440 135.496  72.279  1.00  0.62           H  
ATOM   3287 3HD1 LEU A 225      30.991 134.664  72.030  1.00  0.62           H  
ATOM   3288 1HD2 LEU A 225      27.751 133.502  70.785  1.00  0.62           H  
ATOM   3289 2HD2 LEU A 225      27.904 134.133  69.144  1.00  0.62           H  
ATOM   3290 3HD2 LEU A 225      27.626 135.254  70.500  1.00  0.62           H  
ATOM   3291  N   LEU A 226      31.862 137.052  67.142  1.00  0.66           N  
ATOM   3292  CA  LEU A 226      32.470 138.210  66.479  1.00  0.66           C  
ATOM   3293  C   LEU A 226      31.754 138.447  65.151  1.00  0.66           C  
ATOM   3294  O   LEU A 226      31.488 139.585  64.786  1.00  0.66           O  
ATOM   3295  CB  LEU A 226      33.981 137.989  66.293  1.00  0.66           C  
ATOM   3296  CG  LEU A 226      34.733 138.557  65.076  1.00  0.66           C  
ATOM   3297  CD1 LEU A 226      36.126 139.059  65.426  1.00  0.66           C  
ATOM   3298  CD2 LEU A 226      34.864 137.480  64.006  1.00  0.66           C  
ATOM   3299  H   LEU A 226      32.393 136.186  67.184  1.00  0.66           H  
ATOM   3300  HA  LEU A 226      32.331 139.099  67.095  1.00  0.66           H  
ATOM   3301 1HB  LEU A 226      34.457 138.397  67.175  1.00  0.66           H  
ATOM   3302 2HB  LEU A 226      34.178 136.921  66.324  1.00  0.66           H  
ATOM   3303  HG  LEU A 226      34.173 139.397  64.673  1.00  0.66           H  
ATOM   3304 1HD1 LEU A 226      36.676 139.313  64.518  1.00  0.66           H  
ATOM   3305 2HD1 LEU A 226      36.676 138.299  65.977  1.00  0.66           H  
ATOM   3306 3HD1 LEU A 226      36.056 139.952  66.032  1.00  0.66           H  
ATOM   3307 1HD2 LEU A 226      35.463 137.845  63.174  1.00  0.66           H  
ATOM   3308 2HD2 LEU A 226      33.887 137.201  63.628  1.00  0.66           H  
ATOM   3309 3HD2 LEU A 226      35.347 136.597  64.421  1.00  0.66           H  
ATOM   3310  N   GLN A 227      31.360 137.389  64.459  1.00  0.68           N  
ATOM   3311  CA  GLN A 227      30.653 137.538  63.182  1.00  0.68           C  
ATOM   3312  C   GLN A 227      29.276 138.172  63.379  1.00  0.68           C  
ATOM   3313  O   GLN A 227      28.859 139.036  62.608  1.00  0.68           O  
ATOM   3314  CB  GLN A 227      30.510 136.185  62.484  1.00  0.68           C  
ATOM   3315  CG  GLN A 227      31.846 135.510  62.180  1.00  0.68           C  
ATOM   3316  CD  GLN A 227      31.686 134.162  61.516  1.00  0.68           C  
ATOM   3317  NE2 GLN A 227      32.730 133.685  60.905  1.00  0.68           N  
ATOM   3318  OE1 GLN A 227      30.623 133.543  61.572  1.00  0.68           O  
ATOM   3319  H   GLN A 227      31.578 136.458  64.805  1.00  0.68           H  
ATOM   3320  HA  GLN A 227      31.233 138.198  62.538  1.00  0.68           H  
ATOM   3321 1HB  GLN A 227      29.920 135.527  63.117  1.00  0.68           H  
ATOM   3322 2HB  GLN A 227      29.972 136.333  61.549  1.00  0.68           H  
ATOM   3323 1HG  GLN A 227      32.433 136.157  61.532  1.00  0.68           H  
ATOM   3324 2HG  GLN A 227      32.399 135.361  63.102  1.00  0.68           H  
ATOM   3325 1HE2 GLN A 227      32.664 132.795  60.438  1.00  0.68           H  
ATOM   3326 2HE2 GLN A 227      33.590 134.210  60.890  1.00  0.68           H  
ATOM   3327  N   GLU A 228      28.582 137.797  64.444  1.00  0.72           N  
ATOM   3328  CA  GLU A 228      27.286 138.405  64.761  1.00  0.72           C  
ATOM   3329  C   GLU A 228      27.497 139.853  65.203  1.00  0.72           C  
ATOM   3330  O   GLU A 228      26.689 140.733  64.922  1.00  0.72           O  
ATOM   3331  CB  GLU A 228      26.595 137.615  65.877  1.00  0.72           C  
ATOM   3332  CG  GLU A 228      26.224 136.191  65.472  1.00  0.72           C  
ATOM   3333  CD  GLU A 228      25.042 136.106  64.525  1.00  0.72           C  
ATOM   3334  OE1 GLU A 228      23.909 136.502  64.885  1.00  0.72           O  
ATOM   3335  OE2 GLU A 228      25.226 135.604  63.394  1.00  0.72           O1-
ATOM   3336  H   GLU A 228      28.946 137.058  65.046  1.00  0.72           H  
ATOM   3337  HA  GLU A 228      26.651 138.409  63.872  1.00  0.72           H  
ATOM   3338 1HB  GLU A 228      27.275 137.564  66.726  1.00  0.72           H  
ATOM   3339 2HB  GLU A 228      25.696 138.141  66.190  1.00  0.72           H  
ATOM   3340 1HG  GLU A 228      27.080 135.723  64.992  1.00  0.72           H  
ATOM   3341 2HG  GLU A 228      25.997 135.617  66.364  1.00  0.72           H  
ATOM   3342  N   SER A 229      28.623 140.125  65.842  1.00  0.81           N  
ATOM   3343  CA  SER A 229      28.969 141.492  66.220  1.00  0.81           C  
ATOM   3344  C   SER A 229      29.270 142.372  65.007  1.00  0.81           C  
ATOM   3345  O   SER A 229      28.953 143.555  65.033  1.00  0.81           O  
ATOM   3346  CB  SER A 229      30.155 141.493  67.182  1.00  0.81           C  
ATOM   3347  OG  SER A 229      29.848 140.749  68.346  1.00  0.81           O  
ATOM   3348  H   SER A 229      29.268 139.371  66.069  1.00  0.81           H  
ATOM   3349  HA  SER A 229      28.117 141.934  66.736  1.00  0.81           H  
ATOM   3350 1HB  SER A 229      31.029 141.064  66.696  1.00  0.81           H  
ATOM   3351 2HB  SER A 229      30.379 142.518  67.467  1.00  0.81           H  
ATOM   3352  HG  SER A 229      29.885 139.805  68.120  1.00  0.81           H  
ATOM   3353  N   PHE A 230      29.826 141.826  63.933  1.00  0.77           N  
ATOM   3354  CA  PHE A 230      30.013 142.612  62.710  1.00  0.77           C  
ATOM   3355  C   PHE A 230      28.649 142.950  62.113  1.00  0.77           C  
ATOM   3356  O   PHE A 230      28.469 143.998  61.505  1.00  0.77           O  
ATOM   3357  CB  PHE A 230      30.789 141.862  61.622  1.00  0.77           C  
ATOM   3358  CG  PHE A 230      32.287 141.872  61.772  1.00  0.77           C  
ATOM   3359  CD1 PHE A 230      32.980 140.714  62.161  1.00  0.77           C  
ATOM   3360  CD2 PHE A 230      33.025 143.004  61.385  1.00  0.77           C  
ATOM   3361  CE1 PHE A 230      34.399 140.669  62.125  1.00  0.77           C  
ATOM   3362  CE2 PHE A 230      34.447 142.973  61.372  1.00  0.77           C  
ATOM   3363  CZ  PHE A 230      35.128 141.800  61.738  1.00  0.77           C  
ATOM   3364  H   PHE A 230      30.125 140.852  63.949  1.00  0.77           H  
ATOM   3365  HA  PHE A 230      30.521 143.550  62.942  1.00  0.77           H  
ATOM   3366 1HB  PHE A 230      30.433 140.837  61.558  1.00  0.77           H  
ATOM   3367 2HB  PHE A 230      30.574 142.357  60.678  1.00  0.77           H  
ATOM   3368  HD1 PHE A 230      32.434 139.838  62.463  1.00  0.77           H  
ATOM   3369  HD2 PHE A 230      32.512 143.901  61.075  1.00  0.77           H  
ATOM   3370  HE1 PHE A 230      34.922 139.769  62.390  1.00  0.77           H  
ATOM   3371  HE2 PHE A 230      35.007 143.843  61.084  1.00  0.77           H  
ATOM   3372  HZ  PHE A 230      36.209 141.772  61.728  1.00  0.77           H  
ATOM   3373  N   ASP A 231      27.657 142.088  62.276  1.00  0.80           N  
ATOM   3374  CA  ASP A 231      26.342 142.360  61.688  1.00  0.80           C  
ATOM   3375  C   ASP A 231      25.610 143.469  62.435  1.00  0.80           C  
ATOM   3376  O   ASP A 231      24.728 144.138  61.899  1.00  0.80           O  
ATOM   3377  CB  ASP A 231      25.476 141.104  61.650  1.00  0.80           C  
ATOM   3378  CG  ASP A 231      24.298 141.263  60.709  1.00  0.80           C  
ATOM   3379  OD1 ASP A 231      24.524 141.379  59.485  1.00  0.80           O  
ATOM   3380  OD2 ASP A 231      23.133 141.309  61.162  1.00  0.80           O1-
ATOM   3381  H   ASP A 231      27.802 141.223  62.789  1.00  0.80           H  
ATOM   3382  HA  ASP A 231      26.483 142.692  60.658  1.00  0.80           H  
ATOM   3383 1HB  ASP A 231      26.085 140.269  61.308  1.00  0.80           H  
ATOM   3384 2HB  ASP A 231      25.112 140.888  62.653  1.00  0.80           H  
ATOM   3385  N   CYS A 232      26.018 143.716  63.671  1.00  0.86           N  
ATOM   3386  CA  CYS A 232      25.440 144.788  64.481  1.00  0.86           C  
ATOM   3387  C   CYS A 232      25.840 146.185  64.003  1.00  0.86           C  
ATOM   3388  O   CYS A 232      25.305 147.171  64.489  1.00  0.86           O  
ATOM   3389  CB  CYS A 232      25.882 144.637  65.937  1.00  0.86           C  
ATOM   3390  SG  CYS A 232      25.376 143.078  66.694  1.00  0.86           S  
ATOM   3391  H   CYS A 232      26.762 143.153  64.065  1.00  0.86           H  
ATOM   3392  HA  CYS A 232      24.351 144.719  64.441  1.00  0.86           H  
ATOM   3393 1HB  CYS A 232      26.967 144.720  65.983  1.00  0.86           H  
ATOM   3394 2HB  CYS A 232      25.455 145.458  66.513  1.00  0.86           H  
ATOM   3395  HG  CYS A 232      25.838 142.255  65.735  1.00  0.86           H  
ATOM   3396  N   LEU A 233      26.799 146.291  63.095  1.00  0.84           N  
ATOM   3397  CA  LEU A 233      27.272 147.594  62.625  1.00  0.84           C  
ATOM   3398  C   LEU A 233      26.280 148.314  61.713  1.00  0.84           C  
ATOM   3399  O   LEU A 233      25.688 147.712  60.811  1.00  0.84           O  
ATOM   3400  CB  LEU A 233      28.556 147.399  61.824  1.00  0.84           C  
ATOM   3401  CG  LEU A 233      29.806 146.861  62.517  1.00  0.84           C  
ATOM   3402  CD1 LEU A 233      30.782 146.382  61.456  1.00  0.84           C  
ATOM   3403  CD2 LEU A 233      30.461 147.928  63.376  1.00  0.84           C  
ATOM   3404  H   LEU A 233      27.217 145.453  62.703  1.00  0.84           H  
ATOM   3405  HA  LEU A 233      27.478 148.232  63.488  1.00  0.84           H  
ATOM   3406 1HB  LEU A 233      28.312 146.711  61.017  1.00  0.84           H  
ATOM   3407 2HB  LEU A 233      28.821 148.354  61.373  1.00  0.84           H  
ATOM   3408  HG  LEU A 233      29.531 146.012  63.145  1.00  0.84           H  
ATOM   3409 1HD1 LEU A 233      31.566 145.805  61.927  1.00  0.84           H  
ATOM   3410 2HD1 LEU A 233      31.211 147.228  60.913  1.00  0.84           H  
ATOM   3411 3HD1 LEU A 233      30.276 145.728  60.745  1.00  0.84           H  
ATOM   3412 1HD2 LEU A 233      31.235 147.477  63.988  1.00  0.84           H  
ATOM   3413 2HD2 LEU A 233      29.725 148.398  64.026  1.00  0.84           H  
ATOM   3414 3HD2 LEU A 233      30.907 148.687  62.741  1.00  0.84           H  
ATOM   3415  N   ALA A 234      26.150 149.612  61.931  1.00  0.86           N  
ATOM   3416  CA  ALA A 234      25.333 150.504  61.116  1.00  0.86           C  
ATOM   3417  C   ALA A 234      26.015 150.861  59.796  1.00  0.86           C  
ATOM   3418  O   ALA A 234      27.159 150.486  59.547  1.00  0.86           O  
ATOM   3419  CB  ALA A 234      25.052 151.797  61.922  1.00  0.86           C  
ATOM   3420  H   ALA A 234      26.649 150.030  62.717  1.00  0.86           H  
ATOM   3421  HA  ALA A 234      24.391 150.011  60.890  1.00  0.86           H  
ATOM   3422 1HB  ALA A 234      24.591 151.543  62.873  1.00  0.86           H  
ATOM   3423 2HB  ALA A 234      24.371 152.446  61.373  1.00  0.86           H  
ATOM   3424 3HB  ALA A 234      25.985 152.331  62.107  1.00  0.86           H  
ATOM   3425  N   ASP A 235      25.359 151.695  59.006  1.00  0.73           N  
ATOM   3426  CA  ASP A 235      26.037 152.403  57.924  1.00  0.73           C  
ATOM   3427  C   ASP A 235      27.156 153.207  58.573  1.00  0.73           C  
ATOM   3428  O   ASP A 235      26.977 153.790  59.649  1.00  0.73           O  
ATOM   3429  CB  ASP A 235      25.113 153.371  57.185  1.00  0.73           C  
ATOM   3430  CG  ASP A 235      24.148 152.674  56.250  1.00  0.73           C  
ATOM   3431  OD1 ASP A 235      24.375 151.514  55.852  1.00  0.73           O  
ATOM   3432  OD2 ASP A 235      23.145 153.318  55.858  1.00  0.73           O1-
ATOM   3433  H   ASP A 235      24.381 151.904  59.197  1.00  0.73           H  
ATOM   3434  HA  ASP A 235      26.465 151.687  57.222  1.00  0.73           H  
ATOM   3435 1HB  ASP A 235      24.555 153.958  57.914  1.00  0.73           H  
ATOM   3436 2HB  ASP A 235      25.724 154.047  56.590  1.00  0.73           H  
ATOM   3437  N   PHE A 236      28.320 153.173  57.940  1.00  0.74           N  
ATOM   3438  CA  PHE A 236      29.564 153.781  58.421  1.00  0.74           C  
ATOM   3439  C   PHE A 236      30.054 153.189  59.746  1.00  0.74           C  
ATOM   3440  O   PHE A 236      30.933 153.753  60.391  1.00  0.74           O  
ATOM   3441  CB  PHE A 236      29.462 155.312  58.495  1.00  0.74           C  
ATOM   3442  CG  PHE A 236      28.876 155.937  57.261  1.00  0.74           C  
ATOM   3443  CD1 PHE A 236      27.534 156.367  57.249  1.00  0.74           C  
ATOM   3444  CD2 PHE A 236      29.654 156.089  56.100  1.00  0.74           C  
ATOM   3445  CE1 PHE A 236      26.961 156.927  56.082  1.00  0.74           C  
ATOM   3446  CE2 PHE A 236      29.096 156.644  54.921  1.00  0.74           C  
ATOM   3447  CZ  PHE A 236      27.743 157.058  54.913  1.00  0.74           C  
ATOM   3448  H   PHE A 236      28.366 152.653  57.062  1.00  0.74           H  
ATOM   3449  HA  PHE A 236      30.324 153.557  57.681  1.00  0.74           H  
ATOM   3450 1HB  PHE A 236      28.840 155.587  59.343  1.00  0.74           H  
ATOM   3451 2HB  PHE A 236      30.456 155.724  58.658  1.00  0.74           H  
ATOM   3452  HD1 PHE A 236      26.929 156.261  58.136  1.00  0.74           H  
ATOM   3453  HD2 PHE A 236      30.685 155.773  56.098  1.00  0.74           H  
ATOM   3454  HE1 PHE A 236      25.930 157.253  56.084  1.00  0.74           H  
ATOM   3455  HE2 PHE A 236      29.697 156.736  54.027  1.00  0.74           H  
ATOM   3456  HZ  PHE A 236      27.310 157.481  54.018  1.00  0.74           H  
ATOM   3457  N   GLY A 237      29.502 152.055  60.152  1.00  0.86           N  
ATOM   3458  CA  GLY A 237      29.844 151.453  61.430  1.00  0.86           C  
ATOM   3459  C   GLY A 237      31.296 151.034  61.544  1.00  0.86           C  
ATOM   3460  O   GLY A 237      31.919 150.581  60.585  1.00  0.86           O  
ATOM   3461  H   GLY A 237      28.790 151.604  59.584  1.00  0.86           H  
ATOM   3462 1HA  GLY A 237      29.637 152.179  62.214  1.00  0.86           H  
ATOM   3463 2HA  GLY A 237      29.212 150.584  61.597  1.00  0.86           H  
ATOM   3464  N   ARG A 238      31.843 151.210  62.735  1.00  0.81           N  
ATOM   3465  CA  ARG A 238      33.259 150.992  63.032  1.00  0.81           C  
ATOM   3466  C   ARG A 238      33.485 149.812  63.959  1.00  0.81           C  
ATOM   3467  O   ARG A 238      33.194 149.865  65.152  1.00  0.81           O  
ATOM   3468  CB  ARG A 238      33.792 152.275  63.659  1.00  0.81           C  
ATOM   3469  CG  ARG A 238      33.861 153.392  62.635  1.00  0.81           C  
ATOM   3470  CD  ARG A 238      34.055 154.751  63.244  1.00  0.81           C  
ATOM   3471  NE  ARG A 238      32.826 155.319  63.822  1.00  0.81           N  
ATOM   3472  CZ  ARG A 238      31.895 156.001  63.167  1.00  0.81           C  
ATOM   3473  NH1 ARG A 238      31.909 156.203  61.879  1.00  0.81           N1+
ATOM   3474  NH2 ARG A 238      30.901 156.523  63.819  1.00  0.81           N  
ATOM   3475  H   ARG A 238      31.256 151.584  63.484  1.00  0.81           H  
ATOM   3476  HA  ARG A 238      33.809 150.802  62.108  1.00  0.81           H  
ATOM   3477 1HB  ARG A 238      33.133 152.565  64.475  1.00  0.81           H  
ATOM   3478 2HB  ARG A 238      34.790 152.103  64.053  1.00  0.81           H  
ATOM   3479 1HG  ARG A 238      34.690 153.184  61.963  1.00  0.81           H  
ATOM   3480 2HG  ARG A 238      32.946 153.418  62.053  1.00  0.81           H  
ATOM   3481 1HD  ARG A 238      34.820 154.679  64.012  1.00  0.81           H  
ATOM   3482 2HD  ARG A 238      34.409 155.427  62.468  1.00  0.81           H  
ATOM   3483  HE  ARG A 238      32.694 155.204  64.812  1.00  0.81           H  
ATOM   3484 1HH1 ARG A 238      32.649 155.828  61.311  1.00  0.81           H  
ATOM   3485 2HH1 ARG A 238      31.144 156.708  61.453  1.00  0.81           H  
ATOM   3486 1HH2 ARG A 238      30.871 156.512  64.827  1.00  0.81           H  
ATOM   3487 2HH2 ARG A 238      30.170 157.000  63.307  1.00  0.81           H  
ATOM   3488  N   PHE A 239      33.982 148.723  63.402  1.00  0.83           N  
ATOM   3489  CA  PHE A 239      34.294 147.537  64.185  1.00  0.83           C  
ATOM   3490  C   PHE A 239      35.703 147.696  64.718  1.00  0.83           C  
ATOM   3491  O   PHE A 239      36.636 147.922  63.948  1.00  0.83           O  
ATOM   3492  CB  PHE A 239      34.218 146.298  63.310  1.00  0.83           C  
ATOM   3493  CG  PHE A 239      34.030 145.029  64.079  1.00  0.83           C  
ATOM   3494  CD1 PHE A 239      32.757 144.663  64.538  1.00  0.83           C  
ATOM   3495  CD2 PHE A 239      35.111 144.166  64.307  1.00  0.83           C  
ATOM   3496  CE1 PHE A 239      32.553 143.426  65.176  1.00  0.83           C  
ATOM   3497  CE2 PHE A 239      34.909 142.896  64.918  1.00  0.83           C  
ATOM   3498  CZ  PHE A 239      33.616 142.521  65.327  1.00  0.83           C  
ATOM   3499  H   PHE A 239      34.197 148.729  62.403  1.00  0.83           H  
ATOM   3500  HA  PHE A 239      33.585 147.445  65.008  1.00  0.83           H  
ATOM   3501 1HB  PHE A 239      33.373 146.417  62.645  1.00  0.83           H  
ATOM   3502 2HB  PHE A 239      35.116 146.222  62.700  1.00  0.83           H  
ATOM   3503  HD1 PHE A 239      31.917 145.323  64.390  1.00  0.83           H  
ATOM   3504  HD2 PHE A 239      36.095 144.450  63.975  1.00  0.83           H  
ATOM   3505  HE1 PHE A 239      31.576 143.172  65.531  1.00  0.83           H  
ATOM   3506  HE2 PHE A 239      35.734 142.212  65.040  1.00  0.83           H  
ATOM   3507  HZ  PHE A 239      33.444 141.548  65.762  1.00  0.83           H  
ATOM   3508  N   ILE A 240      35.855 147.615  66.026  1.00  0.80           N  
ATOM   3509  CA  ILE A 240      37.138 147.839  66.675  1.00  0.80           C  
ATOM   3510  C   ILE A 240      37.514 146.477  67.251  1.00  0.80           C  
ATOM   3511  O   ILE A 240      36.874 145.988  68.186  1.00  0.80           O  
ATOM   3512  CB  ILE A 240      36.998 148.960  67.757  1.00  0.80           C  
ATOM   3513  CG1 ILE A 240      36.287 150.218  67.206  1.00  0.80           C  
ATOM   3514  CG2 ILE A 240      38.355 149.359  68.328  1.00  0.80           C  
ATOM   3515  CD1 ILE A 240      36.988 150.977  66.075  1.00  0.80           C  
ATOM   3516  H   ILE A 240      35.050 147.437  66.626  1.00  0.80           H  
ATOM   3517  HA  ILE A 240      37.880 148.140  65.936  1.00  0.80           H  
ATOM   3518  HB  ILE A 240      36.381 148.571  68.566  1.00  0.80           H  
ATOM   3519 1HG1 ILE A 240      35.291 149.942  66.870  1.00  0.80           H  
ATOM   3520 2HG1 ILE A 240      36.157 150.911  68.036  1.00  0.80           H  
ATOM   3521 1HG2 ILE A 240      38.233 150.168  69.045  1.00  0.80           H  
ATOM   3522 2HG2 ILE A 240      39.024 149.688  67.535  1.00  0.80           H  
ATOM   3523 3HG2 ILE A 240      38.800 148.510  68.830  1.00  0.80           H  
ATOM   3524 1HD1 ILE A 240      36.306 151.720  65.668  1.00  0.80           H  
ATOM   3525 2HD1 ILE A 240      37.282 150.299  65.276  1.00  0.80           H  
ATOM   3526 3HD1 ILE A 240      37.866 151.487  66.462  1.00  0.80           H  
ATOM   3527  N   GLU A 241      38.473 145.806  66.633  1.00  0.77           N  
ATOM   3528  CA  GLU A 241      38.817 144.427  66.986  1.00  0.77           C  
ATOM   3529  C   GLU A 241      39.782 144.372  68.161  1.00  0.77           C  
ATOM   3530  O   GLU A 241      40.979 144.147  68.007  1.00  0.77           O  
ATOM   3531  CB  GLU A 241      39.462 143.685  65.817  1.00  0.77           C  
ATOM   3532  CG  GLU A 241      38.614 143.567  64.582  1.00  0.77           C  
ATOM   3533  CD  GLU A 241      39.269 142.711  63.516  1.00  0.77           C  
ATOM   3534  OE1 GLU A 241      40.420 142.993  63.116  1.00  0.77           O  
ATOM   3535  OE2 GLU A 241      38.629 141.754  63.040  1.00  0.77           O1-
ATOM   3536  H   GLU A 241      38.992 146.245  65.865  1.00  0.77           H  
ATOM   3537  HA  GLU A 241      37.904 143.899  67.267  1.00  0.77           H  
ATOM   3538 1HB  GLU A 241      40.383 144.191  65.554  1.00  0.77           H  
ATOM   3539 2HB  GLU A 241      39.695 142.675  66.153  1.00  0.77           H  
ATOM   3540 1HG  GLU A 241      37.671 143.109  64.866  1.00  0.77           H  
ATOM   3541 2HG  GLU A 241      38.420 144.559  64.174  1.00  0.77           H  
ATOM   3542  N   ILE A 242      39.249 144.603  69.347  1.00  0.74           N  
ATOM   3543  CA  ILE A 242      40.045 144.536  70.567  1.00  0.74           C  
ATOM   3544  C   ILE A 242      40.201 143.104  71.083  1.00  0.74           C  
ATOM   3545  O   ILE A 242      41.023 142.853  71.960  1.00  0.74           O  
ATOM   3546  CB  ILE A 242      39.488 145.499  71.655  1.00  0.74           C  
ATOM   3547  CG1 ILE A 242      37.989 145.247  71.912  1.00  0.74           C  
ATOM   3548  CG2 ILE A 242      39.753 146.951  71.239  1.00  0.74           C  
ATOM   3549  CD1 ILE A 242      37.361 146.041  73.059  1.00  0.74           C  
ATOM   3550  H   ILE A 242      38.264 144.847  69.406  1.00  0.74           H  
ATOM   3551  HA  ILE A 242      41.053 144.874  70.327  1.00  0.74           H  
ATOM   3552  HB  ILE A 242      40.037 145.324  72.573  1.00  0.74           H  
ATOM   3553 1HG1 ILE A 242      37.433 145.490  71.010  1.00  0.74           H  
ATOM   3554 2HG1 ILE A 242      37.851 144.190  72.121  1.00  0.74           H  
ATOM   3555 1HG2 ILE A 242      39.517 147.629  72.060  1.00  0.74           H  
ATOM   3556 2HG2 ILE A 242      39.144 147.206  70.380  1.00  0.74           H  
ATOM   3557 3HG2 ILE A 242      40.805 147.082  70.990  1.00  0.74           H  
ATOM   3558 1HD1 ILE A 242      36.319 145.751  73.162  1.00  0.74           H  
ATOM   3559 2HD1 ILE A 242      37.406 147.111  72.853  1.00  0.74           H  
ATOM   3560 3HD1 ILE A 242      37.873 145.831  73.995  1.00  0.74           H  
ATOM   3561  N   GLY A 243      39.442 142.155  70.554  1.00  0.71           N  
ATOM   3562  CA  GLY A 243      39.613 140.744  70.883  1.00  0.71           C  
ATOM   3563  C   GLY A 243      40.679 140.133  69.994  1.00  0.71           C  
ATOM   3564  O   GLY A 243      40.978 140.709  68.948  1.00  0.71           O  
ATOM   3565  H   GLY A 243      38.732 142.406  69.877  1.00  0.71           H  
ATOM   3566 1HA  GLY A 243      39.899 140.630  71.927  1.00  0.71           H  
ATOM   3567 2HA  GLY A 243      38.674 140.217  70.717  1.00  0.71           H  
ATOM   3568  N   LYS A 244      41.267 139.004  70.374  1.00  0.63           N  
ATOM   3569  CA  LYS A 244      42.403 138.441  69.619  1.00  0.63           C  
ATOM   3570  C   LYS A 244      42.326 137.036  69.042  1.00  0.63           C  
ATOM   3571  O   LYS A 244      43.152 136.723  68.189  1.00  0.63           O  
ATOM   3572  CB  LYS A 244      43.673 138.521  70.485  1.00  0.63           C  
ATOM   3573  CG  LYS A 244      44.266 139.925  70.649  1.00  0.63           C  
ATOM   3574  CD  LYS A 244      44.791 140.444  69.319  1.00  0.63           C  
ATOM   3575  CE  LYS A 244      45.437 141.800  69.424  1.00  0.63           C  
ATOM   3576  NZ  LYS A 244      45.779 142.218  68.032  1.00  0.63           N1+
ATOM   3577  H   LYS A 244      40.958 138.544  71.223  1.00  0.63           H  
ATOM   3578  HA  LYS A 244      42.553 139.064  68.741  1.00  0.63           H  
ATOM   3579 1HB  LYS A 244      43.445 138.115  71.468  1.00  0.63           H  
ATOM   3580 2HB  LYS A 244      44.444 137.896  70.036  1.00  0.63           H  
ATOM   3581 1HG  LYS A 244      43.502 140.603  71.024  1.00  0.63           H  
ATOM   3582 2HG  LYS A 244      45.087 139.883  71.362  1.00  0.63           H  
ATOM   3583 1HD  LYS A 244      45.516 139.734  68.920  1.00  0.63           H  
ATOM   3584 2HD  LYS A 244      43.966 140.531  68.622  1.00  0.63           H  
ATOM   3585 1HE  LYS A 244      44.737 142.511  69.864  1.00  0.63           H  
ATOM   3586 2HE  LYS A 244      46.338 141.738  70.036  1.00  0.63           H  
ATOM   3587 1HZ  LYS A 244      46.181 143.146  68.033  1.00  0.63           H  
ATOM   3588 2HZ  LYS A 244      44.946 142.250  67.462  1.00  0.63           H  
ATOM   3589 3HZ  LYS A 244      46.440 141.564  67.621  1.00  0.63           H  
ATOM   3590  N   ARG A 245      41.377 136.191  69.421  1.00  0.63           N  
ATOM   3591  CA  ARG A 245      41.393 134.806  68.919  1.00  0.63           C  
ATOM   3592  C   ARG A 245      41.301 134.752  67.406  1.00  0.63           C  
ATOM   3593  O   ARG A 245      42.021 133.996  66.758  1.00  0.63           O  
ATOM   3594  CB  ARG A 245      40.262 133.969  69.544  1.00  0.63           C  
ATOM   3595  CG  ARG A 245      40.111 132.507  69.056  1.00  0.63           C  
ATOM   3596  CD  ARG A 245      41.238 131.556  69.478  1.00  0.63           C  
ATOM   3597  NE  ARG A 245      42.496 131.817  68.773  1.00  0.63           N  
ATOM   3598  CZ  ARG A 245      43.694 131.332  69.066  1.00  0.63           C  
ATOM   3599  NH1 ARG A 245      43.945 130.474  70.015  1.00  0.63           N1+
ATOM   3600  NH2 ARG A 245      44.700 131.734  68.353  1.00  0.63           N  
ATOM   3601  H   ARG A 245      40.661 136.486  70.077  1.00  0.63           H  
ATOM   3602  HA  ARG A 245      42.353 134.368  69.195  1.00  0.63           H  
ATOM   3603 1HB  ARG A 245      40.411 133.950  70.621  1.00  0.63           H  
ATOM   3604 2HB  ARG A 245      39.322 134.477  69.343  1.00  0.63           H  
ATOM   3605 1HG  ARG A 245      39.181 132.119  69.466  1.00  0.63           H  
ATOM   3606 2HG  ARG A 245      40.023 132.491  67.971  1.00  0.63           H  
ATOM   3607 1HD  ARG A 245      41.396 131.658  70.546  1.00  0.63           H  
ATOM   3608 2HD  ARG A 245      40.929 130.531  69.271  1.00  0.63           H  
ATOM   3609  HE  ARG A 245      42.442 132.449  67.978  1.00  0.63           H  
ATOM   3610 1HH1 ARG A 245      43.201 130.076  70.573  1.00  0.63           H  
ATOM   3611 2HH1 ARG A 245      44.897 130.178  70.172  1.00  0.63           H  
ATOM   3612 1HH2 ARG A 245      44.569 132.405  67.619  1.00  0.63           H  
ATOM   3613 2HH2 ARG A 245      45.633 131.364  68.521  1.00  0.63           H  
ATOM   3614  N   ASP A 246      40.425 135.564  66.846  1.00  0.64           N  
ATOM   3615  CA  ASP A 246      40.204 135.570  65.405  1.00  0.64           C  
ATOM   3616  C   ASP A 246      41.378 136.168  64.658  1.00  0.64           C  
ATOM   3617  O   ASP A 246      41.732 135.682  63.591  1.00  0.64           O  
ATOM   3618  CB  ASP A 246      38.935 136.355  65.091  1.00  0.64           C  
ATOM   3619  CG  ASP A 246      37.711 135.664  65.627  1.00  0.64           C  
ATOM   3620  OD1 ASP A 246      37.164 134.761  64.960  1.00  0.64           O  
ATOM   3621  OD2 ASP A 246      37.333 135.948  66.775  1.00  0.64           O1-
ATOM   3622  H   ASP A 246      39.855 136.171  67.434  1.00  0.64           H  
ATOM   3623  HA  ASP A 246      40.072 134.543  65.059  1.00  0.64           H  
ATOM   3624 1HB  ASP A 246      39.012 137.343  65.540  1.00  0.64           H  
ATOM   3625 2HB  ASP A 246      38.835 136.469  64.014  1.00  0.64           H  
ATOM   3626  N   ILE A 247      42.013 137.177  65.239  1.00  0.63           N  
ATOM   3627  CA  ILE A 247      43.172 137.819  64.620  1.00  0.63           C  
ATOM   3628  C   ILE A 247      44.337 136.832  64.589  1.00  0.63           C  
ATOM   3629  O   ILE A 247      44.990 136.677  63.558  1.00  0.63           O  
ATOM   3630  CB  ILE A 247      43.587 139.133  65.364  1.00  0.63           C  
ATOM   3631  CG1 ILE A 247      42.439 140.158  65.265  1.00  0.63           C  
ATOM   3632  CG2 ILE A 247      44.888 139.718  64.763  1.00  0.63           C  
ATOM   3633  CD1 ILE A 247      42.659 141.513  65.963  1.00  0.63           C  
ATOM   3634  H   ILE A 247      41.687 137.520  66.129  1.00  0.63           H  
ATOM   3635  HA  ILE A 247      42.922 138.068  63.587  1.00  0.63           H  
ATOM   3636  HB  ILE A 247      43.769 138.905  66.416  1.00  0.63           H  
ATOM   3637 1HG1 ILE A 247      42.257 140.355  64.211  1.00  0.63           H  
ATOM   3638 2HG1 ILE A 247      41.534 139.715  65.674  1.00  0.63           H  
ATOM   3639 1HG2 ILE A 247      45.199 140.608  65.305  1.00  0.63           H  
ATOM   3640 2HG2 ILE A 247      44.739 139.974  63.712  1.00  0.63           H  
ATOM   3641 3HG2 ILE A 247      45.702 138.997  64.841  1.00  0.63           H  
ATOM   3642 1HD1 ILE A 247      41.793 142.138  65.788  1.00  0.63           H  
ATOM   3643 2HD1 ILE A 247      43.528 142.028  65.556  1.00  0.63           H  
ATOM   3644 3HD1 ILE A 247      42.773 141.370  67.034  1.00  0.63           H  
ATOM   3645  N   GLU A 248      44.584 136.127  65.683  1.00  0.64           N  
ATOM   3646  CA  GLU A 248      45.721 135.206  65.736  1.00  0.64           C  
ATOM   3647  C   GLU A 248      45.543 134.023  64.781  1.00  0.64           C  
ATOM   3648  O   GLU A 248      46.525 133.491  64.263  1.00  0.64           O  
ATOM   3649  CB  GLU A 248      45.949 134.689  67.160  1.00  0.64           C  
ATOM   3650  CG  GLU A 248      46.460 135.746  68.135  1.00  0.64           C  
ATOM   3651  CD  GLU A 248      46.939 135.160  69.464  1.00  0.64           C  
ATOM   3652  OE1 GLU A 248      46.292 134.224  69.988  1.00  0.64           O  
ATOM   3653  OE2 GLU A 248      47.967 135.639  70.007  1.00  0.64           O1-
ATOM   3654  H   GLU A 248      44.008 136.250  66.518  1.00  0.64           H  
ATOM   3655  HA  GLU A 248      46.619 135.741  65.417  1.00  0.64           H  
ATOM   3656 1HB  GLU A 248      45.015 134.277  67.537  1.00  0.64           H  
ATOM   3657 2HB  GLU A 248      46.689 133.891  67.113  1.00  0.64           H  
ATOM   3658 1HG  GLU A 248      47.289 136.265  67.659  1.00  0.64           H  
ATOM   3659 2HG  GLU A 248      45.675 136.475  68.327  1.00  0.64           H  
ATOM   3660  N   LEU A 249      44.301 133.639  64.510  1.00  0.54           N  
ATOM   3661  CA  LEU A 249      44.012 132.550  63.569  1.00  0.54           C  
ATOM   3662  C   LEU A 249      43.737 133.028  62.146  1.00  0.54           C  
ATOM   3663  O   LEU A 249      43.435 132.214  61.272  1.00  0.54           O  
ATOM   3664  CB  LEU A 249      42.805 131.737  64.054  1.00  0.54           C  
ATOM   3665  CG  LEU A 249      42.974 130.966  65.369  1.00  0.54           C  
ATOM   3666  CD1 LEU A 249      41.664 130.288  65.748  1.00  0.54           C  
ATOM   3667  CD2 LEU A 249      44.087 129.915  65.320  1.00  0.54           C  
ATOM   3668  H   LEU A 249      43.524 134.109  64.966  1.00  0.54           H  
ATOM   3669  HA  LEU A 249      44.875 131.884  63.516  1.00  0.54           H  
ATOM   3670 1HB  LEU A 249      41.959 132.413  64.155  1.00  0.54           H  
ATOM   3671 2HB  LEU A 249      42.555 131.007  63.289  1.00  0.54           H  
ATOM   3672  HG  LEU A 249      43.219 131.682  66.146  1.00  0.54           H  
ATOM   3673 1HD1 LEU A 249      41.783 129.773  66.702  1.00  0.54           H  
ATOM   3674 2HD1 LEU A 249      41.387 129.556  64.990  1.00  0.54           H  
ATOM   3675 3HD1 LEU A 249      40.879 131.034  65.851  1.00  0.54           H  
ATOM   3676 1HD2 LEU A 249      44.116 129.356  66.255  1.00  0.54           H  
ATOM   3677 2HD2 LEU A 249      45.056 130.396  65.182  1.00  0.54           H  
ATOM   3678 3HD2 LEU A 249      43.917 129.219  64.500  1.00  0.54           H  
ATOM   3679  N   ASN A 250      43.808 134.336  61.928  1.00  0.58           N  
ATOM   3680  CA  ASN A 250      43.482 134.975  60.649  1.00  0.58           C  
ATOM   3681  C   ASN A 250      42.101 134.563  60.121  1.00  0.58           C  
ATOM   3682  O   ASN A 250      41.929 134.213  58.948  1.00  0.58           O  
ATOM   3683  CB  ASN A 250      44.578 134.693  59.613  1.00  0.58           C  
ATOM   3684  CG  ASN A 250      44.489 135.599  58.419  1.00  0.58           C  
ATOM   3685  ND2 ASN A 250      44.475 135.035  57.250  1.00  0.58           N  
ATOM   3686  OD1 ASN A 250      44.424 136.817  58.549  1.00  0.58           O  
ATOM   3687  H   ASN A 250      44.081 134.941  62.698  1.00  0.58           H  
ATOM   3688  HA  ASN A 250      43.457 136.053  60.819  1.00  0.58           H  
ATOM   3689 1HB  ASN A 250      45.551 134.825  60.081  1.00  0.58           H  
ATOM   3690 2HB  ASN A 250      44.493 133.663  59.272  1.00  0.58           H  
ATOM   3691 1HD2 ASN A 250      44.392 135.608  56.417  1.00  0.58           H  
ATOM   3692 2HD2 ASN A 250      44.533 134.026  57.167  1.00  0.58           H  
ATOM   3693  N   HIS A 251      41.104 134.562  60.995  1.00  0.57           N  
ATOM   3694  CA  HIS A 251      39.739 134.203  60.594  1.00  0.57           C  
ATOM   3695  C   HIS A 251      39.188 135.232  59.618  1.00  0.57           C  
ATOM   3696  O   HIS A 251      39.617 136.385  59.590  1.00  0.57           O  
ATOM   3697  CB  HIS A 251      38.817 134.093  61.805  1.00  0.57           C  
ATOM   3698  CG  HIS A 251      38.953 132.801  62.548  1.00  0.57           C  
ATOM   3699  CD2 HIS A 251      39.576 131.638  62.233  1.00  0.57           C  
ATOM   3700  ND1 HIS A 251      38.333 132.554  63.765  1.00  0.57           N  
ATOM   3701  CE1 HIS A 251      38.544 131.297  64.118  1.00  0.57           C  
ATOM   3702  NE2 HIS A 251      39.282 130.719  63.199  1.00  0.57           N  
ATOM   3703  H   HIS A 251      41.289 134.860  61.954  1.00  0.57           H  
ATOM   3704  HA  HIS A 251      39.755 133.242  60.078  1.00  0.57           H  
ATOM   3705 1HB  HIS A 251      38.994 134.935  62.471  1.00  0.57           H  
ATOM   3706 2HB  HIS A 251      37.787 134.150  61.453  1.00  0.57           H  
ATOM   3707  HD1 HIS A 251      37.778 133.245  64.288  1.00  0.57           H  
ATOM   3708  HD2 HIS A 251      40.176 131.459  61.347  1.00  0.57           H  
ATOM   3709  HE1 HIS A 251      38.148 130.817  65.007  1.00  0.57           H  
ATOM   3710  HE2 HIS A 251      39.558 129.732  63.172  1.00  0.57           H  
ATOM   3711  N   CYS A 252      38.273 134.791  58.770  1.00  0.61           N  
ATOM   3712  CA  CYS A 252      37.859 135.578  57.618  1.00  0.61           C  
ATOM   3713  C   CYS A 252      36.880 136.701  57.944  1.00  0.61           C  
ATOM   3714  O   CYS A 252      35.782 136.466  58.450  1.00  0.61           O  
ATOM   3715  CB  CYS A 252      37.226 134.630  56.600  1.00  0.61           C  
ATOM   3716  SG  CYS A 252      38.268 133.195  56.259  1.00  0.61           S  
ATOM   3717  H   CYS A 252      37.860 133.870  58.901  1.00  0.61           H  
ATOM   3718  HA  CYS A 252      38.750 136.022  57.170  1.00  0.61           H  
ATOM   3719 1HB  CYS A 252      36.270 134.282  56.992  1.00  0.61           H  
ATOM   3720 2HB  CYS A 252      37.042 135.174  55.674  1.00  0.61           H  
ATOM   3721  HG  CYS A 252      37.451 132.615  55.368  1.00  0.61           H  
ATOM   3722  N   LEU A 253      37.257 137.919  57.600  1.00  0.61           N  
ATOM   3723  CA  LEU A 253      36.323 139.040  57.535  1.00  0.61           C  
ATOM   3724  C   LEU A 253      35.424 138.740  56.343  1.00  0.61           C  
ATOM   3725  O   LEU A 253      35.916 138.341  55.288  1.00  0.61           O  
ATOM   3726  CB  LEU A 253      37.112 140.331  57.284  1.00  0.61           C  
ATOM   3727  CG  LEU A 253      36.359 141.633  56.969  1.00  0.61           C  
ATOM   3728  CD1 LEU A 253      35.406 142.057  58.075  1.00  0.61           C  
ATOM   3729  CD2 LEU A 253      37.382 142.738  56.724  1.00  0.61           C  
ATOM   3730  H   LEU A 253      38.208 138.075  57.273  1.00  0.61           H  
ATOM   3731  HA  LEU A 253      35.732 139.118  58.449  1.00  0.61           H  
ATOM   3732 1HB  LEU A 253      37.743 140.509  58.152  1.00  0.61           H  
ATOM   3733 2HB  LEU A 253      37.768 140.144  56.435  1.00  0.61           H  
ATOM   3734  HG  LEU A 253      35.783 141.488  56.055  1.00  0.61           H  
ATOM   3735 1HD1 LEU A 253      34.920 142.991  57.801  1.00  0.61           H  
ATOM   3736 2HD1 LEU A 253      35.951 142.197  59.006  1.00  0.61           H  
ATOM   3737 3HD1 LEU A 253      34.633 141.308  58.212  1.00  0.61           H  
ATOM   3738 1HD2 LEU A 253      36.876 143.617  56.331  1.00  0.61           H  
ATOM   3739 2HD2 LEU A 253      38.114 142.416  55.980  1.00  0.61           H  
ATOM   3740 3HD2 LEU A 253      37.901 142.997  57.646  1.00  0.61           H  
ATOM   3741  N   ASN A 254      34.119 138.913  56.485  1.00  0.64           N  
ATOM   3742  CA  ASN A 254      33.222 138.802  55.339  1.00  0.64           C  
ATOM   3743  C   ASN A 254      33.283 140.150  54.632  1.00  0.64           C  
ATOM   3744  O   ASN A 254      32.761 141.149  55.127  1.00  0.64           O  
ATOM   3745  CB  ASN A 254      31.799 138.461  55.785  1.00  0.64           C  
ATOM   3746  CG  ASN A 254      30.845 138.296  54.627  1.00  0.64           C  
ATOM   3747  ND2 ASN A 254      29.648 137.888  54.927  1.00  0.64           N  
ATOM   3748  OD1 ASN A 254      31.180 138.543  53.472  1.00  0.64           O  
ATOM   3749  H   ASN A 254      33.735 139.197  57.383  1.00  0.64           H  
ATOM   3750  HA  ASN A 254      33.571 138.030  54.655  1.00  0.64           H  
ATOM   3751 1HB  ASN A 254      31.818 137.535  56.359  1.00  0.64           H  
ATOM   3752 2HB  ASN A 254      31.429 139.255  56.424  1.00  0.64           H  
ATOM   3753 1HD2 ASN A 254      28.986 137.706  54.186  1.00  0.64           H  
ATOM   3754 2HD2 ASN A 254      29.388 137.746  55.895  1.00  0.64           H  
ATOM   3755  N   MET A 255      33.947 140.197  53.488  1.00  0.60           N  
ATOM   3756  CA  MET A 255      34.200 141.461  52.802  1.00  0.60           C  
ATOM   3757  C   MET A 255      32.925 142.109  52.284  1.00  0.60           C  
ATOM   3758  O   MET A 255      32.863 143.327  52.146  1.00  0.60           O  
ATOM   3759  CB  MET A 255      35.161 141.269  51.625  1.00  0.60           C  
ATOM   3760  CG  MET A 255      36.545 140.750  52.009  1.00  0.60           C  
ATOM   3761  SD  MET A 255      37.402 141.779  53.220  1.00  0.60           S  
ATOM   3762  CE  MET A 255      37.678 143.345  52.345  1.00  0.60           C  
ATOM   3763  H   MET A 255      34.317 139.330  53.090  1.00  0.60           H  
ATOM   3764  HA  MET A 255      34.651 142.158  53.511  1.00  0.60           H  
ATOM   3765 1HB  MET A 255      34.712 140.573  50.922  1.00  0.60           H  
ATOM   3766 2HB  MET A 255      35.276 142.225  51.121  1.00  0.60           H  
ATOM   3767 1HG  MET A 255      36.443 139.749  52.424  1.00  0.60           H  
ATOM   3768 2HG  MET A 255      37.151 140.686  51.107  1.00  0.60           H  
ATOM   3769 1HE  MET A 255      38.257 144.019  52.979  1.00  0.60           H  
ATOM   3770 2HE  MET A 255      36.724 143.813  52.106  1.00  0.60           H  
ATOM   3771 3HE  MET A 255      38.233 143.162  51.426  1.00  0.60           H  
ATOM   3772  N   GLY A 256      31.869 141.335  52.074  1.00  0.71           N  
ATOM   3773  CA  GLY A 256      30.602 141.899  51.625  1.00  0.71           C  
ATOM   3774  C   GLY A 256      29.983 142.860  52.625  1.00  0.71           C  
ATOM   3775  O   GLY A 256      29.194 143.731  52.260  1.00  0.71           O  
ATOM   3776  H   GLY A 256      31.936 140.329  52.217  1.00  0.71           H  
ATOM   3777 1HA  GLY A 256      30.764 142.435  50.692  1.00  0.71           H  
ATOM   3778 2HA  GLY A 256      29.900 141.087  51.442  1.00  0.71           H  
ATOM   3779  N   MET A 257      30.392 142.777  53.884  1.00  0.67           N  
ATOM   3780  CA  MET A 257      29.888 143.671  54.928  1.00  0.67           C  
ATOM   3781  C   MET A 257      30.467 145.084  54.786  1.00  0.67           C  
ATOM   3782  O   MET A 257      29.921 146.051  55.332  1.00  0.67           O  
ATOM   3783  CB  MET A 257      30.244 143.089  56.300  1.00  0.67           C  
ATOM   3784  CG  MET A 257      29.709 141.680  56.509  1.00  0.67           C  
ATOM   3785  SD  MET A 257      30.144 140.994  58.118  1.00  0.67           S  
ATOM   3786  CE  MET A 257      28.580 141.058  58.949  1.00  0.67           C  
ATOM   3787  H   MET A 257      31.086 142.076  54.139  1.00  0.67           H  
ATOM   3788  HA  MET A 257      28.801 143.733  54.845  1.00  0.67           H  
ATOM   3789 1HB  MET A 257      31.328 143.067  56.400  1.00  0.67           H  
ATOM   3790 2HB  MET A 257      29.840 143.731  57.077  1.00  0.67           H  
ATOM   3791 1HG  MET A 257      28.627 141.684  56.403  1.00  0.67           H  
ATOM   3792 2HG  MET A 257      30.125 141.030  55.743  1.00  0.67           H  
ATOM   3793 1HE  MET A 257      28.663 140.581  59.925  1.00  0.67           H  
ATOM   3794 2HE  MET A 257      27.826 140.534  58.364  1.00  0.67           H  
ATOM   3795 3HE  MET A 257      28.278 142.094  59.078  1.00  0.67           H  
ATOM   3796  N   PHE A 258      31.537 145.235  54.014  1.00  0.61           N  
ATOM   3797  CA  PHE A 258      32.156 146.543  53.769  1.00  0.61           C  
ATOM   3798  C   PHE A 258      31.220 147.455  52.980  1.00  0.61           C  
ATOM   3799  O   PHE A 258      31.330 148.676  53.053  1.00  0.61           O  
ATOM   3800  CB  PHE A 258      33.477 146.369  53.008  1.00  0.61           C  
ATOM   3801  CG  PHE A 258      34.303 147.628  52.922  1.00  0.61           C  
ATOM   3802  CD1 PHE A 258      35.020 148.097  54.039  1.00  0.61           C  
ATOM   3803  CD2 PHE A 258      34.375 148.347  51.716  1.00  0.61           C  
ATOM   3804  CE1 PHE A 258      35.815 149.269  53.956  1.00  0.61           C  
ATOM   3805  CE2 PHE A 258      35.151 149.533  51.622  1.00  0.61           C  
ATOM   3806  CZ  PHE A 258      35.878 149.990  52.745  1.00  0.61           C  
ATOM   3807  H   PHE A 258      31.947 144.420  53.554  1.00  0.61           H  
ATOM   3808  HA  PHE A 258      32.370 147.024  54.725  1.00  0.61           H  
ATOM   3809 1HB  PHE A 258      34.069 145.606  53.508  1.00  0.61           H  
ATOM   3810 2HB  PHE A 258      33.264 146.024  51.998  1.00  0.61           H  
ATOM   3811  HD1 PHE A 258      34.965 147.570  54.977  1.00  0.61           H  
ATOM   3812  HD2 PHE A 258      33.833 147.998  50.848  1.00  0.61           H  
ATOM   3813  HE1 PHE A 258      36.361 149.615  54.823  1.00  0.61           H  
ATOM   3814  HE2 PHE A 258      35.180 150.092  50.698  1.00  0.61           H  
ATOM   3815  HZ  PHE A 258      36.473 150.891  52.677  1.00  0.61           H  
ATOM   3816  N   ALA A 259      30.247 146.867  52.289  1.00  0.71           N  
ATOM   3817  CA  ALA A 259      29.263 147.601  51.494  1.00  0.71           C  
ATOM   3818  C   ALA A 259      28.458 148.645  52.270  1.00  0.71           C  
ATOM   3819  O   ALA A 259      27.935 149.593  51.691  1.00  0.71           O  
ATOM   3820  CB  ALA A 259      28.312 146.609  50.840  1.00  0.71           C  
ATOM   3821  H   ALA A 259      30.183 145.853  52.299  1.00  0.71           H  
ATOM   3822  HA  ALA A 259      29.792 148.133  50.704  1.00  0.71           H  
ATOM   3823 1HB  ALA A 259      28.886 145.876  50.277  1.00  0.71           H  
ATOM   3824 2HB  ALA A 259      27.643 147.135  50.157  1.00  0.71           H  
ATOM   3825 3HB  ALA A 259      27.721 146.099  51.601  1.00  0.71           H  
ATOM   3826  N   ARG A 260      28.390 148.520  53.588  1.00  0.64           N  
ATOM   3827  CA  ARG A 260      27.729 149.515  54.443  1.00  0.64           C  
ATOM   3828  C   ARG A 260      28.613 150.737  54.723  1.00  0.64           C  
ATOM   3829  O   ARG A 260      28.406 151.439  55.703  1.00  0.64           O  
ATOM   3830  CB  ARG A 260      27.320 148.850  55.762  1.00  0.64           C  
ATOM   3831  CG  ARG A 260      26.374 147.665  55.583  1.00  0.64           C  
ATOM   3832  CD  ARG A 260      25.882 147.112  56.915  1.00  0.64           C  
ATOM   3833  NE  ARG A 260      24.989 145.962  56.717  1.00  0.64           N  
ATOM   3834  CZ  ARG A 260      24.317 145.318  57.659  1.00  0.64           C  
ATOM   3835  NH1 ARG A 260      24.400 145.579  58.936  1.00  0.64           N1+
ATOM   3836  NH2 ARG A 260      23.507 144.365  57.315  1.00  0.64           N  
ATOM   3837  H   ARG A 260      28.835 147.717  54.028  1.00  0.64           H  
ATOM   3838  HA  ARG A 260      26.827 149.867  53.944  1.00  0.64           H  
ATOM   3839 1HB  ARG A 260      28.217 148.506  56.270  1.00  0.64           H  
ATOM   3840 2HB  ARG A 260      26.820 149.586  56.389  1.00  0.64           H  
ATOM   3841 1HG  ARG A 260      25.515 147.994  55.003  1.00  0.64           H  
ATOM   3842 2HG  ARG A 260      26.885 146.871  55.042  1.00  0.64           H  
ATOM   3843 1HD  ARG A 260      26.736 146.795  57.508  1.00  0.64           H  
ATOM   3844 2HD  ARG A 260      25.344 147.896  57.445  1.00  0.64           H  
ATOM   3845  HE  ARG A 260      24.871 145.637  55.767  1.00  0.64           H  
ATOM   3846 1HH1 ARG A 260      25.019 146.302  59.275  1.00  0.64           H  
ATOM   3847 2HH1 ARG A 260      23.834 145.042  59.583  1.00  0.64           H  
ATOM   3848 1HH2 ARG A 260      23.404 144.098  56.342  1.00  0.64           H  
ATOM   3849 2HH2 ARG A 260      22.971 143.895  58.035  1.00  0.64           H  
ATOM   3850  N   SER A 261      29.641 150.935  53.905  1.00  0.67           N  
ATOM   3851  CA  SER A 261      30.705 151.931  54.109  1.00  0.67           C  
ATOM   3852  C   SER A 261      31.388 151.745  55.459  1.00  0.67           C  
ATOM   3853  O   SER A 261      31.813 152.697  56.113  1.00  0.67           O  
ATOM   3854  CB  SER A 261      30.187 153.361  53.941  1.00  0.67           C  
ATOM   3855  OG  SER A 261      29.680 153.555  52.631  1.00  0.67           O  
ATOM   3856  H   SER A 261      29.736 150.330  53.101  1.00  0.67           H  
ATOM   3857  HA  SER A 261      31.465 151.765  53.345  1.00  0.67           H  
ATOM   3858 1HB  SER A 261      29.401 153.555  54.670  1.00  0.67           H  
ATOM   3859 2HB  SER A 261      31.006 154.058  54.109  1.00  0.67           H  
ATOM   3860  HG  SER A 261      28.890 153.010  52.517  1.00  0.67           H  
ATOM   3861  N   ALA A 262      31.422 150.494  55.892  1.00  0.75           N  
ATOM   3862  CA  ALA A 262      31.887 150.138  57.222  1.00  0.75           C  
ATOM   3863  C   ALA A 262      33.403 150.285  57.324  1.00  0.75           C  
ATOM   3864  O   ALA A 262      34.104 150.303  56.318  1.00  0.75           O  
ATOM   3865  CB  ALA A 262      31.470 148.701  57.524  1.00  0.75           C  
ATOM   3866  H   ALA A 262      31.120 149.758  55.272  1.00  0.75           H  
ATOM   3867  HA  ALA A 262      31.421 150.801  57.954  1.00  0.75           H  
ATOM   3868 1HB  ALA A 262      30.392 148.606  57.421  1.00  0.75           H  
ATOM   3869 2HB  ALA A 262      31.750 148.442  58.545  1.00  0.75           H  
ATOM   3870 3HB  ALA A 262      31.964 148.018  56.834  1.00  0.75           H  
ATOM   3871  N   THR A 263      33.907 150.328  58.544  1.00  0.79           N  
ATOM   3872  CA  THR A 263      35.342 150.319  58.802  1.00  0.79           C  
ATOM   3873  C   THR A 263      35.566 149.153  59.750  1.00  0.79           C  
ATOM   3874  O   THR A 263      34.787 148.947  60.680  1.00  0.79           O  
ATOM   3875  CB  THR A 263      35.815 151.643  59.448  1.00  0.79           C  
ATOM   3876  CG2 THR A 263      37.326 151.729  59.558  1.00  0.79           C  
ATOM   3877  OG1 THR A 263      35.409 152.745  58.628  1.00  0.79           O  
ATOM   3878  H   THR A 263      33.277 150.317  59.348  1.00  0.79           H  
ATOM   3879  HA  THR A 263      35.896 150.149  57.878  1.00  0.79           H  
ATOM   3880  HB  THR A 263      35.367 151.745  60.436  1.00  0.79           H  
ATOM   3881  HG1 THR A 263      35.781 153.548  59.019  1.00  0.79           H  
ATOM   3882 1HG2 THR A 263      37.599 152.684  60.006  1.00  0.79           H  
ATOM   3883 2HG2 THR A 263      37.780 151.649  58.569  1.00  0.79           H  
ATOM   3884 3HG2 THR A 263      37.701 150.929  60.194  1.00  0.79           H  
ATOM   3885  N   PHE A 264      36.611 148.382  59.512  1.00  0.76           N  
ATOM   3886  CA  PHE A 264      36.990 147.277  60.379  1.00  0.76           C  
ATOM   3887  C   PHE A 264      38.447 147.532  60.747  1.00  0.76           C  
ATOM   3888  O   PHE A 264      39.279 147.721  59.850  1.00  0.76           O  
ATOM   3889  CB  PHE A 264      36.835 145.949  59.637  1.00  0.76           C  
ATOM   3890  CG  PHE A 264      35.562 145.842  58.838  1.00  0.76           C  
ATOM   3891  CD1 PHE A 264      35.625 145.774  57.435  1.00  0.76           C  
ATOM   3892  CD2 PHE A 264      34.302 145.784  59.463  1.00  0.76           C  
ATOM   3893  CE1 PHE A 264      34.458 145.564  56.667  1.00  0.76           C  
ATOM   3894  CE2 PHE A 264      33.123 145.588  58.702  1.00  0.76           C  
ATOM   3895  CZ  PHE A 264      33.207 145.467  57.304  1.00  0.76           C  
ATOM   3896  H   PHE A 264      37.194 148.570  58.696  1.00  0.76           H  
ATOM   3897  HA  PHE A 264      36.372 147.277  61.275  1.00  0.76           H  
ATOM   3898 1HB  PHE A 264      37.666 145.840  58.944  1.00  0.76           H  
ATOM   3899 2HB  PHE A 264      36.886 145.134  60.356  1.00  0.76           H  
ATOM   3900  HD1 PHE A 264      36.580 145.860  56.936  1.00  0.76           H  
ATOM   3901  HD2 PHE A 264      34.229 145.880  60.531  1.00  0.76           H  
ATOM   3902  HE1 PHE A 264      34.531 145.463  55.597  1.00  0.76           H  
ATOM   3903  HE2 PHE A 264      32.164 145.528  59.187  1.00  0.76           H  
ATOM   3904  HZ  PHE A 264      32.313 145.308  56.727  1.00  0.76           H  
ATOM   3905  N   THR A 265      38.756 147.634  62.029  1.00  0.80           N  
ATOM   3906  CA  THR A 265      40.099 148.014  62.465  1.00  0.80           C  
ATOM   3907  C   THR A 265      40.691 147.024  63.451  1.00  0.80           C  
ATOM   3908  O   THR A 265      40.165 146.842  64.547  1.00  0.80           O  
ATOM   3909  CB  THR A 265      40.074 149.419  63.103  1.00  0.80           C  
ATOM   3910  CG2 THR A 265      41.467 149.973  63.295  1.00  0.80           C  
ATOM   3911  OG1 THR A 265      39.382 150.315  62.227  1.00  0.80           O  
ATOM   3912  H   THR A 265      38.042 147.500  62.744  1.00  0.80           H  
ATOM   3913  HA  THR A 265      40.753 148.057  61.598  1.00  0.80           H  
ATOM   3914  HB  THR A 265      39.549 149.383  64.059  1.00  0.80           H  
ATOM   3915  HG1 THR A 265      39.891 150.373  61.407  1.00  0.80           H  
ATOM   3916 1HG2 THR A 265      41.400 151.028  63.545  1.00  0.80           H  
ATOM   3917 2HG2 THR A 265      42.041 149.876  62.375  1.00  0.80           H  
ATOM   3918 3HG2 THR A 265      41.970 149.445  64.104  1.00  0.80           H  
ATOM   3919  N   ALA A 266      41.790 146.401  63.054  1.00  0.78           N  
ATOM   3920  CA  ALA A 266      42.547 145.518  63.931  1.00  0.78           C  
ATOM   3921  C   ALA A 266      43.192 146.370  65.024  1.00  0.78           C  
ATOM   3922  O   ALA A 266      43.756 147.424  64.710  1.00  0.78           O  
ATOM   3923  CB  ALA A 266      43.615 144.787  63.117  1.00  0.78           C  
ATOM   3924  H   ALA A 266      42.138 146.556  62.109  1.00  0.78           H  
ATOM   3925  HA  ALA A 266      41.875 144.789  64.379  1.00  0.78           H  
ATOM   3926 1HB  ALA A 266      43.146 144.259  62.289  1.00  0.78           H  
ATOM   3927 2HB  ALA A 266      44.131 144.067  63.751  1.00  0.78           H  
ATOM   3928 3HB  ALA A 266      44.338 145.503  62.721  1.00  0.78           H  
ATOM   3929  N   VAL A 267      43.151 145.937  66.276  1.00  0.75           N  
ATOM   3930  CA  VAL A 267      43.748 146.713  67.368  1.00  0.75           C  
ATOM   3931  C   VAL A 267      44.735 145.879  68.161  1.00  0.75           C  
ATOM   3932  O   VAL A 267      44.402 144.822  68.696  1.00  0.75           O  
ATOM   3933  CB  VAL A 267      42.658 147.262  68.330  1.00  0.75           C  
ATOM   3934  CG1 VAL A 267      43.270 148.143  69.437  1.00  0.75           C  
ATOM   3935  CG2 VAL A 267      41.630 148.071  67.545  1.00  0.75           C  
ATOM   3936  H   VAL A 267      42.690 145.063  66.512  1.00  0.75           H  
ATOM   3937  HA  VAL A 267      44.286 147.564  66.953  1.00  0.75           H  
ATOM   3938  HB  VAL A 267      42.145 146.426  68.802  1.00  0.75           H  
ATOM   3939 1HG1 VAL A 267      42.479 148.577  70.047  1.00  0.75           H  
ATOM   3940 2HG1 VAL A 267      43.859 148.946  68.993  1.00  0.75           H  
ATOM   3941 3HG1 VAL A 267      43.907 147.540  70.082  1.00  0.75           H  
ATOM   3942 1HG2 VAL A 267      41.010 148.634  68.233  1.00  0.75           H  
ATOM   3943 2HG2 VAL A 267      40.996 147.398  66.971  1.00  0.75           H  
ATOM   3944 3HG2 VAL A 267      42.129 148.760  66.865  1.00  0.75           H  
ATOM   3945  N   ASP A 268      45.949 146.387  68.293  1.00  0.70           N  
ATOM   3946  CA  ASP A 268      46.911 145.851  69.244  1.00  0.70           C  
ATOM   3947  C   ASP A 268      47.633 146.993  69.939  1.00  0.70           C  
ATOM   3948  O   ASP A 268      48.436 147.700  69.341  1.00  0.70           O  
ATOM   3949  CB  ASP A 268      47.934 144.936  68.581  1.00  0.70           C  
ATOM   3950  CG  ASP A 268      48.664 144.098  69.601  1.00  0.70           C  
ATOM   3951  OD1 ASP A 268      48.496 144.364  70.811  1.00  0.70           O  
ATOM   3952  OD2 ASP A 268      49.342 143.119  69.226  1.00  0.70           O1-
ATOM   3953  H   ASP A 268      46.218 147.216  67.761  1.00  0.70           H  
ATOM   3954  HA  ASP A 268      46.374 145.272  69.995  1.00  0.70           H  
ATOM   3955 1HB  ASP A 268      47.416 144.269  67.898  1.00  0.70           H  
ATOM   3956 2HB  ASP A 268      48.646 145.524  68.004  1.00  0.70           H  
ATOM   3957  N   LEU A 269      47.336 147.191  71.210  1.00  0.70           N  
ATOM   3958  CA  LEU A 269      47.951 148.262  71.974  1.00  0.70           C  
ATOM   3959  C   LEU A 269      49.243 147.804  72.640  1.00  0.70           C  
ATOM   3960  O   LEU A 269      49.989 148.629  73.153  1.00  0.70           O  
ATOM   3961  CB  LEU A 269      46.973 148.846  72.998  1.00  0.70           C  
ATOM   3962  CG  LEU A 269      45.624 149.378  72.483  1.00  0.70           C  
ATOM   3963  CD1 LEU A 269      44.908 150.105  73.617  1.00  0.70           C  
ATOM   3964  CD2 LEU A 269      45.729 150.333  71.290  1.00  0.70           C  
ATOM   3965  H   LEU A 269      46.657 146.582  71.665  1.00  0.70           H  
ATOM   3966  HA  LEU A 269      48.212 149.062  71.282  1.00  0.70           H  
ATOM   3967 1HB  LEU A 269      46.763 148.081  73.742  1.00  0.70           H  
ATOM   3968 2HB  LEU A 269      47.482 149.668  73.499  1.00  0.70           H  
ATOM   3969  HG  LEU A 269      45.014 148.525  72.180  1.00  0.70           H  
ATOM   3970 1HD1 LEU A 269      43.920 150.419  73.285  1.00  0.70           H  
ATOM   3971 2HD1 LEU A 269      45.479 150.981  73.926  1.00  0.70           H  
ATOM   3972 3HD1 LEU A 269      44.793 149.444  74.476  1.00  0.70           H  
ATOM   3973 1HD2 LEU A 269      44.733 150.668  71.004  1.00  0.70           H  
ATOM   3974 2HD2 LEU A 269      46.173 149.821  70.437  1.00  0.70           H  
ATOM   3975 3HD2 LEU A 269      46.339 151.194  71.551  1.00  0.70           H  
ATOM   3976  N   ILE A 270      49.600 146.525  72.552  1.00  0.61           N  
ATOM   3977  CA  ILE A 270      50.926 146.115  73.034  1.00  0.61           C  
ATOM   3978  C   ILE A 270      51.936 146.606  71.993  1.00  0.61           C  
ATOM   3979  O   ILE A 270      53.124 146.786  72.276  1.00  0.61           O  
ATOM   3980  CB  ILE A 270      51.051 144.577  73.307  1.00  0.61           C  
ATOM   3981  CG1 ILE A 270      52.100 144.294  74.395  1.00  0.61           C  
ATOM   3982  CG2 ILE A 270      51.471 143.779  72.056  1.00  0.61           C  
ATOM   3983  CD1 ILE A 270      51.662 144.538  75.837  1.00  0.61           C  
ATOM   3984  H   ILE A 270      48.990 145.831  72.112  1.00  0.61           H  
ATOM   3985  HA  ILE A 270      51.117 146.641  73.970  1.00  0.61           H  
ATOM   3986  HB  ILE A 270      50.087 144.204  73.656  1.00  0.61           H  
ATOM   3987 1HG1 ILE A 270      52.396 143.252  74.310  1.00  0.61           H  
ATOM   3988 2HG1 ILE A 270      52.980 144.900  74.196  1.00  0.61           H  
ATOM   3989 1HG2 ILE A 270      51.352 142.714  72.237  1.00  0.61           H  
ATOM   3990 2HG2 ILE A 270      52.512 143.974  71.807  1.00  0.61           H  
ATOM   3991 3HG2 ILE A 270      50.857 144.048  71.205  1.00  0.61           H  
ATOM   3992 1HD1 ILE A 270      52.502 144.333  76.499  1.00  0.61           H  
ATOM   3993 2HD1 ILE A 270      50.846 143.866  76.094  1.00  0.61           H  
ATOM   3994 3HD1 ILE A 270      51.349 145.573  75.973  1.00  0.61           H  
ATOM   3995  N   ALA A 271      51.451 146.888  70.789  1.00  0.71           N  
ATOM   3996  CA  ALA A 271      52.290 147.420  69.728  1.00  0.71           C  
ATOM   3997  C   ALA A 271      52.731 148.849  70.054  1.00  0.71           C  
ATOM   3998  O   ALA A 271      53.774 149.279  69.573  1.00  0.71           O  
ATOM   3999  CB  ALA A 271      51.550 147.379  68.390  1.00  0.71           C  
ATOM   4000  H   ALA A 271      50.469 146.734  70.595  1.00  0.71           H  
ATOM   4001  HA  ALA A 271      53.186 146.800  69.645  1.00  0.71           H  
ATOM   4002 1HB  ALA A 271      51.167 146.375  68.206  1.00  0.71           H  
ATOM   4003 2HB  ALA A 271      52.238 147.642  67.587  1.00  0.71           H  
ATOM   4004 3HB  ALA A 271      50.727 148.091  68.389  1.00  0.71           H  
ATOM   4005  N   ILE A 272      51.991 149.556  70.902  1.00  0.59           N  
ATOM   4006  CA  ILE A 272      52.338 150.931  71.288  1.00  0.59           C  
ATOM   4007  C   ILE A 272      52.739 151.081  72.759  1.00  0.59           C  
ATOM   4008  O   ILE A 272      53.056 152.173  73.222  1.00  0.59           O  
ATOM   4009  CB  ILE A 272      51.183 151.917  70.948  1.00  0.59           C  
ATOM   4010  CG1 ILE A 272      49.952 151.664  71.837  1.00  0.59           C  
ATOM   4011  CG2 ILE A 272      50.799 151.789  69.451  1.00  0.59           C  
ATOM   4012  CD1 ILE A 272      48.837 152.676  71.714  1.00  0.59           C  
ATOM   4013  H   ILE A 272      51.147 149.154  71.290  1.00  0.59           H  
ATOM   4014  HA  ILE A 272      53.196 151.240  70.695  1.00  0.59           H  
ATOM   4015  HB  ILE A 272      51.538 152.934  71.129  1.00  0.59           H  
ATOM   4016 1HG1 ILE A 272      49.545 150.690  71.585  1.00  0.59           H  
ATOM   4017 2HG1 ILE A 272      50.261 151.640  72.880  1.00  0.59           H  
ATOM   4018 1HG2 ILE A 272      50.185 152.637  69.152  1.00  0.59           H  
ATOM   4019 2HG2 ILE A 272      50.244 150.868  69.266  1.00  0.59           H  
ATOM   4020 3HG2 ILE A 272      51.696 151.787  68.837  1.00  0.59           H  
ATOM   4021 1HD1 ILE A 272      48.111 152.493  72.503  1.00  0.59           H  
ATOM   4022 2HD1 ILE A 272      48.344 152.577  70.748  1.00  0.59           H  
ATOM   4023 3HD1 ILE A 272      49.231 153.683  71.820  1.00  0.59           H  
ATOM   4024  N   GLY A 273      52.716 149.983  73.504  1.00  0.63           N  
ATOM   4025  CA  GLY A 273      53.017 150.027  74.928  1.00  0.63           C  
ATOM   4026  C   GLY A 273      54.442 150.416  75.273  1.00  0.63           C  
ATOM   4027  O   GLY A 273      54.657 151.211  76.185  1.00  0.63           O  
ATOM   4028  H   GLY A 273      52.458 149.099  73.092  1.00  0.63           H  
ATOM   4029 1HA  GLY A 273      52.350 150.743  75.402  1.00  0.63           H  
ATOM   4030 2HA  GLY A 273      52.820 149.043  75.351  1.00  0.63           H  
ATOM   4031  N   ARG A 274      55.420 149.901  74.538  1.00  0.53           N  
ATOM   4032  CA  ARG A 274      56.824 150.307  74.699  1.00  0.53           C  
ATOM   4033  C   ARG A 274      57.236 151.224  73.557  1.00  0.53           C  
ATOM   4034  O   ARG A 274      58.072 152.099  73.745  1.00  0.53           O  
ATOM   4035  CB  ARG A 274      57.777 149.106  74.796  1.00  0.53           C  
ATOM   4036  CG  ARG A 274      57.747 148.151  73.614  1.00  0.53           C  
ATOM   4037  CD  ARG A 274      58.868 147.135  73.632  1.00  0.53           C  
ATOM   4038  NE  ARG A 274      58.698 146.187  72.522  1.00  0.53           N  
ATOM   4039  CZ  ARG A 274      59.010 146.371  71.249  1.00  0.53           C  
ATOM   4040  NH1 ARG A 274      59.590 147.439  70.775  1.00  0.53           N1+
ATOM   4041  NH2 ARG A 274      58.706 145.438  70.399  1.00  0.53           N  
ATOM   4042  H   ARG A 274      55.180 149.219  73.820  1.00  0.53           H  
ATOM   4043  HA  ARG A 274      56.929 150.883  75.620  1.00  0.53           H  
ATOM   4044 1HB  ARG A 274      58.790 149.493  74.900  1.00  0.53           H  
ATOM   4045 2HB  ARG A 274      57.535 148.542  75.694  1.00  0.53           H  
ATOM   4046 1HG  ARG A 274      56.799 147.619  73.617  1.00  0.53           H  
ATOM   4047 2HG  ARG A 274      57.828 148.717  72.691  1.00  0.53           H  
ATOM   4048 1HD  ARG A 274      59.825 147.647  73.547  1.00  0.53           H  
ATOM   4049 2HD  ARG A 274      58.838 146.588  74.573  1.00  0.53           H  
ATOM   4050  HE  ARG A 274      58.297 145.279  72.757  1.00  0.53           H  
ATOM   4051 1HH1 ARG A 274      59.860 148.194  71.389  1.00  0.53           H  
ATOM   4052 2HH1 ARG A 274      59.753 147.516  69.780  1.00  0.53           H  
ATOM   4053 1HH2 ARG A 274      58.285 144.570  70.714  1.00  0.53           H  
ATOM   4054 2HH2 ARG A 274      58.875 145.578  69.410  1.00  0.53           H  
ATOM   4055  N   ASP A 275      56.600 151.101  72.406  1.00  0.57           N  
ATOM   4056  CA  ASP A 275      56.811 152.030  71.294  1.00  0.57           C  
ATOM   4057  C   ASP A 275      55.754 153.114  71.450  1.00  0.57           C  
ATOM   4058  O   ASP A 275      54.741 153.120  70.749  1.00  0.57           O  
ATOM   4059  CB  ASP A 275      56.654 151.351  69.932  1.00  0.57           C  
ATOM   4060  CG  ASP A 275      57.807 150.437  69.583  1.00  0.57           C  
ATOM   4061  OD1 ASP A 275      58.907 150.568  70.154  1.00  0.57           O  
ATOM   4062  OD2 ASP A 275      57.637 149.588  68.679  1.00  0.57           O1-
ATOM   4063  H   ASP A 275      55.918 150.355  72.290  1.00  0.57           H  
ATOM   4064  HA  ASP A 275      57.800 152.485  71.356  1.00  0.57           H  
ATOM   4065 1HB  ASP A 275      55.732 150.779  69.926  1.00  0.57           H  
ATOM   4066 2HB  ASP A 275      56.596 152.122  69.163  1.00  0.57           H  
ATOM   4067  N   ARG A 276      55.986 153.982  72.428  1.00  0.56           N  
ATOM   4068  CA  ARG A 276      55.039 155.006  72.888  1.00  0.56           C  
ATOM   4069  C   ARG A 276      54.921 156.154  71.894  1.00  0.56           C  
ATOM   4070  O   ARG A 276      55.442 157.250  72.101  1.00  0.56           O  
ATOM   4071  CB  ARG A 276      55.492 155.543  74.251  1.00  0.56           C  
ATOM   4072  CG  ARG A 276      55.384 154.547  75.400  1.00  0.56           C  
ATOM   4073  CD  ARG A 276      56.563 154.690  76.359  1.00  0.56           C  
ATOM   4074  NE  ARG A 276      57.747 154.003  75.828  1.00  0.56           N  
ATOM   4075  CZ  ARG A 276      59.003 154.125  76.233  1.00  0.56           C  
ATOM   4076  NH1 ARG A 276      59.426 155.030  77.068  1.00  0.56           N1+
ATOM   4077  NH2 ARG A 276      59.880 153.302  75.754  1.00  0.56           N  
ATOM   4078  H   ARG A 276      56.888 153.922  72.894  1.00  0.56           H  
ATOM   4079  HA  ARG A 276      54.050 154.549  72.996  1.00  0.56           H  
ATOM   4080 1HB  ARG A 276      56.527 155.866  74.159  1.00  0.56           H  
ATOM   4081 2HB  ARG A 276      54.888 156.412  74.510  1.00  0.56           H  
ATOM   4082 1HG  ARG A 276      54.455 154.732  75.935  1.00  0.56           H  
ATOM   4083 2HG  ARG A 276      55.367 153.530  75.015  1.00  0.56           H  
ATOM   4084 1HD  ARG A 276      56.774 155.746  76.520  1.00  0.56           H  
ATOM   4085 2HD  ARG A 276      56.296 154.231  77.310  1.00  0.56           H  
ATOM   4086  HE  ARG A 276      57.589 153.327  75.089  1.00  0.56           H  
ATOM   4087 1HH1 ARG A 276      58.793 155.741  77.405  1.00  0.56           H  
ATOM   4088 2HH1 ARG A 276      60.397 155.039  77.365  1.00  0.56           H  
ATOM   4089 1HH2 ARG A 276      59.602 152.610  75.069  1.00  0.56           H  
ATOM   4090 2HH2 ARG A 276      60.851 153.360  76.046  1.00  0.56           H  
ATOM   4091  N   SER A 277      54.282 155.854  70.783  1.00  0.61           N  
ATOM   4092  CA  SER A 277      54.097 156.762  69.663  1.00  0.61           C  
ATOM   4093  C   SER A 277      53.046 157.814  69.961  1.00  0.61           C  
ATOM   4094  O   SER A 277      52.455 157.836  71.039  1.00  0.61           O  
ATOM   4095  CB  SER A 277      53.619 155.915  68.488  1.00  0.61           C  
ATOM   4096  OG  SER A 277      52.366 155.330  68.802  1.00  0.61           O  
ATOM   4097  H   SER A 277      53.913 154.910  70.689  1.00  0.61           H  
ATOM   4098  HA  SER A 277      55.036 157.250  69.406  1.00  0.61           H  
ATOM   4099 1HB  SER A 277      53.520 156.534  67.601  1.00  0.61           H  
ATOM   4100 2HB  SER A 277      54.345 155.128  68.295  1.00  0.61           H  
ATOM   4101  HG  SER A 277      52.139 154.721  68.079  1.00  0.61           H  
ATOM   4102  N   TYR A 278      52.740 158.635  68.971  1.00  0.58           N  
ATOM   4103  CA  TYR A 278      51.648 159.600  69.064  1.00  0.58           C  
ATOM   4104  C   TYR A 278      50.302 158.954  69.399  1.00  0.58           C  
ATOM   4105  O   TYR A 278      49.505 159.543  70.118  1.00  0.58           O  
ATOM   4106  CB  TYR A 278      51.552 160.357  67.740  1.00  0.58           C  
ATOM   4107  CG  TYR A 278      50.555 161.490  67.755  1.00  0.58           C  
ATOM   4108  CD1 TYR A 278      50.737 162.598  68.608  1.00  0.58           C  
ATOM   4109  CD2 TYR A 278      49.428 161.467  66.909  1.00  0.58           C  
ATOM   4110  CE1 TYR A 278      49.790 163.649  68.638  1.00  0.58           C  
ATOM   4111  CE2 TYR A 278      48.491 162.524  66.929  1.00  0.58           C  
ATOM   4112  CZ  TYR A 278      48.671 163.599  67.805  1.00  0.58           C  
ATOM   4113  OH  TYR A 278      47.750 164.616  67.841  1.00  0.58           O  
ATOM   4114  H   TYR A 278      53.274 158.596  68.104  1.00  0.58           H  
ATOM   4115  HA  TYR A 278      51.877 160.311  69.858  1.00  0.58           H  
ATOM   4116 1HB  TYR A 278      52.532 160.766  67.514  1.00  0.58           H  
ATOM   4117 2HB  TYR A 278      51.278 159.660  66.951  1.00  0.58           H  
ATOM   4118  HD1 TYR A 278      51.604 162.649  69.249  1.00  0.58           H  
ATOM   4119  HD2 TYR A 278      49.280 160.636  66.234  1.00  0.58           H  
ATOM   4120  HE1 TYR A 278      49.940 164.494  69.288  1.00  0.58           H  
ATOM   4121  HE2 TYR A 278      47.638 162.506  66.274  1.00  0.58           H  
ATOM   4122  HH  TYR A 278      47.979 165.294  68.483  1.00  0.58           H  
ATOM   4123  N   MET A 279      50.065 157.722  68.969  1.00  0.66           N  
ATOM   4124  CA  MET A 279      48.840 157.013  69.344  1.00  0.66           C  
ATOM   4125  C   MET A 279      48.736 156.791  70.851  1.00  0.66           C  
ATOM   4126  O   MET A 279      47.667 156.930  71.436  1.00  0.66           O  
ATOM   4127  CB  MET A 279      48.790 155.666  68.622  1.00  0.66           C  
ATOM   4128  CG  MET A 279      47.484 154.912  68.769  1.00  0.66           C  
ATOM   4129  SD  MET A 279      47.618 153.361  67.875  1.00  0.66           S  
ATOM   4130  CE  MET A 279      46.017 152.669  68.092  1.00  0.66           C  
ATOM   4131  H   MET A 279      50.740 157.255  68.368  1.00  0.66           H  
ATOM   4132  HA  MET A 279      47.984 157.612  69.037  1.00  0.66           H  
ATOM   4133 1HB  MET A 279      48.956 155.837  67.563  1.00  0.66           H  
ATOM   4134 2HB  MET A 279      49.596 155.038  68.996  1.00  0.66           H  
ATOM   4135 1HG  MET A 279      47.291 154.710  69.821  1.00  0.66           H  
ATOM   4136 2HG  MET A 279      46.671 155.505  68.355  1.00  0.66           H  
ATOM   4137 1HE  MET A 279      45.958 151.720  67.561  1.00  0.66           H  
ATOM   4138 2HE  MET A 279      45.267 153.348  67.689  1.00  0.66           H  
ATOM   4139 3HE  MET A 279      45.831 152.499  69.149  1.00  0.66           H  
ATOM   4140  N   PHE A 280      49.855 156.483  71.490  1.00  0.63           N  
ATOM   4141  CA  PHE A 280      49.887 156.308  72.939  1.00  0.63           C  
ATOM   4142  C   PHE A 280      49.783 157.676  73.605  1.00  0.63           C  
ATOM   4143  O   PHE A 280      49.081 157.866  74.597  1.00  0.63           O  
ATOM   4144  CB  PHE A 280      51.200 155.620  73.338  1.00  0.63           C  
ATOM   4145  CG  PHE A 280      51.278 155.245  74.793  1.00  0.63           C  
ATOM   4146  CD1 PHE A 280      50.905 153.954  75.210  1.00  0.63           C  
ATOM   4147  CD2 PHE A 280      51.736 156.171  75.749  1.00  0.63           C  
ATOM   4148  CE1 PHE A 280      50.970 153.585  76.577  1.00  0.63           C  
ATOM   4149  CE2 PHE A 280      51.799 155.821  77.122  1.00  0.63           C  
ATOM   4150  CZ  PHE A 280      51.412 154.524  77.535  1.00  0.63           C  
ATOM   4151  H   PHE A 280      50.722 156.396  70.969  1.00  0.63           H  
ATOM   4152  HA  PHE A 280      49.040 155.693  73.253  1.00  0.63           H  
ATOM   4153 1HB  PHE A 280      51.312 154.714  72.745  1.00  0.63           H  
ATOM   4154 2HB  PHE A 280      52.034 156.280  73.108  1.00  0.63           H  
ATOM   4155  HD1 PHE A 280      50.572 153.230  74.485  1.00  0.63           H  
ATOM   4156  HD2 PHE A 280      52.034 157.162  75.442  1.00  0.63           H  
ATOM   4157  HE1 PHE A 280      50.687 152.588  76.885  1.00  0.63           H  
ATOM   4158  HE2 PHE A 280      52.135 156.542  77.849  1.00  0.63           H  
ATOM   4159  HZ  PHE A 280      51.458 154.250  78.580  1.00  0.63           H  
ATOM   4160  N   ALA A 281      50.506 158.638  73.052  1.00  0.71           N  
ATOM   4161  CA  ALA A 281      50.606 159.969  73.628  1.00  0.71           C  
ATOM   4162  C   ALA A 281      49.311 160.776  73.598  1.00  0.71           C  
ATOM   4163  O   ALA A 281      49.034 161.513  74.537  1.00  0.71           O  
ATOM   4164  CB  ALA A 281      51.707 160.736  72.915  1.00  0.71           C  
ATOM   4165  H   ALA A 281      51.057 158.425  72.221  1.00  0.71           H  
ATOM   4166  HA  ALA A 281      50.892 159.856  74.675  1.00  0.71           H  
ATOM   4167 1HB  ALA A 281      52.640 160.172  72.952  1.00  0.71           H  
ATOM   4168 2HB  ALA A 281      51.855 161.700  73.403  1.00  0.71           H  
ATOM   4169 3HB  ALA A 281      51.429 160.909  71.878  1.00  0.71           H  
ATOM   4170  N   GLU A 282      48.518 160.666  72.539  1.00  0.71           N  
ATOM   4171  CA  GLU A 282      47.291 161.459  72.416  1.00  0.71           C  
ATOM   4172  C   GLU A 282      46.206 160.994  73.389  1.00  0.71           C  
ATOM   4173  O   GLU A 282      45.244 161.714  73.676  1.00  0.71           O  
ATOM   4174  CB  GLU A 282      46.763 161.431  70.973  1.00  0.71           C  
ATOM   4175  CG  GLU A 282      45.921 162.661  70.631  1.00  0.71           C  
ATOM   4176  CD  GLU A 282      45.166 162.551  69.319  1.00  0.71           C  
ATOM   4177  OE1 GLU A 282      45.701 162.080  68.302  1.00  0.71           O  
ATOM   4178  OE2 GLU A 282      43.985 162.965  69.290  1.00  0.71           O1-
ATOM   4179  H   GLU A 282      48.789 160.058  71.763  1.00  0.71           H  
ATOM   4180  HA  GLU A 282      47.536 162.494  72.660  1.00  0.71           H  
ATOM   4181 1HB  GLU A 282      47.612 161.408  70.292  1.00  0.71           H  
ATOM   4182 2HB  GLU A 282      46.174 160.527  70.828  1.00  0.71           H  
ATOM   4183 1HG  GLU A 282      45.191 162.816  71.418  1.00  0.71           H  
ATOM   4184 2HG  GLU A 282      46.571 163.534  70.597  1.00  0.71           H  
ATOM   4185  N   ALA A 283      46.365 159.798  73.937  1.00  0.77           N  
ATOM   4186  CA  ALA A 283      45.446 159.305  74.953  1.00  0.77           C  
ATOM   4187  C   ALA A 283      45.678 160.022  76.281  1.00  0.77           C  
ATOM   4188  O   ALA A 283      44.767 160.199  77.079  1.00  0.77           O  
ATOM   4189  CB  ALA A 283      45.646 157.812  75.136  1.00  0.77           C  
ATOM   4190  H   ALA A 283      47.150 159.216  73.661  1.00  0.77           H  
ATOM   4191  HA  ALA A 283      44.417 159.489  74.631  1.00  0.77           H  
ATOM   4192 1HB  ALA A 283      45.628 157.329  74.164  1.00  0.77           H  
ATOM   4193 2HB  ALA A 283      44.849 157.408  75.759  1.00  0.77           H  
ATOM   4194 3HB  ALA A 283      46.606 157.618  75.613  1.00  0.77           H  
ATOM   4195  N   LEU A 284      46.911 160.427  76.534  1.00  0.69           N  
ATOM   4196  CA  LEU A 284      47.279 160.984  77.835  1.00  0.69           C  
ATOM   4197  C   LEU A 284      46.548 162.280  78.217  1.00  0.69           C  
ATOM   4198  O   LEU A 284      46.033 162.360  79.338  1.00  0.69           O  
ATOM   4199  CB  LEU A 284      48.800 161.159  77.911  1.00  0.69           C  
ATOM   4200  CG  LEU A 284      49.631 159.893  77.652  1.00  0.69           C  
ATOM   4201  CD1 LEU A 284      51.094 160.279  77.553  1.00  0.69           C  
ATOM   4202  CD2 LEU A 284      49.437 158.824  78.727  1.00  0.69           C  
ATOM   4203  H   LEU A 284      47.629 160.323  75.824  1.00  0.69           H  
ATOM   4204  HA  LEU A 284      46.997 160.245  78.587  1.00  0.69           H  
ATOM   4205 1HB  LEU A 284      49.099 161.906  77.184  1.00  0.69           H  
ATOM   4206 2HB  LEU A 284      49.052 161.539  78.899  1.00  0.69           H  
ATOM   4207  HG  LEU A 284      49.340 159.471  76.693  1.00  0.69           H  
ATOM   4208 1HD1 LEU A 284      51.684 159.392  77.335  1.00  0.69           H  
ATOM   4209 2HD1 LEU A 284      51.426 160.709  78.495  1.00  0.69           H  
ATOM   4210 3HD1 LEU A 284      51.235 161.001  76.750  1.00  0.69           H  
ATOM   4211 1HD2 LEU A 284      50.105 157.985  78.537  1.00  0.69           H  
ATOM   4212 2HD2 LEU A 284      48.413 158.450  78.701  1.00  0.69           H  
ATOM   4213 3HD2 LEU A 284      49.645 159.238  79.712  1.00  0.69           H  
ATOM   4214  N   PRO A 285      46.410 163.271  77.306  1.00  0.75           N  
ATOM   4215  CA  PRO A 285      45.499 164.352  77.703  1.00  0.75           C  
ATOM   4216  C   PRO A 285      44.052 163.938  77.919  1.00  0.75           C  
ATOM   4217  O   PRO A 285      43.387 164.530  78.761  1.00  0.75           O  
ATOM   4218  CB  PRO A 285      45.562 165.315  76.516  1.00  0.75           C  
ATOM   4219  CG  PRO A 285      46.867 165.047  75.911  1.00  0.75           C  
ATOM   4220  CD  PRO A 285      46.975 163.571  75.977  1.00  0.75           C  
ATOM   4221  HA  PRO A 285      45.871 164.844  78.601  1.00  0.75           H  
ATOM   4222 1HB  PRO A 285      44.764 165.100  75.809  1.00  0.75           H  
ATOM   4223 2HB  PRO A 285      45.497 166.345  76.854  1.00  0.75           H  
ATOM   4224 1HG  PRO A 285      46.907 165.397  74.883  1.00  0.75           H  
ATOM   4225 2HG  PRO A 285      47.653 165.508  76.507  1.00  0.75           H  
ATOM   4226 1HD  PRO A 285      46.382 163.108  75.192  1.00  0.75           H  
ATOM   4227 2HD  PRO A 285      48.017 163.269  75.912  1.00  0.75           H  
ATOM   4228  N   LYS A 286      43.548 162.926  77.218  1.00  0.73           N  
ATOM   4229  CA  LYS A 286      42.167 162.482  77.441  1.00  0.73           C  
ATOM   4230  C   LYS A 286      42.057 161.939  78.851  1.00  0.73           C  
ATOM   4231  O   LYS A 286      41.106 162.247  79.550  1.00  0.73           O  
ATOM   4232  CB  LYS A 286      41.723 161.394  76.448  1.00  0.73           C  
ATOM   4233  CG  LYS A 286      41.754 161.793  74.979  1.00  0.73           C  
ATOM   4234  CD  LYS A 286      40.739 162.877  74.670  1.00  0.73           C  
ATOM   4235  CE  LYS A 286      40.769 163.269  73.210  1.00  0.73           C  
ATOM   4236  NZ  LYS A 286      39.788 164.368  72.964  1.00  0.73           N1+
ATOM   4237  H   LYS A 286      44.120 162.439  76.536  1.00  0.73           H  
ATOM   4238  HA  LYS A 286      41.500 163.345  77.366  1.00  0.73           H  
ATOM   4239 1HB  LYS A 286      42.361 160.523  76.569  1.00  0.73           H  
ATOM   4240 2HB  LYS A 286      40.707 161.093  76.701  1.00  0.73           H  
ATOM   4241 1HG  LYS A 286      42.749 162.144  74.718  1.00  0.73           H  
ATOM   4242 2HG  LYS A 286      41.523 160.917  74.374  1.00  0.73           H  
ATOM   4243 1HD  LYS A 286      39.744 162.517  74.926  1.00  0.73           H  
ATOM   4244 2HD  LYS A 286      40.962 163.760  75.263  1.00  0.73           H  
ATOM   4245 1HE  LYS A 286      41.768 163.611  72.950  1.00  0.73           H  
ATOM   4246 2HE  LYS A 286      40.524 162.404  72.595  1.00  0.73           H  
ATOM   4247 1HZ  LYS A 286      39.822 164.663  71.994  1.00  0.73           H  
ATOM   4248 2HZ  LYS A 286      39.997 165.158  73.566  1.00  0.73           H  
ATOM   4249 3HZ  LYS A 286      38.847 164.042  73.176  1.00  0.73           H  
ATOM   4250  N   ILE A 287      43.058 161.192  79.287  1.00  0.69           N  
ATOM   4251  CA  ILE A 287      43.075 160.672  80.652  1.00  0.69           C  
ATOM   4252  C   ILE A 287      43.089 161.828  81.646  1.00  0.69           C  
ATOM   4253  O   ILE A 287      42.252 161.871  82.537  1.00  0.69           O  
ATOM   4254  CB  ILE A 287      44.293 159.728  80.901  1.00  0.69           C  
ATOM   4255  CG1 ILE A 287      44.223 158.470  80.008  1.00  0.69           C  
ATOM   4256  CG2 ILE A 287      44.413 159.343  82.388  1.00  0.69           C  
ATOM   4257  CD1 ILE A 287      43.153 157.431  80.359  1.00  0.69           C  
ATOM   4258  H   ILE A 287      43.829 160.963  78.659  1.00  0.69           H  
ATOM   4259  HA  ILE A 287      42.154 160.119  80.821  1.00  0.69           H  
ATOM   4260  HB  ILE A 287      45.195 160.273  80.631  1.00  0.69           H  
ATOM   4261 1HG1 ILE A 287      44.067 158.774  78.981  1.00  0.69           H  
ATOM   4262 2HG1 ILE A 287      45.193 157.975  80.055  1.00  0.69           H  
ATOM   4263 1HG2 ILE A 287      45.158 158.561  82.510  1.00  0.69           H  
ATOM   4264 2HG2 ILE A 287      43.462 158.981  82.777  1.00  0.69           H  
ATOM   4265 3HG2 ILE A 287      44.729 160.205  82.975  1.00  0.69           H  
ATOM   4266 1HD1 ILE A 287      43.091 156.703  79.552  1.00  0.69           H  
ATOM   4267 2HD1 ILE A 287      42.180 157.904  80.475  1.00  0.69           H  
ATOM   4268 3HD1 ILE A 287      43.417 156.912  81.280  1.00  0.69           H  
ATOM   4269  N   MET A 288      43.974 162.802  81.498  1.00  0.68           N  
ATOM   4270  CA  MET A 288      44.039 163.871  82.499  1.00  0.68           C  
ATOM   4271  C   MET A 288      42.795 164.755  82.494  1.00  0.68           C  
ATOM   4272  O   MET A 288      42.330 165.193  83.545  1.00  0.68           O  
ATOM   4273  CB  MET A 288      45.285 164.740  82.313  1.00  0.68           C  
ATOM   4274  CG  MET A 288      46.608 163.984  82.424  1.00  0.68           C  
ATOM   4275  SD  MET A 288      46.813 163.005  83.936  1.00  0.68           S  
ATOM   4276  CE  MET A 288      46.964 164.242  85.235  1.00  0.68           C  
ATOM   4277  H   MET A 288      44.640 162.783  80.727  1.00  0.68           H  
ATOM   4278  HA  MET A 288      44.093 163.406  83.485  1.00  0.68           H  
ATOM   4279 1HB  MET A 288      45.239 165.220  81.337  1.00  0.68           H  
ATOM   4280 2HB  MET A 288      45.268 165.515  83.076  1.00  0.68           H  
ATOM   4281 1HG  MET A 288      46.688 163.310  81.576  1.00  0.68           H  
ATOM   4282 2HG  MET A 288      47.423 164.701  82.356  1.00  0.68           H  
ATOM   4283 1HE  MET A 288      47.105 163.745  86.193  1.00  0.68           H  
ATOM   4284 2HE  MET A 288      46.057 164.844  85.277  1.00  0.68           H  
ATOM   4285 3HE  MET A 288      47.821 164.885  85.035  1.00  0.68           H  
ATOM   4286  N   THR A 289      42.216 164.989  81.326  1.00  0.72           N  
ATOM   4287  CA  THR A 289      41.004 165.800  81.237  1.00  0.72           C  
ATOM   4288  C   THR A 289      39.849 165.061  81.893  1.00  0.72           C  
ATOM   4289  O   THR A 289      39.079 165.631  82.656  1.00  0.72           O  
ATOM   4290  CB  THR A 289      40.631 166.089  79.760  1.00  0.72           C  
ATOM   4291  CG2 THR A 289      39.481 167.065  79.635  1.00  0.72           C  
ATOM   4292  OG1 THR A 289      41.761 166.663  79.095  1.00  0.72           O  
ATOM   4293  H   THR A 289      42.624 164.615  80.470  1.00  0.72           H  
ATOM   4294  HA  THR A 289      41.162 166.741  81.764  1.00  0.72           H  
ATOM   4295  HB  THR A 289      40.365 165.155  79.262  1.00  0.72           H  
ATOM   4296  HG1 THR A 289      42.383 165.941  78.916  1.00  0.72           H  
ATOM   4297 1HG2 THR A 289      39.326 167.300  78.583  1.00  0.72           H  
ATOM   4298 2HG2 THR A 289      39.706 167.982  80.179  1.00  0.72           H  
ATOM   4299 3HG2 THR A 289      38.568 166.622  80.032  1.00  0.72           H  
ATOM   4300  N   LEU A 290      39.721 163.773  81.626  1.00  0.70           N  
ATOM   4301  CA  LEU A 290      38.566 163.021  82.099  1.00  0.70           C  
ATOM   4302  C   LEU A 290      38.743 162.473  83.513  1.00  0.70           C  
ATOM   4303  O   LEU A 290      37.754 162.091  84.143  1.00  0.70           O  
ATOM   4304  CB  LEU A 290      38.220 161.943  81.073  1.00  0.70           C  
ATOM   4305  CG  LEU A 290      37.696 162.518  79.740  1.00  0.70           C  
ATOM   4306  CD1 LEU A 290      37.735 161.501  78.617  1.00  0.70           C  
ATOM   4307  CD2 LEU A 290      36.261 163.036  79.863  1.00  0.70           C  
ATOM   4308  H   LEU A 290      40.399 163.298  81.024  1.00  0.70           H  
ATOM   4309  HA  LEU A 290      37.717 163.700  82.148  1.00  0.70           H  
ATOM   4310 1HB  LEU A 290      39.114 161.354  80.886  1.00  0.70           H  
ATOM   4311 2HB  LEU A 290      37.464 161.280  81.487  1.00  0.70           H  
ATOM   4312  HG  LEU A 290      38.334 163.351  79.442  1.00  0.70           H  
ATOM   4313 1HD1 LEU A 290      37.357 161.948  77.697  1.00  0.70           H  
ATOM   4314 2HD1 LEU A 290      37.136 160.632  78.876  1.00  0.70           H  
ATOM   4315 3HD1 LEU A 290      38.766 161.195  78.446  1.00  0.70           H  
ATOM   4316 1HD2 LEU A 290      35.939 163.437  78.903  1.00  0.70           H  
ATOM   4317 2HD2 LEU A 290      36.211 163.841  80.593  1.00  0.70           H  
ATOM   4318 3HD2 LEU A 290      35.590 162.232  80.153  1.00  0.70           H  
ATOM   4319  N   LEU A 291      39.950 162.550  84.061  1.00  0.68           N  
ATOM   4320  CA  LEU A 291      40.146 162.477  85.513  1.00  0.68           C  
ATOM   4321  C   LEU A 291      39.507 163.692  86.162  1.00  0.68           C  
ATOM   4322  O   LEU A 291      38.754 163.565  87.124  1.00  0.68           O  
ATOM   4323  CB  LEU A 291      41.636 162.493  85.896  1.00  0.68           C  
ATOM   4324  CG  LEU A 291      42.454 161.196  85.960  1.00  0.68           C  
ATOM   4325  CD1 LEU A 291      43.915 161.510  86.256  1.00  0.68           C  
ATOM   4326  CD2 LEU A 291      41.916 160.254  87.038  1.00  0.68           C  
ATOM   4327  H   LEU A 291      40.768 162.673  83.463  1.00  0.68           H  
ATOM   4328  HA  LEU A 291      39.665 161.586  85.911  1.00  0.68           H  
ATOM   4329 1HB  LEU A 291      42.144 163.171  85.213  1.00  0.68           H  
ATOM   4330 2HB  LEU A 291      41.700 162.942  86.885  1.00  0.68           H  
ATOM   4331  HG  LEU A 291      42.405 160.696  84.998  1.00  0.68           H  
ATOM   4332 1HD1 LEU A 291      44.493 160.584  86.258  1.00  0.68           H  
ATOM   4333 2HD1 LEU A 291      44.007 161.998  87.223  1.00  0.68           H  
ATOM   4334 3HD1 LEU A 291      44.314 162.163  85.481  1.00  0.68           H  
ATOM   4335 1HD2 LEU A 291      42.533 159.356  87.075  1.00  0.68           H  
ATOM   4336 2HD2 LEU A 291      40.900 159.962  86.802  1.00  0.68           H  
ATOM   4337 3HD2 LEU A 291      41.929 160.743  88.006  1.00  0.68           H  
ATOM   4338  N   GLN A 292      39.799 164.873  85.645  1.00  0.65           N  
ATOM   4339  CA  GLN A 292      39.296 166.112  86.237  1.00  0.65           C  
ATOM   4340  C   GLN A 292      37.788 166.247  86.036  1.00  0.65           C  
ATOM   4341  O   GLN A 292      37.073 166.698  86.924  1.00  0.65           O  
ATOM   4342  CB  GLN A 292      40.024 167.299  85.606  1.00  0.65           C  
ATOM   4343  CG  GLN A 292      41.516 167.350  85.942  1.00  0.65           C  
ATOM   4344  CD  GLN A 292      42.267 168.366  85.111  1.00  0.65           C  
ATOM   4345  NE2 GLN A 292      43.545 168.489  85.345  1.00  0.65           N  
ATOM   4346  OE1 GLN A 292      41.701 169.037  84.249  1.00  0.65           O  
ATOM   4347  H   GLN A 292      40.410 164.931  84.831  1.00  0.65           H  
ATOM   4348  HA  GLN A 292      39.492 166.106  87.311  1.00  0.65           H  
ATOM   4349 1HB  GLN A 292      39.905 167.233  84.527  1.00  0.65           H  
ATOM   4350 2HB  GLN A 292      39.561 168.221  85.949  1.00  0.65           H  
ATOM   4351 1HG  GLN A 292      41.639 167.586  86.997  1.00  0.65           H  
ATOM   4352 2HG  GLN A 292      41.964 166.378  85.763  1.00  0.65           H  
ATOM   4353 1HE2 GLN A 292      44.068 169.159  84.801  1.00  0.65           H  
ATOM   4354 2HE2 GLN A 292      43.996 167.919  86.049  1.00  0.65           H  
ATOM   4355  N   GLU A 293      37.292 165.809  84.890  1.00  0.66           N  
ATOM   4356  CA  GLU A 293      35.854 165.807  84.601  1.00  0.66           C  
ATOM   4357  C   GLU A 293      35.140 164.584  85.186  1.00  0.66           C  
ATOM   4358  O   GLU A 293      33.940 164.403  84.993  1.00  0.66           O  
ATOM   4359  CB  GLU A 293      35.632 165.883  83.088  1.00  0.66           C  
ATOM   4360  CG  GLU A 293      36.090 167.217  82.504  1.00  0.66           C  
ATOM   4361  CD  GLU A 293      35.868 167.339  81.007  1.00  0.66           C  
ATOM   4362  OE1 GLU A 293      35.331 166.420  80.349  1.00  0.66           O  
ATOM   4363  OE2 GLU A 293      36.210 168.409  80.459  1.00  0.66           O1-
ATOM   4364  H   GLU A 293      37.935 165.507  84.156  1.00  0.66           H  
ATOM   4365  HA  GLU A 293      35.400 166.691  85.051  1.00  0.66           H  
ATOM   4366 1HB  GLU A 293      36.174 165.070  82.611  1.00  0.66           H  
ATOM   4367 2HB  GLU A 293      34.571 165.767  82.881  1.00  0.66           H  
ATOM   4368 1HG  GLU A 293      35.544 168.015  83.005  1.00  0.66           H  
ATOM   4369 2HG  GLU A 293      37.148 167.356  82.704  1.00  0.66           H  
ATOM   4370  N   LYS A 294      35.887 163.758  85.909  1.00  0.67           N  
ATOM   4371  CA  LYS A 294      35.390 162.605  86.680  1.00  0.67           C  
ATOM   4372  C   LYS A 294      34.594 161.571  85.889  1.00  0.67           C  
ATOM   4373  O   LYS A 294      33.739 160.868  86.431  1.00  0.67           O  
ATOM   4374  CB  LYS A 294      34.595 163.082  87.902  1.00  0.67           C  
ATOM   4375  CG  LYS A 294      35.389 164.024  88.791  1.00  0.67           C  
ATOM   4376  CD  LYS A 294      34.637 164.376  90.052  1.00  0.67           C  
ATOM   4377  CE  LYS A 294      35.461 165.355  90.866  1.00  0.67           C  
ATOM   4378  NZ  LYS A 294      34.808 165.677  92.169  1.00  0.67           N1+
ATOM   4379  H   LYS A 294      36.882 163.950  85.970  1.00  0.67           H  
ATOM   4380  HA  LYS A 294      36.272 162.086  87.062  1.00  0.67           H  
ATOM   4381 1HB  LYS A 294      33.692 163.588  87.568  1.00  0.67           H  
ATOM   4382 2HB  LYS A 294      34.309 162.214  88.495  1.00  0.67           H  
ATOM   4383 1HG  LYS A 294      36.328 163.546  89.063  1.00  0.67           H  
ATOM   4384 2HG  LYS A 294      35.600 164.942  88.248  1.00  0.67           H  
ATOM   4385 1HD  LYS A 294      33.679 164.827  89.795  1.00  0.67           H  
ATOM   4386 2HD  LYS A 294      34.468 163.472  90.635  1.00  0.67           H  
ATOM   4387 1HE  LYS A 294      36.440 164.918  91.058  1.00  0.67           H  
ATOM   4388 2HE  LYS A 294      35.594 166.273  90.293  1.00  0.67           H  
ATOM   4389 1HZ  LYS A 294      35.425 166.240  92.737  1.00  0.67           H  
ATOM   4390 2HZ  LYS A 294      34.593 164.823  92.675  1.00  0.67           H  
ATOM   4391 3HZ  LYS A 294      33.943 166.187  92.011  1.00  0.67           H  
ATOM   4392  N   ALA A 295      34.896 161.450  84.606  1.00  0.77           N  
ATOM   4393  CA  ALA A 295      34.371 160.343  83.818  1.00  0.77           C  
ATOM   4394  C   ALA A 295      35.213 159.140  84.237  1.00  0.77           C  
ATOM   4395  O   ALA A 295      34.739 158.018  84.298  1.00  0.77           O  
ATOM   4396  CB  ALA A 295      34.490 160.617  82.321  1.00  0.77           C  
ATOM   4397  H   ALA A 295      35.567 162.087  84.197  1.00  0.77           H  
ATOM   4398  HA  ALA A 295      33.326 160.158  84.074  1.00  0.77           H  
ATOM   4399 1HB  ALA A 295      34.003 161.560  82.081  1.00  0.77           H  
ATOM   4400 2HB  ALA A 295      34.000 159.813  81.770  1.00  0.77           H  
ATOM   4401 3HB  ALA A 295      35.536 160.658  82.032  1.00  0.77           H  
ATOM   4402  N   ILE A 296      36.469 159.384  84.571  1.00  0.71           N  
ATOM   4403  CA  ILE A 296      37.298 158.324  85.125  1.00  0.71           C  
ATOM   4404  C   ILE A 296      36.850 158.095  86.557  1.00  0.71           C  
ATOM   4405  O   ILE A 296      36.857 159.006  87.390  1.00  0.71           O  
ATOM   4406  CB  ILE A 296      38.807 158.635  85.044  1.00  0.71           C  
ATOM   4407  CG1 ILE A 296      39.194 158.738  83.560  1.00  0.71           C  
ATOM   4408  CG2 ILE A 296      39.612 157.537  85.761  1.00  0.71           C  
ATOM   4409  CD1 ILE A 296      40.638 158.991  83.234  1.00  0.71           C  
ATOM   4410  H   ILE A 296      36.855 160.322  84.491  1.00  0.71           H  
ATOM   4411  HA  ILE A 296      37.112 157.411  84.568  1.00  0.71           H  
ATOM   4412  HB  ILE A 296      39.004 159.584  85.536  1.00  0.71           H  
ATOM   4413 1HG1 ILE A 296      38.915 157.808  83.080  1.00  0.71           H  
ATOM   4414 2HG1 ILE A 296      38.608 159.535  83.104  1.00  0.71           H  
ATOM   4415 1HG2 ILE A 296      40.680 157.752  85.705  1.00  0.71           H  
ATOM   4416 2HG2 ILE A 296      39.420 156.570  85.299  1.00  0.71           H  
ATOM   4417 3HG2 ILE A 296      39.343 157.497  86.814  1.00  0.71           H  
ATOM   4418 1HD1 ILE A 296      40.749 159.079  82.159  1.00  0.71           H  
ATOM   4419 2HD1 ILE A 296      41.265 158.170  83.579  1.00  0.71           H  
ATOM   4420 3HD1 ILE A 296      40.959 159.918  83.697  1.00  0.71           H  
ATOM   4421  N   ARG A 297      36.460 156.858  86.831  1.00  0.69           N  
ATOM   4422  CA  ARG A 297      36.049 156.417  88.162  1.00  0.69           C  
ATOM   4423  C   ARG A 297      36.684 155.046  88.351  1.00  0.69           C  
ATOM   4424  O   ARG A 297      36.867 154.330  87.363  1.00  0.69           O  
ATOM   4425  CB  ARG A 297      34.525 156.271  88.241  1.00  0.69           C  
ATOM   4426  CG  ARG A 297      33.733 157.528  87.886  1.00  0.69           C  
ATOM   4427  CD  ARG A 297      32.274 157.411  88.309  1.00  0.69           C  
ATOM   4428  NE  ARG A 297      31.603 156.241  87.722  1.00  0.69           N  
ATOM   4429  CZ  ARG A 297      30.367 155.838  87.983  1.00  0.69           C  
ATOM   4430  NH1 ARG A 297      29.537 156.467  88.779  1.00  0.69           N1+
ATOM   4431  NH2 ARG A 297      29.952 154.744  87.423  1.00  0.69           N  
ATOM   4432  H   ARG A 297      36.463 156.165  86.092  1.00  0.69           H  
ATOM   4433  HA  ARG A 297      36.406 157.122  88.915  1.00  0.69           H  
ATOM   4434 1HB  ARG A 297      34.227 155.480  87.558  1.00  0.69           H  
ATOM   4435 2HB  ARG A 297      34.261 155.963  89.251  1.00  0.69           H  
ATOM   4436 1HG  ARG A 297      34.175 158.389  88.383  1.00  0.69           H  
ATOM   4437 2HG  ARG A 297      33.776 157.682  86.810  1.00  0.69           H  
ATOM   4438 1HD  ARG A 297      32.233 157.325  89.393  1.00  0.69           H  
ATOM   4439 2HD  ARG A 297      31.748 158.317  88.013  1.00  0.69           H  
ATOM   4440  HE  ARG A 297      32.145 155.667  87.078  1.00  0.69           H  
ATOM   4441 1HH1 ARG A 297      29.813 157.348  89.198  1.00  0.69           H  
ATOM   4442 2HH1 ARG A 297      28.638 156.068  88.991  1.00  0.69           H  
ATOM   4443 1HH2 ARG A 297      30.598 154.196  86.871  1.00  0.69           H  
ATOM   4444 2HH2 ARG A 297      29.000 154.430  87.560  1.00  0.69           H  
ATOM   4445  N   PRO A 298      37.041 154.662  89.584  1.00  0.73           N  
ATOM   4446  CA  PRO A 298      37.540 153.293  89.746  1.00  0.73           C  
ATOM   4447  C   PRO A 298      36.428 152.249  89.674  1.00  0.73           C  
ATOM   4448  O   PRO A 298      35.242 152.576  89.731  1.00  0.73           O  
ATOM   4449  CB  PRO A 298      38.147 153.333  91.142  1.00  0.73           C  
ATOM   4450  CG  PRO A 298      37.287 154.276  91.867  1.00  0.73           C  
ATOM   4451  CD  PRO A 298      37.015 155.369  90.878  1.00  0.73           C  
ATOM   4452  HA  PRO A 298      38.315 153.063  89.013  1.00  0.73           H  
ATOM   4453 1HB  PRO A 298      38.132 152.351  91.611  1.00  0.73           H  
ATOM   4454 2HB  PRO A 298      39.162 153.719  91.097  1.00  0.73           H  
ATOM   4455 1HG  PRO A 298      36.359 153.785  92.151  1.00  0.73           H  
ATOM   4456 2HG  PRO A 298      37.793 154.669  92.744  1.00  0.73           H  
ATOM   4457 1HD  PRO A 298      36.041 155.815  91.061  1.00  0.73           H  
ATOM   4458 2HD  PRO A 298      37.804 156.121  90.914  1.00  0.73           H  
ATOM   4459  N   VAL A 299      36.820 150.988  89.602  1.00  0.69           N  
ATOM   4460  CA  VAL A 299      35.893 149.860  89.706  1.00  0.69           C  
ATOM   4461  C   VAL A 299      35.317 149.886  91.125  1.00  0.69           C  
ATOM   4462  O   VAL A 299      36.021 150.189  92.083  1.00  0.69           O  
ATOM   4463  CB  VAL A 299      36.670 148.539  89.410  1.00  0.69           C  
ATOM   4464  CG1 VAL A 299      35.864 147.281  89.728  1.00  0.69           C  
ATOM   4465  CG2 VAL A 299      37.116 148.498  87.937  1.00  0.69           C  
ATOM   4466  H   VAL A 299      37.814 150.782  89.533  1.00  0.69           H  
ATOM   4467  HA  VAL A 299      35.078 149.971  88.990  1.00  0.69           H  
ATOM   4468  HB  VAL A 299      37.561 148.528  90.034  1.00  0.69           H  
ATOM   4469 1HG1 VAL A 299      36.463 146.396  89.516  1.00  0.69           H  
ATOM   4470 2HG1 VAL A 299      34.950 147.258  89.134  1.00  0.69           H  
ATOM   4471 3HG1 VAL A 299      35.613 147.259  90.786  1.00  0.69           H  
ATOM   4472 1HG2 VAL A 299      37.735 147.626  87.768  1.00  0.69           H  
ATOM   4473 2HG2 VAL A 299      37.706 149.381  87.696  1.00  0.69           H  
ATOM   4474 3HG2 VAL A 299      36.249 148.470  87.278  1.00  0.69           H  
ATOM   4475  N   THR A 300      34.038 149.585  91.278  1.00  0.66           N  
ATOM   4476  CA  THR A 300      33.396 149.535  92.592  1.00  0.66           C  
ATOM   4477  C   THR A 300      33.552 148.214  93.372  1.00  0.66           C  
ATOM   4478  O   THR A 300      34.024 148.258  94.518  1.00  0.66           O  
ATOM   4479  CB  THR A 300      31.915 149.951  92.461  1.00  0.66           C  
ATOM   4480  CG2 THR A 300      31.221 150.079  93.799  1.00  0.66           C  
ATOM   4481  OG1 THR A 300      31.878 151.227  91.821  1.00  0.66           O  
ATOM   4482  H   THR A 300      33.465 149.391  90.457  1.00  0.66           H  
ATOM   4483  HA  THR A 300      33.868 150.302  93.200  1.00  0.66           H  
ATOM   4484  HB  THR A 300      31.379 149.228  91.846  1.00  0.66           H  
ATOM   4485  HG1 THR A 300      30.956 151.458  91.642  1.00  0.66           H  
ATOM   4486 1HG2 THR A 300      30.243 150.535  93.654  1.00  0.66           H  
ATOM   4487 2HG2 THR A 300      31.810 150.698  94.473  1.00  0.66           H  
ATOM   4488 3HG2 THR A 300      31.083 149.093  94.239  1.00  0.66           H  
ATOM   4489  N   PRO A 301      33.202 147.035  92.807  1.00  0.62           N  
ATOM   4490  CA  PRO A 301      33.284 145.815  93.631  1.00  0.62           C  
ATOM   4491  C   PRO A 301      34.671 145.175  93.796  1.00  0.62           C  
ATOM   4492  O   PRO A 301      34.774 143.951  93.826  1.00  0.62           O  
ATOM   4493  CB  PRO A 301      32.347 144.858  92.877  1.00  0.62           C  
ATOM   4494  CG  PRO A 301      32.579 145.203  91.479  1.00  0.62           C  
ATOM   4495  CD  PRO A 301      32.630 146.700  91.484  1.00  0.62           C  
ATOM   4496  HA  PRO A 301      32.873 146.014  94.621  1.00  0.62           H  
ATOM   4497 1HB  PRO A 301      32.572 143.811  93.059  1.00  0.62           H  
ATOM   4498 2HB  PRO A 301      31.312 145.047  93.141  1.00  0.62           H  
ATOM   4499 1HG  PRO A 301      33.524 144.782  91.139  1.00  0.62           H  
ATOM   4500 2HG  PRO A 301      31.761 144.850  90.857  1.00  0.62           H  
ATOM   4501 1HD  PRO A 301      33.257 147.061  90.672  1.00  0.62           H  
ATOM   4502 2HD  PRO A 301      31.623 147.109  91.400  1.00  0.62           H  
ATOM   4503  N   ILE A 302      35.740 145.961  93.855  1.00  0.62           N  
ATOM   4504  CA  ILE A 302      37.097 145.451  93.604  1.00  0.62           C  
ATOM   4505  C   ILE A 302      37.449 144.251  94.471  1.00  0.62           C  
ATOM   4506  O   ILE A 302      37.451 144.318  95.703  1.00  0.62           O  
ATOM   4507  CB  ILE A 302      38.227 146.505  93.813  1.00  0.62           C  
ATOM   4508  CG1 ILE A 302      37.928 147.792  93.035  1.00  0.62           C  
ATOM   4509  CG2 ILE A 302      39.582 145.932  93.331  1.00  0.62           C  
ATOM   4510  CD1 ILE A 302      38.914 148.950  93.255  1.00  0.62           C  
ATOM   4511  H   ILE A 302      35.615 146.950  94.046  1.00  0.62           H  
ATOM   4512  HA  ILE A 302      37.126 145.131  92.564  1.00  0.62           H  
ATOM   4513  HB  ILE A 302      38.294 146.750  94.875  1.00  0.62           H  
ATOM   4514 1HG1 ILE A 302      37.920 147.547  91.976  1.00  0.62           H  
ATOM   4515 2HG1 ILE A 302      36.940 148.146  93.315  1.00  0.62           H  
ATOM   4516 1HG2 ILE A 302      40.386 146.632  93.553  1.00  0.62           H  
ATOM   4517 2HG2 ILE A 302      39.558 145.740  92.256  1.00  0.62           H  
ATOM   4518 3HG2 ILE A 302      39.817 145.004  93.848  1.00  0.62           H  
ATOM   4519 1HD1 ILE A 302      38.538 149.840  92.753  1.00  0.62           H  
ATOM   4520 2HD1 ILE A 302      39.892 148.709  92.837  1.00  0.62           H  
ATOM   4521 3HD1 ILE A 302      39.015 149.157  94.320  1.00  0.62           H  
ATOM   4522  N   SER A 303      37.726 143.134  93.821  1.00  0.70           N  
ATOM   4523  CA  SER A 303      38.187 141.940  94.511  1.00  0.70           C  
ATOM   4524  C   SER A 303      39.683 142.166  94.679  1.00  0.70           C  
ATOM   4525  O   SER A 303      40.435 142.162  93.703  1.00  0.70           O  
ATOM   4526  CB  SER A 303      37.861 140.697  93.684  1.00  0.70           C  
ATOM   4527  OG  SER A 303      37.962 139.507  94.447  1.00  0.70           O  
ATOM   4528  H   SER A 303      37.641 143.114  92.805  1.00  0.70           H  
ATOM   4529  HA  SER A 303      37.701 141.867  95.484  1.00  0.70           H  
ATOM   4530 1HB  SER A 303      36.830 140.783  93.348  1.00  0.70           H  
ATOM   4531 2HB  SER A 303      38.513 140.645  92.814  1.00  0.70           H  
ATOM   4532  HG  SER A 303      37.333 138.874  94.070  1.00  0.70           H  
ATOM   4533  N   ILE A 304      40.096 142.470  95.901  1.00  0.74           N  
ATOM   4534  CA  ILE A 304      41.493 142.775  96.200  1.00  0.74           C  
ATOM   4535  C   ILE A 304      42.091 141.511  96.799  1.00  0.74           C  
ATOM   4536  O   ILE A 304      41.545 140.957  97.761  1.00  0.74           O  
ATOM   4537  CB  ILE A 304      41.673 143.982  97.173  1.00  0.74           C  
ATOM   4538  CG1 ILE A 304      40.975 145.235  96.611  1.00  0.74           C  
ATOM   4539  CG2 ILE A 304      43.185 144.278  97.379  1.00  0.74           C  
ATOM   4540  CD1 ILE A 304      40.902 146.449  97.548  1.00  0.74           C  
ATOM   4541  H   ILE A 304      39.425 142.486  96.665  1.00  0.74           H  
ATOM   4542  HA  ILE A 304      42.003 143.014  95.275  1.00  0.74           H  
ATOM   4543  HB  ILE A 304      41.222 143.731  98.135  1.00  0.74           H  
ATOM   4544 1HG1 ILE A 304      41.494 145.535  95.701  1.00  0.74           H  
ATOM   4545 2HG1 ILE A 304      39.953 144.979  96.346  1.00  0.74           H  
ATOM   4546 1HG2 ILE A 304      43.317 145.084  98.101  1.00  0.74           H  
ATOM   4547 2HG2 ILE A 304      43.652 144.562  96.434  1.00  0.74           H  
ATOM   4548 3HG2 ILE A 304      43.692 143.399  97.777  1.00  0.74           H  
ATOM   4549 1HD1 ILE A 304      40.317 147.232  97.067  1.00  0.74           H  
ATOM   4550 2HD1 ILE A 304      41.899 146.835  97.757  1.00  0.74           H  
ATOM   4551 3HD1 ILE A 304      40.418 146.168  98.484  1.00  0.74           H  
ATOM   4552  N   TYR A 305      43.195 141.039  96.247  1.00  0.77           N  
ATOM   4553  CA  TYR A 305      43.870 139.844  96.756  1.00  0.77           C  
ATOM   4554  C   TYR A 305      45.224 140.227  97.327  1.00  0.77           C  
ATOM   4555  O   TYR A 305      45.790 141.271  97.000  1.00  0.77           O  
ATOM   4556  CB  TYR A 305      44.055 138.800  95.654  1.00  0.77           C  
ATOM   4557  CG  TYR A 305      42.763 138.182  95.161  1.00  0.77           C  
ATOM   4558  CD1 TYR A 305      41.907 138.896  94.304  1.00  0.77           C  
ATOM   4559  CD2 TYR A 305      42.401 136.866  95.520  1.00  0.77           C  
ATOM   4560  CE1 TYR A 305      40.737 138.303  93.775  1.00  0.77           C  
ATOM   4561  CE2 TYR A 305      41.215 136.271  95.001  1.00  0.77           C  
ATOM   4562  CZ  TYR A 305      40.395 137.000  94.133  1.00  0.77           C  
ATOM   4563  OH  TYR A 305      39.250 136.429  93.639  1.00  0.77           O  
ATOM   4564  H   TYR A 305      43.600 141.531  95.448  1.00  0.77           H  
ATOM   4565  HA  TYR A 305      43.287 139.387  97.554  1.00  0.77           H  
ATOM   4566 1HB  TYR A 305      44.564 139.269  94.816  1.00  0.77           H  
ATOM   4567 2HB  TYR A 305      44.692 137.997  96.028  1.00  0.77           H  
ATOM   4568  HD1 TYR A 305      42.153 139.913  94.039  1.00  0.77           H  
ATOM   4569  HD2 TYR A 305      43.035 136.294  96.184  1.00  0.77           H  
ATOM   4570  HE1 TYR A 305      40.107 138.860  93.103  1.00  0.77           H  
ATOM   4571  HE2 TYR A 305      40.950 135.260  95.267  1.00  0.77           H  
ATOM   4572  HH  TYR A 305      38.776 136.987  93.012  1.00  0.77           H  
ATOM   4573  N   LYS A 306      45.735 139.377  98.200  1.00  0.72           N  
ATOM   4574  CA  LYS A 306      47.082 139.520  98.741  1.00  0.72           C  
ATOM   4575  C   LYS A 306      48.075 138.935  97.755  1.00  0.72           C  
ATOM   4576  O   LYS A 306      47.714 138.112  96.920  1.00  0.72           O  
ATOM   4577  CB  LYS A 306      47.196 138.735 100.041  1.00  0.72           C  
ATOM   4578  CG  LYS A 306      46.253 139.200 101.141  1.00  0.72           C  
ATOM   4579  CD  LYS A 306      46.505 138.465 102.446  1.00  0.72           C  
ATOM   4580  CE  LYS A 306      46.126 136.992 102.356  1.00  0.72           C  
ATOM   4581  NZ  LYS A 306      46.395 136.290 103.638  1.00  0.72           N1+
ATOM   4582  H   LYS A 306      45.179 138.564  98.473  1.00  0.72           H  
ATOM   4583  HA  LYS A 306      47.311 140.574  98.917  1.00  0.72           H  
ATOM   4584 1HB  LYS A 306      47.001 137.688  99.816  1.00  0.72           H  
ATOM   4585 2HB  LYS A 306      48.214 138.829 100.410  1.00  0.72           H  
ATOM   4586 1HG  LYS A 306      46.405 140.263 101.302  1.00  0.72           H  
ATOM   4587 2HG  LYS A 306      45.223 139.035 100.836  1.00  0.72           H  
ATOM   4588 1HD  LYS A 306      47.559 138.554 102.704  1.00  0.72           H  
ATOM   4589 2HD  LYS A 306      45.911 138.930 103.231  1.00  0.72           H  
ATOM   4590 1HE  LYS A 306      45.069 136.908 102.105  1.00  0.72           H  
ATOM   4591 2HE  LYS A 306      46.708 136.510 101.571  1.00  0.72           H  
ATOM   4592 1HZ  LYS A 306      46.055 135.335 103.585  1.00  0.72           H  
ATOM   4593 2HZ  LYS A 306      45.926 136.759 104.405  1.00  0.72           H  
ATOM   4594 3HZ  LYS A 306      47.395 136.276 103.815  1.00  0.72           H  
ATOM   4595  N   ILE A 307      49.342 139.278  97.920  1.00  0.59           N  
ATOM   4596  CA  ILE A 307      50.415 138.796  97.051  1.00  0.59           C  
ATOM   4597  C   ILE A 307      50.658 137.283  97.142  1.00  0.59           C  
ATOM   4598  O   ILE A 307      51.315 136.692  96.295  1.00  0.59           O  
ATOM   4599  CB  ILE A 307      51.706 139.618  97.357  1.00  0.59           C  
ATOM   4600  CG1 ILE A 307      52.693 139.625  96.180  1.00  0.59           C  
ATOM   4601  CG2 ILE A 307      52.380 139.141  98.651  1.00  0.59           C  
ATOM   4602  CD1 ILE A 307      52.198 140.377  94.954  1.00  0.59           C  
ATOM   4603  H   ILE A 307      49.583 139.937  98.657  1.00  0.59           H  
ATOM   4604  HA  ILE A 307      50.107 139.000  96.026  1.00  0.59           H  
ATOM   4605  HB  ILE A 307      51.399 140.651  97.514  1.00  0.59           H  
ATOM   4606 1HG1 ILE A 307      53.615 140.098  96.513  1.00  0.59           H  
ATOM   4607 2HG1 ILE A 307      52.926 138.605  95.894  1.00  0.59           H  
ATOM   4608 1HG2 ILE A 307      53.218 139.796  98.881  1.00  0.59           H  
ATOM   4609 2HG2 ILE A 307      52.751 138.122  98.541  1.00  0.59           H  
ATOM   4610 3HG2 ILE A 307      51.677 139.185  99.483  1.00  0.59           H  
ATOM   4611 1HD1 ILE A 307      52.990 140.410  94.211  1.00  0.59           H  
ATOM   4612 2HD1 ILE A 307      51.921 141.392  95.226  1.00  0.59           H  
ATOM   4613 3HD1 ILE A 307      51.337 139.876  94.517  1.00  0.59           H  
ATOM   4614  N   GLY A 308      50.106 136.617  98.144  1.00  0.61           N  
ATOM   4615  CA  GLY A 308      50.191 135.165  98.200  1.00  0.61           C  
ATOM   4616  C   GLY A 308      49.135 134.465  97.369  1.00  0.61           C  
ATOM   4617  O   GLY A 308      49.244 133.273  97.108  1.00  0.61           O  
ATOM   4618  H   GLY A 308      49.623 137.108  98.888  1.00  0.61           H  
ATOM   4619 1HA  GLY A 308      51.174 134.839  97.866  1.00  0.61           H  
ATOM   4620 2HA  GLY A 308      50.060 134.854  99.233  1.00  0.61           H  
ATOM   4621  N   ASP A 309      48.094 135.179  96.969  1.00  0.66           N  
ATOM   4622  CA  ASP A 309      46.888 134.581  96.383  1.00  0.66           C  
ATOM   4623  C   ASP A 309      46.738 134.948  94.907  1.00  0.66           C  
ATOM   4624  O   ASP A 309      45.646 135.021  94.359  1.00  0.66           O  
ATOM   4625  CB  ASP A 309      45.665 135.020  97.197  1.00  0.66           C  
ATOM   4626  CG  ASP A 309      45.646 134.405  98.584  1.00  0.66           C  
ATOM   4627  OD1 ASP A 309      45.822 133.174  98.716  1.00  0.66           O  
ATOM   4628  OD2 ASP A 309      45.454 135.140  99.582  1.00  0.66           O1-
ATOM   4629  H   ASP A 309      48.091 136.191  97.109  1.00  0.66           H  
ATOM   4630  HA  ASP A 309      46.952 133.494  96.443  1.00  0.66           H  
ATOM   4631 1HB  ASP A 309      45.666 136.105  97.280  1.00  0.66           H  
ATOM   4632 2HB  ASP A 309      44.757 134.711  96.686  1.00  0.66           H  
ATOM   4633  N   ILE A 310      47.859 135.175  94.242  1.00  0.70           N  
ATOM   4634  CA  ILE A 310      47.848 135.558  92.831  1.00  0.70           C  
ATOM   4635  C   ILE A 310      47.344 134.387  91.987  1.00  0.70           C  
ATOM   4636  O   ILE A 310      46.553 134.563  91.064  1.00  0.70           O  
ATOM   4637  CB  ILE A 310      49.259 135.964  92.307  1.00  0.70           C  
ATOM   4638  CG1 ILE A 310      49.963 136.930  93.274  1.00  0.70           C  
ATOM   4639  CG2 ILE A 310      49.164 136.607  90.900  1.00  0.70           C  
ATOM   4640  CD1 ILE A 310      51.425 137.237  92.925  1.00  0.70           C  
ATOM   4641  H   ILE A 310      48.749 135.073  94.715  1.00  0.70           H  
ATOM   4642  HA  ILE A 310      47.166 136.396  92.707  1.00  0.70           H  
ATOM   4643  HB  ILE A 310      49.867 135.059  92.243  1.00  0.70           H  
ATOM   4644 1HG1 ILE A 310      49.408 137.864  93.310  1.00  0.70           H  
ATOM   4645 2HG1 ILE A 310      49.956 136.495  94.265  1.00  0.70           H  
ATOM   4646 1HG2 ILE A 310      50.096 136.464  90.374  1.00  0.70           H  
ATOM   4647 2HG2 ILE A 310      48.944 137.669  90.968  1.00  0.70           H  
ATOM   4648 3HG2 ILE A 310      48.378 136.136  90.315  1.00  0.70           H  
ATOM   4649 1HD1 ILE A 310      51.924 137.639  93.803  1.00  0.70           H  
ATOM   4650 2HD1 ILE A 310      51.472 137.978  92.132  1.00  0.70           H  
ATOM   4651 3HD1 ILE A 310      51.943 136.325  92.622  1.00  0.70           H  
ATOM   4652  N   GLU A 311      47.772 133.174  92.315  1.00  0.69           N  
ATOM   4653  CA  GLU A 311      47.356 132.001  91.547  1.00  0.69           C  
ATOM   4654  C   GLU A 311      45.847 131.793  91.636  1.00  0.69           C  
ATOM   4655  O   GLU A 311      45.186 131.490  90.639  1.00  0.69           O  
ATOM   4656  CB  GLU A 311      48.005 130.723  92.081  1.00  0.69           C  
ATOM   4657  CG  GLU A 311      49.490 130.547  91.835  1.00  0.69           C  
ATOM   4658  CD  GLU A 311      49.967 129.214  92.397  1.00  0.69           C  
ATOM   4659  OE1 GLU A 311      49.403 128.163  92.019  1.00  0.69           O  
ATOM   4660  OE2 GLU A 311      50.845 129.181  93.296  1.00  0.69           O1-
ATOM   4661  H   GLU A 311      48.424 133.058  93.097  1.00  0.69           H  
ATOM   4662  HA  GLU A 311      47.620 132.139  90.496  1.00  0.69           H  
ATOM   4663 1HB  GLU A 311      47.825 130.669  93.154  1.00  0.69           H  
ATOM   4664 2HB  GLU A 311      47.499 129.888  91.610  1.00  0.69           H  
ATOM   4665 1HG  GLU A 311      49.679 130.582  90.763  1.00  0.69           H  
ATOM   4666 2HG  GLU A 311      50.034 131.357  92.318  1.00  0.69           H  
ATOM   4667  N   THR A 312      45.276 131.958  92.820  1.00  0.76           N  
ATOM   4668  CA  THR A 312      43.843 131.742  92.974  1.00  0.76           C  
ATOM   4669  C   THR A 312      43.108 132.862  92.262  1.00  0.76           C  
ATOM   4670  O   THR A 312      42.125 132.596  91.569  1.00  0.76           O  
ATOM   4671  CB  THR A 312      43.406 131.690  94.448  1.00  0.76           C  
ATOM   4672  CG2 THR A 312      43.915 130.442  95.137  1.00  0.76           C  
ATOM   4673  OG1 THR A 312      43.975 132.793  95.149  1.00  0.76           O  
ATOM   4674  H   THR A 312      45.814 132.244  93.628  1.00  0.76           H  
ATOM   4675  HA  THR A 312      43.564 130.806  92.492  1.00  0.76           H  
ATOM   4676  HB  THR A 312      42.317 131.721  94.511  1.00  0.76           H  
ATOM   4677  HG1 THR A 312      43.415 132.990  95.914  1.00  0.76           H  
ATOM   4678 1HG2 THR A 312      43.561 130.435  96.166  1.00  0.76           H  
ATOM   4679 2HG2 THR A 312      45.004 130.430  95.139  1.00  0.76           H  
ATOM   4680 3HG2 THR A 312      43.540 129.556  94.628  1.00  0.76           H  
ATOM   4681  N   ALA A 313      43.607 134.086  92.364  1.00  0.83           N  
ATOM   4682  CA  ALA A 313      42.990 135.219  91.694  1.00  0.83           C  
ATOM   4683  C   ALA A 313      42.979 135.027  90.180  1.00  0.83           C  
ATOM   4684  O   ALA A 313      41.993 135.345  89.523  1.00  0.83           O  
ATOM   4685  CB  ALA A 313      43.735 136.493  92.053  1.00  0.83           C  
ATOM   4686  H   ALA A 313      44.423 134.256  92.957  1.00  0.83           H  
ATOM   4687  HA  ALA A 313      41.955 135.294  92.034  1.00  0.83           H  
ATOM   4688 1HB  ALA A 313      43.785 136.594  93.135  1.00  0.83           H  
ATOM   4689 2HB  ALA A 313      43.211 137.346  91.638  1.00  0.83           H  
ATOM   4690 3HB  ALA A 313      44.747 136.458  91.656  1.00  0.83           H  
ATOM   4691  N   PHE A 314      44.049 134.483  89.619  1.00  0.74           N  
ATOM   4692  CA  PHE A 314      44.088 134.230  88.183  1.00  0.74           C  
ATOM   4693  C   PHE A 314      43.035 133.209  87.786  1.00  0.74           C  
ATOM   4694  O   PHE A 314      42.280 133.444  86.844  1.00  0.74           O  
ATOM   4695  CB  PHE A 314      45.459 133.726  87.718  1.00  0.74           C  
ATOM   4696  CG  PHE A 314      46.512 134.801  87.580  1.00  0.74           C  
ATOM   4697  CD1 PHE A 314      46.221 136.023  86.944  1.00  0.74           C  
ATOM   4698  CD2 PHE A 314      47.833 134.557  87.997  1.00  0.74           C  
ATOM   4699  CE1 PHE A 314      47.237 136.969  86.678  1.00  0.74           C  
ATOM   4700  CE2 PHE A 314      48.866 135.497  87.717  1.00  0.74           C  
ATOM   4701  CZ  PHE A 314      48.562 136.703  87.064  1.00  0.74           C  
ATOM   4702  H   PHE A 314      44.866 134.256  90.192  1.00  0.74           H  
ATOM   4703  HA  PHE A 314      43.842 135.152  87.656  1.00  0.74           H  
ATOM   4704 1HB  PHE A 314      45.811 132.950  88.393  1.00  0.74           H  
ATOM   4705 2HB  PHE A 314      45.326 133.280  86.733  1.00  0.74           H  
ATOM   4706  HD1 PHE A 314      45.219 136.241  86.618  1.00  0.74           H  
ATOM   4707  HD2 PHE A 314      48.074 133.639  88.511  1.00  0.74           H  
ATOM   4708  HE1 PHE A 314      46.999 137.892  86.167  1.00  0.74           H  
ATOM   4709  HE2 PHE A 314      49.879 135.295  88.015  1.00  0.74           H  
ATOM   4710  HZ  PHE A 314      49.343 137.420  86.853  1.00  0.74           H  
ATOM   4711  N   ARG A 315      42.904 132.110  88.515  1.00  0.68           N  
ATOM   4712  CA  ARG A 315      41.906 131.101  88.146  1.00  0.68           C  
ATOM   4713  C   ARG A 315      40.477 131.617  88.285  1.00  0.68           C  
ATOM   4714  O   ARG A 315      39.604 131.260  87.491  1.00  0.68           O  
ATOM   4715  CB  ARG A 315      42.069 129.834  88.983  1.00  0.68           C  
ATOM   4716  CG  ARG A 315      43.401 129.132  88.800  1.00  0.68           C  
ATOM   4717  CD  ARG A 315      43.446 127.841  89.602  1.00  0.68           C  
ATOM   4718  NE  ARG A 315      44.834 127.383  89.769  1.00  0.68           N  
ATOM   4719  CZ  ARG A 315      45.648 127.708  90.763  1.00  0.68           C  
ATOM   4720  NH1 ARG A 315      45.277 128.442  91.774  1.00  0.68           N1+
ATOM   4721  NH2 ARG A 315      46.870 127.278  90.746  1.00  0.68           N  
ATOM   4722  H   ARG A 315      43.515 131.959  89.320  1.00  0.68           H  
ATOM   4723  HA  ARG A 315      42.055 130.838  87.097  1.00  0.68           H  
ATOM   4724 1HB  ARG A 315      41.952 130.091  90.034  1.00  0.68           H  
ATOM   4725 2HB  ARG A 315      41.279 129.138  88.706  1.00  0.68           H  
ATOM   4726 1HG  ARG A 315      43.561 128.908  87.746  1.00  0.68           H  
ATOM   4727 2HG  ARG A 315      44.197 129.783  89.142  1.00  0.68           H  
ATOM   4728 1HD  ARG A 315      42.999 128.006  90.581  1.00  0.68           H  
ATOM   4729 2HD  ARG A 315      42.867 127.077  89.083  1.00  0.68           H  
ATOM   4730  HE  ARG A 315      45.198 126.765  89.045  1.00  0.68           H  
ATOM   4731 1HH1 ARG A 315      44.362 128.852  91.777  1.00  0.68           H  
ATOM   4732 2HH1 ARG A 315      45.905 128.578  92.561  1.00  0.68           H  
ATOM   4733 1HH2 ARG A 315      47.143 126.590  90.046  1.00  0.68           H  
ATOM   4734 2HH2 ARG A 315      47.561 127.616  91.413  1.00  0.68           H  
ATOM   4735  N   LEU A 316      40.226 132.486  89.250  1.00  0.74           N  
ATOM   4736  CA  LEU A 316      38.888 133.056  89.436  1.00  0.74           C  
ATOM   4737  C   LEU A 316      38.606 134.123  88.380  1.00  0.74           C  
ATOM   4738  O   LEU A 316      37.458 134.300  87.937  1.00  0.74           O  
ATOM   4739  CB  LEU A 316      38.766 133.630  90.854  1.00  0.74           C  
ATOM   4740  CG  LEU A 316      38.901 132.573  91.963  1.00  0.74           C  
ATOM   4741  CD1 LEU A 316      39.084 133.215  93.327  1.00  0.74           C  
ATOM   4742  CD2 LEU A 316      37.732 131.611  92.014  1.00  0.74           C  
ATOM   4743  H   LEU A 316      40.972 132.751  89.895  1.00  0.74           H  
ATOM   4744  HA  LEU A 316      38.146 132.268  89.309  1.00  0.74           H  
ATOM   4745 1HB  LEU A 316      39.546 134.378  90.987  1.00  0.74           H  
ATOM   4746 2HB  LEU A 316      37.799 134.120  90.957  1.00  0.74           H  
ATOM   4747  HG  LEU A 316      39.784 131.979  91.767  1.00  0.74           H  
ATOM   4748 1HD1 LEU A 316      39.191 132.448  94.092  1.00  0.74           H  
ATOM   4749 2HD1 LEU A 316      38.228 133.846  93.564  1.00  0.74           H  
ATOM   4750 3HD1 LEU A 316      39.986 133.827  93.323  1.00  0.74           H  
ATOM   4751 1HD2 LEU A 316      37.918 130.862  92.780  1.00  0.74           H  
ATOM   4752 2HD2 LEU A 316      37.621 131.096  91.062  1.00  0.74           H  
ATOM   4753 3HD2 LEU A 316      36.824 132.156  92.261  1.00  0.74           H  
ATOM   4754  N   MET A 317      39.656 134.782  87.908  1.00  0.74           N  
ATOM   4755  CA  MET A 317      39.537 135.703  86.786  1.00  0.74           C  
ATOM   4756  C   MET A 317      39.193 134.931  85.520  1.00  0.74           C  
ATOM   4757  O   MET A 317      38.291 135.333  84.794  1.00  0.74           O  
ATOM   4758  CB  MET A 317      40.829 136.497  86.582  1.00  0.74           C  
ATOM   4759  CG  MET A 317      40.659 137.702  85.678  1.00  0.74           C  
ATOM   4760  SD  MET A 317      42.139 138.719  85.548  1.00  0.74           S  
ATOM   4761  CE  MET A 317      43.268 137.675  84.671  1.00  0.74           C  
ATOM   4762  H   MET A 317      40.574 134.656  88.342  1.00  0.74           H  
ATOM   4763  HA  MET A 317      38.729 136.397  87.004  1.00  0.74           H  
ATOM   4764 1HB  MET A 317      41.171 136.847  87.548  1.00  0.74           H  
ATOM   4765 2HB  MET A 317      41.593 135.839  86.172  1.00  0.74           H  
ATOM   4766 1HG  MET A 317      40.374 137.358  84.689  1.00  0.74           H  
ATOM   4767 2HG  MET A 317      39.859 138.322  86.076  1.00  0.74           H  
ATOM   4768 1HE  MET A 317      44.209 138.203  84.518  1.00  0.74           H  
ATOM   4769 2HE  MET A 317      42.847 137.401  83.705  1.00  0.74           H  
ATOM   4770 3HE  MET A 317      43.461 136.774  85.249  1.00  0.74           H  
ATOM   4771  N   GLN A 318      39.845 133.794  85.296  1.00  0.70           N  
ATOM   4772  CA  GLN A 318      39.562 132.935  84.142  1.00  0.70           C  
ATOM   4773  C   GLN A 318      38.136 132.410  84.153  1.00  0.70           C  
ATOM   4774  O   GLN A 318      37.502 132.304  83.112  1.00  0.70           O  
ATOM   4775  CB  GLN A 318      40.445 131.687  84.134  1.00  0.70           C  
ATOM   4776  CG  GLN A 318      41.929 131.872  83.903  1.00  0.70           C  
ATOM   4777  CD  GLN A 318      42.682 130.596  84.239  1.00  0.70           C  
ATOM   4778  NE2 GLN A 318      42.216 129.491  83.724  1.00  0.70           N  
ATOM   4779  OE1 GLN A 318      43.644 130.593  84.997  1.00  0.70           O  
ATOM   4780  H   GLN A 318      40.588 133.513  85.942  1.00  0.70           H  
ATOM   4781  HA  GLN A 318      39.710 133.497  83.222  1.00  0.70           H  
ATOM   4782 1HB  GLN A 318      40.318 131.184  85.086  1.00  0.70           H  
ATOM   4783 2HB  GLN A 318      40.068 131.023  83.357  1.00  0.70           H  
ATOM   4784 1HG  GLN A 318      42.099 132.136  82.862  1.00  0.70           H  
ATOM   4785 2HG  GLN A 318      42.305 132.672  84.530  1.00  0.70           H  
ATOM   4786 1HE2 GLN A 318      42.690 128.623  83.935  1.00  0.70           H  
ATOM   4787 2HE2 GLN A 318      41.409 129.502  83.124  1.00  0.70           H  
ATOM   4788  N   ALA A 319      37.620 132.095  85.333  1.00  0.68           N  
ATOM   4789  CA  ALA A 319      36.251 131.611  85.462  1.00  0.68           C  
ATOM   4790  C   ALA A 319      35.243 132.720  85.133  1.00  0.68           C  
ATOM   4791  O   ALA A 319      34.066 132.465  84.879  1.00  0.68           O  
ATOM   4792  CB  ALA A 319      36.040 131.070  86.882  1.00  0.68           C  
ATOM   4793  H   ALA A 319      38.200 132.157  86.165  1.00  0.68           H  
ATOM   4794  HA  ALA A 319      36.097 130.796  84.750  1.00  0.68           H  
ATOM   4795 1HB  ALA A 319      36.729 130.244  87.065  1.00  0.68           H  
ATOM   4796 2HB  ALA A 319      35.018 130.704  86.986  1.00  0.68           H  
ATOM   4797 3HB  ALA A 319      36.224 131.855  87.613  1.00  0.68           H  
ATOM   4798  N   GLY A 320      35.708 133.960  85.138  1.00  0.70           N  
ATOM   4799  CA  GLY A 320      34.863 135.100  84.832  1.00  0.70           C  
ATOM   4800  C   GLY A 320      34.052 135.545  86.028  1.00  0.70           C  
ATOM   4801  O   GLY A 320      33.154 136.355  85.885  1.00  0.70           O  
ATOM   4802  H   GLY A 320      36.694 134.124  85.321  1.00  0.70           H  
ATOM   4803 1HA  GLY A 320      35.490 135.926  84.505  1.00  0.70           H  
ATOM   4804 2HA  GLY A 320      34.180 134.843  84.025  1.00  0.70           H  
ATOM   4805  N   LYS A 321      34.352 135.032  87.215  1.00  0.65           N  
ATOM   4806  CA  LYS A 321      33.584 135.369  88.425  1.00  0.65           C  
ATOM   4807  C   LYS A 321      33.811 136.809  88.850  1.00  0.65           C  
ATOM   4808  O   LYS A 321      32.985 137.428  89.517  1.00  0.65           O  
ATOM   4809  CB  LYS A 321      34.012 134.488  89.599  1.00  0.65           C  
ATOM   4810  CG  LYS A 321      33.729 133.013  89.416  1.00  0.65           C  
ATOM   4811  CD  LYS A 321      34.222 132.261  90.633  1.00  0.65           C  
ATOM   4812  CE  LYS A 321      34.087 130.762  90.455  1.00  0.65           C  
ATOM   4813  NZ  LYS A 321      34.559 130.011  91.662  1.00  0.65           N1+
ATOM   4814  H   LYS A 321      35.127 134.381  87.290  1.00  0.65           H  
ATOM   4815  HA  LYS A 321      32.515 135.234  88.240  1.00  0.65           H  
ATOM   4816 1HB  LYS A 321      35.082 134.621  89.756  1.00  0.65           H  
ATOM   4817 2HB  LYS A 321      33.491 134.827  90.493  1.00  0.65           H  
ATOM   4818 1HG  LYS A 321      32.661 132.854  89.290  1.00  0.65           H  
ATOM   4819 2HG  LYS A 321      34.254 132.650  88.539  1.00  0.65           H  
ATOM   4820 1HD  LYS A 321      35.269 132.506  90.783  1.00  0.65           H  
ATOM   4821 2HD  LYS A 321      33.654 132.577  91.508  1.00  0.65           H  
ATOM   4822 1HE  LYS A 321      33.040 130.519  90.272  1.00  0.65           H  
ATOM   4823 2HE  LYS A 321      34.673 130.448  89.590  1.00  0.65           H  
ATOM   4824 1HZ  LYS A 321      34.457 129.013  91.497  1.00  0.65           H  
ATOM   4825 2HZ  LYS A 321      33.991 130.253  92.465  1.00  0.65           H  
ATOM   4826 3HZ  LYS A 321      35.531 130.212  91.855  1.00  0.65           H  
ATOM   4827  N   HIS A 322      34.978 137.315  88.497  1.00  0.67           N  
ATOM   4828  CA  HIS A 322      35.362 138.680  88.833  1.00  0.67           C  
ATOM   4829  C   HIS A 322      34.471 139.688  88.113  1.00  0.67           C  
ATOM   4830  O   HIS A 322      33.930 139.396  87.044  1.00  0.67           O  
ATOM   4831  CB  HIS A 322      36.826 138.897  88.449  1.00  0.67           C  
ATOM   4832  CG  HIS A 322      37.053 139.054  86.976  1.00  0.67           C  
ATOM   4833  CD2 HIS A 322      37.059 138.167  85.947  1.00  0.67           C  
ATOM   4834  ND1 HIS A 322      37.301 140.283  86.382  1.00  0.67           N  
ATOM   4835  CE1 HIS A 322      37.435 140.126  85.081  1.00  0.67           C  
ATOM   4836  NE2 HIS A 322      37.296 138.856  84.790  1.00  0.67           N  
ATOM   4837  H   HIS A 322      35.618 136.741  87.981  1.00  0.67           H  
ATOM   4838  HA  HIS A 322      35.253 138.820  89.910  1.00  0.67           H  
ATOM   4839 1HB  HIS A 322      37.186 139.800  88.949  1.00  0.67           H  
ATOM   4840 2HB  HIS A 322      37.406 138.051  88.815  1.00  0.67           H  
ATOM   4841  HD1 HIS A 322      37.360 141.191  86.858  1.00  0.67           H  
ATOM   4842  HD2 HIS A 322      36.911 137.099  86.024  1.00  0.67           H  
ATOM   4843  HE1 HIS A 322      37.621 140.926  84.367  1.00  0.67           H  
ATOM   4844  HE2 HIS A 322      37.342 138.472  83.851  1.00  0.67           H  
ATOM   4845  N   MET A 323      34.368 140.883  88.668  1.00  0.73           N  
ATOM   4846  CA  MET A 323      33.655 141.998  88.048  1.00  0.73           C  
ATOM   4847  C   MET A 323      34.612 143.179  88.095  1.00  0.73           C  
ATOM   4848  O   MET A 323      35.207 143.460  89.137  1.00  0.73           O  
ATOM   4849  CB  MET A 323      32.370 142.329  88.804  1.00  0.73           C  
ATOM   4850  CG  MET A 323      31.366 141.188  88.842  1.00  0.73           C  
ATOM   4851  SD  MET A 323      29.735 141.708  89.402  1.00  0.73           S  
ATOM   4852  CE  MET A 323      29.972 141.973  91.163  1.00  0.73           C  
ATOM   4853  H   MET A 323      34.832 141.055  89.560  1.00  0.73           H  
ATOM   4854  HA  MET A 323      33.420 141.760  87.009  1.00  0.73           H  
ATOM   4855 1HB  MET A 323      32.619 142.612  89.824  1.00  0.73           H  
ATOM   4856 2HB  MET A 323      31.907 143.178  88.308  1.00  0.73           H  
ATOM   4857 1HG  MET A 323      31.269 140.788  87.839  1.00  0.73           H  
ATOM   4858 2HG  MET A 323      31.740 140.400  89.494  1.00  0.73           H  
ATOM   4859 1HE  MET A 323      29.023 142.256  91.617  1.00  0.73           H  
ATOM   4860 2HE  MET A 323      30.695 142.769  91.325  1.00  0.73           H  
ATOM   4861 3HE  MET A 323      30.333 141.058  91.627  1.00  0.73           H  
ATOM   4862  N   GLY A 324      34.825 143.820  86.958  1.00  0.75           N  
ATOM   4863  CA  GLY A 324      35.893 144.799  86.834  1.00  0.75           C  
ATOM   4864  C   GLY A 324      37.250 144.151  87.017  1.00  0.75           C  
ATOM   4865  O   GLY A 324      37.374 142.933  87.081  1.00  0.75           O  
ATOM   4866  H   GLY A 324      34.259 143.615  86.135  1.00  0.75           H  
ATOM   4867 1HA  GLY A 324      35.848 145.259  85.847  1.00  0.75           H  
ATOM   4868 2HA  GLY A 324      35.765 145.570  87.588  1.00  0.75           H  
ATOM   4869  N   LYS A 325      38.292 144.954  87.116  1.00  0.71           N  
ATOM   4870  CA  LYS A 325      39.637 144.422  87.320  1.00  0.71           C  
ATOM   4871  C   LYS A 325      39.816 143.811  88.697  1.00  0.71           C  
ATOM   4872  O   LYS A 325      39.318 144.342  89.688  1.00  0.71           O  
ATOM   4873  CB  LYS A 325      40.653 145.550  87.194  1.00  0.71           C  
ATOM   4874  CG  LYS A 325      40.884 146.046  85.782  1.00  0.71           C  
ATOM   4875  CD  LYS A 325      41.706 145.064  84.967  1.00  0.71           C  
ATOM   4876  CE  LYS A 325      42.181 145.693  83.675  1.00  0.71           C  
ATOM   4877  NZ  LYS A 325      43.160 144.795  83.016  1.00  0.71           N1+
ATOM   4878  H   LYS A 325      38.168 145.953  87.066  1.00  0.71           H  
ATOM   4879  HA  LYS A 325      39.845 143.648  86.578  1.00  0.71           H  
ATOM   4880 1HB  LYS A 325      40.320 146.383  87.811  1.00  0.71           H  
ATOM   4881 2HB  LYS A 325      41.605 145.200  87.591  1.00  0.71           H  
ATOM   4882 1HG  LYS A 325      39.934 146.235  85.291  1.00  0.71           H  
ATOM   4883 2HG  LYS A 325      41.439 146.979  85.847  1.00  0.71           H  
ATOM   4884 1HD  LYS A 325      42.583 144.789  85.552  1.00  0.71           H  
ATOM   4885 2HD  LYS A 325      41.124 144.169  84.748  1.00  0.71           H  
ATOM   4886 1HE  LYS A 325      41.333 145.876  83.014  1.00  0.71           H  
ATOM   4887 2HE  LYS A 325      42.675 146.637  83.907  1.00  0.71           H  
ATOM   4888 1HZ  LYS A 325      43.692 145.308  82.330  1.00  0.71           H  
ATOM   4889 2HZ  LYS A 325      42.661 144.042  82.541  1.00  0.71           H  
ATOM   4890 3HZ  LYS A 325      43.787 144.400  83.707  1.00  0.71           H  
ATOM   4891  N   ILE A 326      40.583 142.737  88.754  1.00  0.74           N  
ATOM   4892  CA  ILE A 326      41.116 142.228  90.013  1.00  0.74           C  
ATOM   4893  C   ILE A 326      42.377 143.041  90.254  1.00  0.74           C  
ATOM   4894  O   ILE A 326      43.179 143.247  89.339  1.00  0.74           O  
ATOM   4895  CB  ILE A 326      41.476 140.720  89.947  1.00  0.74           C  
ATOM   4896  CG1 ILE A 326      40.186 139.893  89.804  1.00  0.74           C  
ATOM   4897  CG2 ILE A 326      42.273 140.308  91.200  1.00  0.74           C  
ATOM   4898  CD1 ILE A 326      40.371 138.371  89.840  1.00  0.74           C  
ATOM   4899  H   ILE A 326      40.922 142.320  87.886  1.00  0.74           H  
ATOM   4900  HA  ILE A 326      40.416 142.400  90.832  1.00  0.74           H  
ATOM   4901  HB  ILE A 326      42.107 140.546  89.073  1.00  0.74           H  
ATOM   4902 1HG1 ILE A 326      39.511 140.167  90.613  1.00  0.74           H  
ATOM   4903 2HG1 ILE A 326      39.709 140.162  88.863  1.00  0.74           H  
ATOM   4904 1HG2 ILE A 326      42.488 139.247  91.196  1.00  0.74           H  
ATOM   4905 2HG2 ILE A 326      41.704 140.560  92.091  1.00  0.74           H  
ATOM   4906 3HG2 ILE A 326      43.231 140.825  91.231  1.00  0.74           H  
ATOM   4907 1HD1 ILE A 326      39.490 137.879  89.438  1.00  0.74           H  
ATOM   4908 2HD1 ILE A 326      40.517 138.034  90.865  1.00  0.74           H  
ATOM   4909 3HD1 ILE A 326      41.241 138.091  89.249  1.00  0.74           H  
ATOM   4910  N   VAL A 327      42.545 143.472  91.493  1.00  0.80           N  
ATOM   4911  CA  VAL A 327      43.697 144.248  91.933  1.00  0.80           C  
ATOM   4912  C   VAL A 327      44.385 143.393  92.995  1.00  0.80           C  
ATOM   4913  O   VAL A 327      43.718 142.758  93.809  1.00  0.80           O  
ATOM   4914  CB  VAL A 327      43.195 145.608  92.488  1.00  0.80           C  
ATOM   4915  CG1 VAL A 327      44.289 146.389  93.176  1.00  0.80           C  
ATOM   4916  CG2 VAL A 327      42.588 146.460  91.348  1.00  0.80           C  
ATOM   4917  H   VAL A 327      41.858 143.223  92.203  1.00  0.80           H  
ATOM   4918  HA  VAL A 327      44.387 144.424  91.109  1.00  0.80           H  
ATOM   4919  HB  VAL A 327      42.422 145.404  93.226  1.00  0.80           H  
ATOM   4920 1HG1 VAL A 327      43.900 147.352  93.508  1.00  0.80           H  
ATOM   4921 2HG1 VAL A 327      45.118 146.550  92.488  1.00  0.80           H  
ATOM   4922 3HG1 VAL A 327      44.638 145.846  94.053  1.00  0.80           H  
ATOM   4923 1HG2 VAL A 327      42.251 147.419  91.743  1.00  0.80           H  
ATOM   4924 2HG2 VAL A 327      41.732 145.946  90.912  1.00  0.80           H  
ATOM   4925 3HG2 VAL A 327      43.331 146.630  90.568  1.00  0.80           H  
ATOM   4926  N   ILE A 328      45.707 143.343  92.990  1.00  0.77           N  
ATOM   4927  CA  ILE A 328      46.465 142.597  93.995  1.00  0.77           C  
ATOM   4928  C   ILE A 328      47.398 143.556  94.703  1.00  0.77           C  
ATOM   4929  O   ILE A 328      48.178 144.260  94.062  1.00  0.77           O  
ATOM   4930  CB  ILE A 328      47.254 141.426  93.363  1.00  0.77           C  
ATOM   4931  CG1 ILE A 328      46.236 140.506  92.660  1.00  0.77           C  
ATOM   4932  CG2 ILE A 328      48.122 140.697  94.433  1.00  0.77           C  
ATOM   4933  CD1 ILE A 328      46.643 139.064  92.474  1.00  0.77           C  
ATOM   4934  H   ILE A 328      46.232 143.849  92.274  1.00  0.77           H  
ATOM   4935  HA  ILE A 328      45.783 142.185  94.734  1.00  0.77           H  
ATOM   4936  HB  ILE A 328      47.927 141.834  92.608  1.00  0.77           H  
ATOM   4937 1HG1 ILE A 328      45.313 140.516  93.236  1.00  0.77           H  
ATOM   4938 2HG1 ILE A 328      46.014 140.930  91.681  1.00  0.77           H
[truncated: 15,818 more chars]
