# Supplementary material for: Substrate selectivity of an isolated enoyl reductase catalytic domain from an iterative highly reducing fungal polyketide synthase reveals key components of programming
Source: Chem Sci. 2016 Sep 26;8(2):1116–26. doi: 10.1039/c6sc03496a (PMC5369529; doi:10.1039/c6sc03496a)
Supplement: Supplementary file 3 [file SC-008-C6SC03496A-s003.pdb]

ATOM      1  N   GLY A  10       7.493  -9.427  42.257  1.00  0.52           N  
ATOM      2  CA  GLY A  10       8.013  -9.661  40.910  1.00  0.52           C  
ATOM      3  C   GLY A  10       8.185 -11.127  40.642  1.00  0.52           C  
ATOM      4  O   GLY A  10       7.533 -11.946  41.281  1.00  0.52           O  
ATOM      5 1H   GLY A  10       7.423  -8.432  42.421  1.00  0.52           H  
ATOM      6 2H   GLY A  10       8.119  -9.837  42.937  1.00  0.52           H  
ATOM      7 3H   GLY A  10       6.581  -9.853  42.347  1.00  0.52           H  
ATOM      8 1HA  GLY A  10       7.327  -9.240  40.179  1.00  0.52           H  
ATOM      9 2HA  GLY A  10       8.979  -9.173  40.819  1.00  0.52           H  
ATOM     10  N   ILE A  11       9.045 -11.472  39.699  1.00  0.61           N  
ATOM     11  CA  ILE A  11       9.299 -12.869  39.357  1.00  0.61           C  
ATOM     12  C   ILE A  11      10.366 -13.327  40.335  1.00  0.61           C  
ATOM     13  O   ILE A  11      11.467 -12.780  40.359  1.00  0.61           O  
ATOM     14  CB  ILE A  11       9.814 -13.006  37.908  1.00  0.61           C  
ATOM     15  CG1 ILE A  11       8.826 -12.385  36.904  1.00  0.61           C  
ATOM     16  CG2 ILE A  11      10.090 -14.472  37.547  1.00  0.61           C  
ATOM     17  CD1 ILE A  11       9.509 -11.527  35.861  1.00  0.61           C  
ATOM     18  H   ILE A  11       9.585 -10.751  39.209  1.00  0.61           H  
ATOM     19  HA  ILE A  11       8.399 -13.463  39.489  1.00  0.61           H  
ATOM     20  HB  ILE A  11      10.748 -12.453  37.836  1.00  0.61           H  
ATOM     21 1HG1 ILE A  11       8.277 -13.185  36.413  1.00  0.61           H  
ATOM     22 2HG1 ILE A  11       8.106 -11.760  37.416  1.00  0.61           H  
ATOM     23 1HG2 ILE A  11      10.503 -14.530  36.544  1.00  0.61           H  
ATOM     24 2HG2 ILE A  11       9.175 -15.064  37.599  1.00  0.61           H  
ATOM     25 3HG2 ILE A  11      10.823 -14.890  38.233  1.00  0.61           H  
ATOM     26 1HD1 ILE A  11       8.778 -11.205  35.123  1.00  0.61           H  
ATOM     27 2HD1 ILE A  11      10.291 -12.102  35.372  1.00  0.61           H  
ATOM     28 3HD1 ILE A  11       9.948 -10.649  36.334  1.00  0.61           H  
ATOM     29  N   LYS A  12      10.035 -14.268  41.203  1.00  0.56           N  
ATOM     30  CA  LYS A  12      10.960 -14.651  42.266  1.00  0.56           C  
ATOM     31  C   LYS A  12      12.096 -15.552  41.793  1.00  0.56           C  
ATOM     32  O   LYS A  12      13.178 -15.514  42.381  1.00  0.56           O  
ATOM     33  CB  LYS A  12      10.179 -15.245  43.439  1.00  0.56           C  
ATOM     34  CG  LYS A  12       9.245 -14.207  44.053  1.00  0.56           C  
ATOM     35  CD  LYS A  12       8.558 -14.706  45.303  1.00  0.56           C  
ATOM     36  CE  LYS A  12       7.765 -13.578  45.942  1.00  0.56           C  
ATOM     37  NZ  LYS A  12       7.133 -14.007  47.228  1.00  0.56           N1+
ATOM     38  H   LYS A  12       9.102 -14.687  41.176  1.00  0.56           H  
ATOM     39  HA  LYS A  12      11.438 -13.739  42.635  1.00  0.56           H  
ATOM     40 1HB  LYS A  12       9.603 -16.105  43.109  1.00  0.56           H  
ATOM     41 2HB  LYS A  12      10.886 -15.568  44.200  1.00  0.56           H  
ATOM     42 1HG  LYS A  12       9.840 -13.335  44.307  1.00  0.56           H  
ATOM     43 2HG  LYS A  12       8.487 -13.910  43.332  1.00  0.56           H  
ATOM     44 1HD  LYS A  12       7.900 -15.538  45.056  1.00  0.56           H  
ATOM     45 2HD  LYS A  12       9.314 -15.039  46.009  1.00  0.56           H  
ATOM     46 1HE  LYS A  12       8.440 -12.745  46.141  1.00  0.56           H  
ATOM     47 2HE  LYS A  12       6.994 -13.243  45.251  1.00  0.56           H  
ATOM     48 1HZ  LYS A  12       6.679 -13.213  47.665  1.00  0.56           H  
ATOM     49 2HZ  LYS A  12       7.841 -14.378  47.855  1.00  0.56           H  
ATOM     50 3HZ  LYS A  12       6.440 -14.729  47.045  1.00  0.56           H  
ATOM     51  N   THR A  13      11.899 -16.293  40.714  1.00  0.64           N  
ATOM     52  CA  THR A  13      12.983 -17.032  40.059  1.00  0.64           C  
ATOM     53  C   THR A  13      12.915 -16.809  38.548  1.00  0.64           C  
ATOM     54  O   THR A  13      11.938 -17.212  37.905  1.00  0.64           O  
ATOM     55  CB  THR A  13      12.887 -18.548  40.313  1.00  0.64           C  
ATOM     56  CG2 THR A  13      14.118 -19.293  39.820  1.00  0.64           C  
ATOM     57  OG1 THR A  13      12.788 -18.782  41.721  1.00  0.64           O  
ATOM     58  H   THR A  13      10.970 -16.357  40.304  1.00  0.64           H  
ATOM     59  HA  THR A  13      13.937 -16.689  40.454  1.00  0.64           H  
ATOM     60  HB  THR A  13      12.000 -18.948  39.821  1.00  0.64           H  
ATOM     61  HG1 THR A  13      12.927 -19.730  41.872  1.00  0.64           H  
ATOM     62 1HG2 THR A  13      14.040 -20.340  40.103  1.00  0.64           H  
ATOM     63 2HG2 THR A  13      15.016 -18.864  40.263  1.00  0.64           H  
ATOM     64 3HG2 THR A  13      14.181 -19.233  38.735  1.00  0.64           H  
ATOM     65  N   PRO A  14      13.935 -16.166  37.950  1.00  0.69           N  
ATOM     66  CA  PRO A  14      13.873 -16.039  36.489  1.00  0.69           C  
ATOM     67  C   PRO A  14      13.829 -17.392  35.792  1.00  0.69           C  
ATOM     68  O   PRO A  14      14.328 -18.396  36.295  1.00  0.69           O  
ATOM     69  CB  PRO A  14      15.173 -15.314  36.149  1.00  0.69           C  
ATOM     70  CG  PRO A  14      15.525 -14.595  37.379  1.00  0.69           C  
ATOM     71  CD  PRO A  14      15.173 -15.557  38.470  1.00  0.69           C  
ATOM     72  HA  PRO A  14      13.013 -15.436  36.196  1.00  0.69           H  
ATOM     73 1HB  PRO A  14      15.945 -16.041  35.910  1.00  0.69           H  
ATOM     74 2HB  PRO A  14      15.028 -14.620  35.324  1.00  0.69           H  
ATOM     75 1HG  PRO A  14      16.584 -14.352  37.399  1.00  0.69           H  
ATOM     76 2HG  PRO A  14      14.921 -13.693  37.463  1.00  0.69           H  
ATOM     77 1HD  PRO A  14      15.951 -16.312  38.585  1.00  0.69           H  
ATOM     78 2HD  PRO A  14      14.997 -15.025  39.404  1.00  0.69           H  
ATOM     79  N   GLY A  15      13.212 -17.421  34.624  1.00  0.74           N  
ATOM     80  CA  GLY A  15      12.983 -18.669  33.911  1.00  0.74           C  
ATOM     81  C   GLY A  15      11.669 -19.357  34.241  1.00  0.74           C  
ATOM     82  O   GLY A  15      11.274 -20.246  33.484  1.00  0.74           O  
ATOM     83  H   GLY A  15      12.896 -16.551  34.207  1.00  0.74           H  
ATOM     84 1HA  GLY A  15      12.984 -18.457  32.844  1.00  0.74           H  
ATOM     85 2HA  GLY A  15      13.795 -19.364  34.113  1.00  0.74           H  
ATOM     86  N   LEU A  16      10.983 -18.953  35.307  1.00  0.65           N  
ATOM     87  CA  LEU A  16       9.663 -19.502  35.655  1.00  0.65           C  
ATOM     88  C   LEU A  16       8.624 -18.437  36.017  1.00  0.65           C  
ATOM     89  O   LEU A  16       8.727 -17.796  37.060  1.00  0.65           O  
ATOM     90  CB  LEU A  16       9.816 -20.439  36.856  1.00  0.65           C  
ATOM     91  CG  LEU A  16      10.608 -21.737  36.651  1.00  0.65           C  
ATOM     92  CD1 LEU A  16      10.865 -22.392  37.998  1.00  0.65           C  
ATOM     93  CD2 LEU A  16       9.869 -22.715  35.735  1.00  0.65           C  
ATOM     94  H   LEU A  16      11.374 -18.248  35.927  1.00  0.65           H  
ATOM     95  HA  LEU A  16       9.273 -20.072  34.811  1.00  0.65           H  
ATOM     96 1HB  LEU A  16      10.302 -19.874  37.650  1.00  0.65           H  
ATOM     97 2HB  LEU A  16       8.820 -20.709  37.200  1.00  0.65           H  
ATOM     98  HG  LEU A  16      11.574 -21.499  36.204  1.00  0.65           H  
ATOM     99 1HD1 LEU A  16      11.449 -23.301  37.857  1.00  0.65           H  
ATOM    100 2HD1 LEU A  16       9.923 -22.647  38.484  1.00  0.65           H  
ATOM    101 3HD1 LEU A  16      11.426 -21.713  38.639  1.00  0.65           H  
ATOM    102 1HD2 LEU A  16      10.443 -23.637  35.646  1.00  0.65           H  
ATOM    103 2HD2 LEU A  16       9.759 -22.284  34.741  1.00  0.65           H  
ATOM    104 3HD2 LEU A  16       8.885 -22.945  36.142  1.00  0.65           H  
ATOM    105  N   ILE A  17       7.575 -18.286  35.217  1.00  0.66           N  
ATOM    106  CA  ILE A  17       6.499 -17.328  35.524  1.00  0.66           C  
ATOM    107  C   ILE A  17       5.614 -17.887  36.641  1.00  0.66           C  
ATOM    108  O   ILE A  17       4.878 -17.161  37.297  1.00  0.66           O  
ATOM    109  CB  ILE A  17       5.676 -16.937  34.249  1.00  0.66           C  
ATOM    110  CG1 ILE A  17       4.921 -15.604  34.431  1.00  0.66           C  
ATOM    111  CG2 ILE A  17       4.674 -18.031  33.852  1.00  0.66           C  
ATOM    112  CD1 ILE A  17       5.789 -14.340  34.467  1.00  0.66           C  
ATOM    113  H   ILE A  17       7.500 -18.852  34.370  1.00  0.66           H  
ATOM    114  HA  ILE A  17       6.966 -16.423  35.910  1.00  0.66           H  
ATOM    115  HB  ILE A  17       6.381 -16.808  33.425  1.00  0.66           H  
ATOM    116 1HG1 ILE A  17       4.225 -15.502  33.602  1.00  0.66           H  
ATOM    117 2HG1 ILE A  17       4.336 -15.646  35.346  1.00  0.66           H  
ATOM    118 1HG2 ILE A  17       4.219 -17.776  32.894  1.00  0.66           H  
ATOM    119 2HG2 ILE A  17       3.887 -18.123  34.603  1.00  0.66           H  
ATOM    120 3HG2 ILE A  17       5.187 -18.985  33.750  1.00  0.66           H  
ATOM    121 1HD1 ILE A  17       5.156 -13.467  34.596  1.00  0.66           H  
ATOM    122 2HD1 ILE A  17       6.333 -14.240  33.531  1.00  0.66           H  
ATOM    123 3HD1 ILE A  17       6.494 -14.383  35.293  1.00  0.66           H  
ATOM    124  N   ASP A  18       5.798 -19.162  36.962  1.00  0.67           N  
ATOM    125  CA  ASP A  18       5.170 -19.784  38.134  1.00  0.67           C  
ATOM    126  C   ASP A  18       5.591 -19.111  39.439  1.00  0.67           C  
ATOM    127  O   ASP A  18       4.949 -19.293  40.480  1.00  0.67           O  
ATOM    128  CB  ASP A  18       5.576 -21.259  38.261  1.00  0.67           C  
ATOM    129  CG  ASP A  18       4.885 -22.169  37.263  1.00  0.67           C  
ATOM    130  OD1 ASP A  18       4.052 -21.731  36.452  1.00  0.67           O  
ATOM    131  OD2 ASP A  18       5.157 -23.391  37.311  1.00  0.67           O1-
ATOM    132  H   ASP A  18       6.394 -19.736  36.366  1.00  0.67           H  
ATOM    133  HA  ASP A  18       4.085 -19.706  38.059  1.00  0.67           H  
ATOM    134 1HB  ASP A  18       6.656 -21.344  38.143  1.00  0.67           H  
ATOM    135 2HB  ASP A  18       5.312 -21.605  39.258  1.00  0.67           H  
ATOM    136  N   THR A  19       6.676 -18.350  39.401  1.00  0.66           N  
ATOM    137  CA  THR A  19       7.183 -17.656  40.583  1.00  0.66           C  
ATOM    138  C   THR A  19       6.848 -16.168  40.586  1.00  0.66           C  
ATOM    139  O   THR A  19       7.317 -15.426  41.445  1.00  0.66           O  
ATOM    140  CB  THR A  19       8.703 -17.825  40.707  1.00  0.66           C  
ATOM    141  CG2 THR A  19       9.114 -19.288  40.652  1.00  0.66           C  
ATOM    142  OG1 THR A  19       9.363 -17.115  39.655  1.00  0.66           O  
ATOM    143  H   THR A  19       7.173 -18.232  38.521  1.00  0.66           H  
ATOM    144  HA  THR A  19       6.736 -18.097  41.473  1.00  0.66           H  
ATOM    145  HB  THR A  19       9.023 -17.406  41.658  1.00  0.66           H  
ATOM    146  HG1 THR A  19       9.194 -17.550  38.805  1.00  0.66           H  
ATOM    147 1HG2 THR A  19      10.160 -19.377  40.929  1.00  0.66           H  
ATOM    148 2HG2 THR A  19       8.977 -19.688  39.651  1.00  0.66           H  
ATOM    149 3HG2 THR A  19       8.525 -19.871  41.360  1.00  0.66           H  
ATOM    150  N   LEU A  20       6.053 -15.712  39.628  1.00  0.65           N  
ATOM    151  CA  LEU A  20       5.625 -14.314  39.601  1.00  0.65           C  
ATOM    152  C   LEU A  20       4.549 -14.122  40.656  1.00  0.65           C  
ATOM    153  O   LEU A  20       3.512 -14.774  40.623  1.00  0.65           O  
ATOM    154  CB  LEU A  20       5.107 -13.940  38.207  1.00  0.65           C  
ATOM    155  CG  LEU A  20       4.549 -12.542  37.890  1.00  0.65           C  
ATOM    156  CD1 LEU A  20       3.045 -12.456  38.150  1.00  0.65           C  
ATOM    157  CD2 LEU A  20       5.239 -11.388  38.608  1.00  0.65           C  
ATOM    158  H   LEU A  20       5.669 -16.346  38.927  1.00  0.65           H  
ATOM    159  HA  LEU A  20       6.464 -13.674  39.851  1.00  0.65           H  
ATOM    160 1HB  LEU A  20       5.932 -14.113  37.519  1.00  0.65           H  
ATOM    161 2HB  LEU A  20       4.326 -14.653  37.947  1.00  0.65           H  
ATOM    162  HG  LEU A  20       4.698 -12.386  36.823  1.00  0.65           H  
ATOM    163 1HD1 LEU A  20       2.685 -11.466  37.891  1.00  0.65           H  
ATOM    164 2HD1 LEU A  20       2.823 -12.654  39.197  1.00  0.65           H  
ATOM    165 3HD1 LEU A  20       2.526 -13.191  37.535  1.00  0.65           H  
ATOM    166 1HD2 LEU A  20       4.913 -10.444  38.174  1.00  0.65           H  
ATOM    167 2HD2 LEU A  20       6.313 -11.468  38.482  1.00  0.65           H  
ATOM    168 3HD2 LEU A  20       4.996 -11.390  39.668  1.00  0.65           H  
ATOM    169  N   GLN A  21       4.804 -13.229  41.601  1.00  0.48           N  
ATOM    170  CA  GLN A  21       3.834 -12.885  42.636  1.00  0.48           C  
ATOM    171  C   GLN A  21       3.909 -11.378  42.848  1.00  0.48           C  
ATOM    172  O   GLN A  21       4.948 -10.774  42.572  1.00  0.48           O  
ATOM    173  CB  GLN A  21       4.171 -13.611  43.945  1.00  0.48           C  
ATOM    174  CG  GLN A  21       4.289 -15.126  43.775  1.00  0.48           C  
ATOM    175  CD  GLN A  21       4.388 -15.888  45.066  1.00  0.48           C  
ATOM    176  NE2 GLN A  21       3.990 -17.127  45.030  1.00  0.48           N  
ATOM    177  OE1 GLN A  21       4.830 -15.378  46.092  1.00  0.48           O  
ATOM    178  H   GLN A  21       5.705 -12.750  41.609  1.00  0.48           H  
ATOM    179  HA  GLN A  21       2.830 -13.169  42.312  1.00  0.48           H  
ATOM    180 1HB  GLN A  21       5.116 -13.228  44.323  1.00  0.48           H  
ATOM    181 2HB  GLN A  21       3.390 -13.392  44.672  1.00  0.48           H  
ATOM    182 1HG  GLN A  21       3.416 -15.484  43.238  1.00  0.48           H  
ATOM    183 2HG  GLN A  21       5.171 -15.355  43.179  1.00  0.48           H  
ATOM    184 1HE2 GLN A  21       4.059 -17.685  45.867  1.00  0.48           H  
ATOM    185 2HE2 GLN A  21       3.604 -17.508  44.170  1.00  0.48           H  
ATOM    186  N   PHE A  22       2.853 -10.750  43.346  1.00  0.34           N  
ATOM    187  CA  PHE A  22       2.950  -9.354  43.772  1.00  0.34           C  
ATOM    188  C   PHE A  22       3.930  -9.266  44.945  1.00  0.34           C  
ATOM    189  O   PHE A  22       4.053 -10.214  45.720  1.00  0.34           O  
ATOM    190  CB  PHE A  22       1.581  -8.791  44.166  1.00  0.34           C  
ATOM    191  CG  PHE A  22       1.628  -7.338  44.558  1.00  0.34           C  
ATOM    192  CD1 PHE A  22       1.934  -6.356  43.596  1.00  0.34           C  
ATOM    193  CD2 PHE A  22       1.416  -6.947  45.892  1.00  0.34           C  
ATOM    194  CE1 PHE A  22       2.038  -4.988  43.957  1.00  0.34           C  
ATOM    195  CE2 PHE A  22       1.500  -5.580  46.269  1.00  0.34           C  
ATOM    196  CZ  PHE A  22       1.817  -4.601  45.299  1.00  0.34           C  
ATOM    197  H   PHE A  22       1.969 -11.247  43.457  1.00  0.34           H  
ATOM    198  HA  PHE A  22       3.333  -8.757  42.951  1.00  0.34           H  
ATOM    199 1HB  PHE A  22       0.912  -8.894  43.313  1.00  0.34           H  
ATOM    200 2HB  PHE A  22       1.177  -9.373  44.993  1.00  0.34           H  
ATOM    201  HD1 PHE A  22       2.102  -6.643  42.568  1.00  0.34           H  
ATOM    202  HD2 PHE A  22       1.192  -7.689  46.644  1.00  0.34           H  
ATOM    203  HE1 PHE A  22       2.287  -4.248  43.213  1.00  0.34           H  
ATOM    204  HE2 PHE A  22       1.324  -5.290  47.294  1.00  0.34           H  
ATOM    205  HZ  PHE A  22       1.895  -3.564  45.585  1.00  0.34           H  
ATOM    206  N   SER A  23       4.622  -8.146  45.082  1.00  0.33           N  
ATOM    207  CA  SER A  23       5.574  -7.917  46.166  1.00  0.33           C  
ATOM    208  C   SER A  23       5.423  -6.439  46.486  1.00  0.33           C  
ATOM    209  O   SER A  23       5.131  -5.669  45.567  1.00  0.33           O  
ATOM    210  CB  SER A  23       7.003  -8.231  45.711  1.00  0.33           C  
ATOM    211  OG  SER A  23       7.941  -7.982  46.741  1.00  0.33           O  
ATOM    212  H   SER A  23       4.456  -7.363  44.458  1.00  0.33           H  
ATOM    213  HA  SER A  23       5.318  -8.518  47.041  1.00  0.33           H  
ATOM    214 1HB  SER A  23       7.063  -9.280  45.423  1.00  0.33           H  
ATOM    215 2HB  SER A  23       7.245  -7.609  44.850  1.00  0.33           H  
ATOM    216  HG  SER A  23       8.838  -8.064  46.374  1.00  0.33           H  
ATOM    217  N   LYS A  24       5.618  -6.038  47.736  1.00  0.30           N  
ATOM    218  CA  LYS A  24       5.516  -4.629  48.126  1.00  0.30           C  
ATOM    219  C   LYS A  24       6.569  -3.846  47.357  1.00  0.30           C  
ATOM    220  O   LYS A  24       7.723  -4.274  47.255  1.00  0.30           O  
ATOM    221  CB  LYS A  24       5.733  -4.463  49.637  1.00  0.30           C  
ATOM    222  CG  LYS A  24       5.586  -3.023  50.124  1.00  0.30           C  
ATOM    223  CD  LYS A  24       5.905  -2.874  51.602  1.00  0.30           C  
ATOM    224  CE  LYS A  24       5.781  -1.425  52.075  1.00  0.30           C  
ATOM    225  NZ  LYS A  24       6.681  -0.470  51.327  1.00  0.30           N1+
ATOM    226  H   LYS A  24       5.877  -6.726  48.442  1.00  0.30           H  
ATOM    227  HA  LYS A  24       4.528  -4.252  47.853  1.00  0.30           H  
ATOM    228 1HB  LYS A  24       5.013  -5.087  50.163  1.00  0.30           H  
ATOM    229 2HB  LYS A  24       6.737  -4.808  49.881  1.00  0.30           H  
ATOM    230 1HG  LYS A  24       6.274  -2.401  49.563  1.00  0.30           H  
ATOM    231 2HG  LYS A  24       4.571  -2.680  49.940  1.00  0.30           H  
ATOM    232 1HD  LYS A  24       5.222  -3.495  52.180  1.00  0.30           H  
ATOM    233 2HD  LYS A  24       6.923  -3.216  51.777  1.00  0.30           H  
ATOM    234 1HE  LYS A  24       4.746  -1.107  51.959  1.00  0.30           H  
ATOM    235 2HE  LYS A  24       6.030  -1.385  53.135  1.00  0.30           H  
ATOM    236 1HZ  LYS A  24       6.605   0.461  51.721  1.00  0.30           H  
ATOM    237 2HZ  LYS A  24       6.409  -0.430  50.350  1.00  0.30           H  
ATOM    238 3HZ  LYS A  24       7.646  -0.786  51.382  1.00  0.30           H  
ATOM    239  N   THR A  25       6.183  -2.716  46.799  1.00  0.42           N  
ATOM    240  CA  THR A  25       7.095  -1.899  46.010  1.00  0.42           C  
ATOM    241  C   THR A  25       7.935  -1.015  46.920  1.00  0.42           C  
ATOM    242  O   THR A  25       7.568  -0.775  48.072  1.00  0.42           O  
ATOM    243  CB  THR A  25       6.299  -0.979  45.088  1.00  0.42           C  
ATOM    244  CG2 THR A  25       5.389  -1.749  44.170  1.00  0.42           C  
ATOM    245  OG1 THR A  25       5.466  -0.131  45.877  1.00  0.42           O  
ATOM    246  H   THR A  25       5.224  -2.387  46.910  1.00  0.42           H  
ATOM    247  HA  THR A  25       7.746  -2.536  45.410  1.00  0.42           H  
ATOM    248  HB  THR A  25       6.987  -0.372  44.498  1.00  0.42           H  
ATOM    249  HG1 THR A  25       5.639   0.782  45.602  1.00  0.42           H  
ATOM    250 1HG2 THR A  25       4.825  -1.030  43.585  1.00  0.42           H  
ATOM    251 2HG2 THR A  25       4.688  -2.366  44.729  1.00  0.42           H  
ATOM    252 3HG2 THR A  25       5.981  -2.373  43.503  1.00  0.42           H  
ATOM    253  N   ASP A  26       9.051  -0.514  46.415  1.00  0.44           N  
ATOM    254  CA  ASP A  26       9.929   0.371  47.189  1.00  0.44           C  
ATOM    255  C   ASP A  26      10.343   1.612  46.396  1.00  0.44           C  
ATOM    256  O   ASP A  26      11.291   2.316  46.750  1.00  0.44           O  
ATOM    257  CB  ASP A  26      11.135  -0.410  47.733  1.00  0.44           C  
ATOM    258  CG  ASP A  26      12.029  -1.001  46.653  1.00  0.44           C  
ATOM    259  OD1 ASP A  26      12.044  -0.555  45.486  1.00  0.44           O  
ATOM    260  OD2 ASP A  26      12.748  -1.970  46.977  1.00  0.44           O1-
ATOM    261  H   ASP A  26       9.329  -0.753  45.462  1.00  0.44           H  
ATOM    262  HA  ASP A  26       9.375   0.732  48.056  1.00  0.44           H  
ATOM    263 1HB  ASP A  26      11.728   0.245  48.365  1.00  0.44           H  
ATOM    264 2HB  ASP A  26      10.761  -1.228  48.346  1.00  0.44           H  
ATOM    265  N   ALA A  27       9.603   1.919  45.339  1.00  0.54           N  
ATOM    266  CA  ALA A  27       9.825   3.116  44.522  1.00  0.54           C  
ATOM    267  C   ALA A  27       9.030   4.291  45.115  1.00  0.54           C  
ATOM    268  O   ALA A  27       8.418   5.090  44.408  1.00  0.54           O  
ATOM    269  CB  ALA A  27       9.433   2.852  43.058  1.00  0.54           C  
ATOM    270  H   ALA A  27       8.819   1.328  45.098  1.00  0.54           H  
ATOM    271  HA  ALA A  27      10.885   3.367  44.549  1.00  0.54           H  
ATOM    272 1HB  ALA A  27       9.972   1.984  42.684  1.00  0.54           H  
ATOM    273 2HB  ALA A  27       9.695   3.718  42.452  1.00  0.54           H  
ATOM    274 3HB  ALA A  27       8.362   2.679  42.982  1.00  0.54           H  
ATOM    275  N   THR A  28       8.994   4.343  46.434  1.00  0.46           N  
ATOM    276  CA  THR A  28       8.239   5.326  47.199  1.00  0.46           C  
ATOM    277  C   THR A  28       9.189   5.631  48.350  1.00  0.46           C  
ATOM    278  O   THR A  28      10.010   4.772  48.697  1.00  0.46           O  
ATOM    279  CB  THR A  28       6.859   4.754  47.643  1.00  0.46           C  
ATOM    280  CG2 THR A  28       6.968   3.521  48.536  1.00  0.46           C  
ATOM    281  OG1 THR A  28       6.127   5.752  48.360  1.00  0.46           O  
ATOM    282  H   THR A  28       9.554   3.688  46.969  1.00  0.46           H  
ATOM    283  HA  THR A  28       8.085   6.228  46.604  1.00  0.46           H  
ATOM    284  HB  THR A  28       6.293   4.482  46.751  1.00  0.46           H  
ATOM    285  HG1 THR A  28       5.976   6.487  47.749  1.00  0.46           H  
ATOM    286 1HG2 THR A  28       5.966   3.209  48.827  1.00  0.46           H  
ATOM    287 2HG2 THR A  28       7.540   3.748  49.435  1.00  0.46           H  
ATOM    288 3HG2 THR A  28       7.440   2.705  47.992  1.00  0.46           H  
ATOM    289  N   ASP A  29       9.165   6.843  48.890  1.00  0.35           N  
ATOM    290  CA  ASP A  29      10.128   7.234  49.923  1.00  0.35           C  
ATOM    291  C   ASP A  29       9.752   8.421  50.811  1.00  0.35           C  
ATOM    292  O   ASP A  29       9.894   8.357  52.032  1.00  0.35           O  
ATOM    293  CB  ASP A  29      11.466   7.594  49.274  1.00  0.35           C  
ATOM    294  CG  ASP A  29      12.575   7.708  50.289  1.00  0.35           C  
ATOM    295  OD1 ASP A  29      12.615   6.915  51.253  1.00  0.35           O  
ATOM    296  OD2 ASP A  29      13.449   8.581  50.122  1.00  0.35           O1-
ATOM    297  H   ASP A  29       8.429   7.502  48.618  1.00  0.35           H  
ATOM    298  HA  ASP A  29      10.286   6.374  50.575  1.00  0.35           H  
ATOM    299 1HB  ASP A  29      11.735   6.834  48.543  1.00  0.35           H  
ATOM    300 2HB  ASP A  29      11.366   8.546  48.758  1.00  0.35           H  
ATOM    301  N   ASN A  30       9.330   9.523  50.206  1.00  0.32           N  
ATOM    302  CA  ASN A  30       9.046  10.768  50.915  1.00  0.32           C  
ATOM    303  C   ASN A  30       8.118  11.554  49.992  1.00  0.32           C  
ATOM    304  O   ASN A  30       8.009  11.210  48.814  1.00  0.32           O  
ATOM    305  CB  ASN A  30      10.351  11.535  51.171  1.00  0.32           C  
ATOM    306  CG  ASN A  30      10.157  12.712  52.088  1.00  0.32           C  
ATOM    307  ND2 ASN A  30      11.032  13.669  52.009  1.00  0.32           N  
ATOM    308  OD1 ASN A  30       9.197  12.768  52.846  1.00  0.32           O  
ATOM    309  H   ASN A  30       9.178   9.536  49.203  1.00  0.32           H  
ATOM    310  HA  ASN A  30       8.543  10.561  51.862  1.00  0.32           H  
ATOM    311 1HB  ASN A  30      11.076  10.864  51.627  1.00  0.32           H  
ATOM    312 2HB  ASN A  30      10.755  11.886  50.225  1.00  0.32           H  
ATOM    313 1HD2 ASN A  30      10.955  14.451  52.637  1.00  0.32           H  
ATOM    314 2HD2 ASN A  30      11.784  13.620  51.330  1.00  0.32           H  
ATOM    315  N   LEU A  31       7.476  12.607  50.474  1.00  0.33           N  
ATOM    316  CA  LEU A  31       6.498  13.339  49.661  1.00  0.33           C  
ATOM    317  C   LEU A  31       6.924  13.911  48.298  1.00  0.33           C  
ATOM    318  O   LEU A  31       6.094  13.925  47.403  1.00  0.33           O  
ATOM    319  CB  LEU A  31       5.797  14.438  50.468  1.00  0.33           C  
ATOM    320  CG  LEU A  31       5.082  14.043  51.772  1.00  0.33           C  
ATOM    321  CD1 LEU A  31       4.309  15.250  52.313  1.00  0.33           C  
ATOM    322  CD2 LEU A  31       4.129  12.857  51.624  1.00  0.33           C  
ATOM    323  H   LEU A  31       7.651  12.908  51.431  1.00  0.33           H  
ATOM    324  HA  LEU A  31       5.731  12.609  49.413  1.00  0.33           H  
ATOM    325 1HB  LEU A  31       6.526  15.209  50.704  1.00  0.33           H  
ATOM    326 2HB  LEU A  31       5.051  14.885  49.812  1.00  0.33           H  
ATOM    327  HG  LEU A  31       5.840  13.764  52.503  1.00  0.33           H  
ATOM    328 1HD1 LEU A  31       3.825  14.984  53.252  1.00  0.33           H  
ATOM    329 2HD1 LEU A  31       3.554  15.571  51.595  1.00  0.33           H  
ATOM    330 3HD1 LEU A  31       5.000  16.069  52.508  1.00  0.33           H  
ATOM    331 1HD2 LEU A  31       3.535  12.733  52.528  1.00  0.33           H  
ATOM    332 2HD2 LEU A  31       4.704  11.945  51.469  1.00  0.33           H  
ATOM    333 3HD2 LEU A  31       3.477  13.005  50.767  1.00  0.33           H  
ATOM    334  N   PRO A  32       8.197  14.298  48.062  1.00  0.39           N  
ATOM    335  CA  PRO A  32       8.469  14.586  46.642  1.00  0.39           C  
ATOM    336  C   PRO A  32       8.241  13.446  45.637  1.00  0.39           C  
ATOM    337  O   PRO A  32       7.902  13.717  44.485  1.00  0.39           O  
ATOM    338  CB  PRO A  32       9.951  14.972  46.642  1.00  0.39           C  
ATOM    339  CG  PRO A  32      10.200  15.440  48.014  1.00  0.39           C  
ATOM    340  CD  PRO A  32       9.413  14.513  48.868  1.00  0.39           C  
ATOM    341  HA  PRO A  32       7.873  15.443  46.329  1.00  0.39           H  
ATOM    342 1HB  PRO A  32      10.567  14.103  46.420  1.00  0.39           H  
ATOM    343 2HB  PRO A  32      10.142  15.770  45.926  1.00  0.39           H  
ATOM    344 1HG  PRO A  32      11.257  15.389  48.260  1.00  0.39           H  
ATOM    345 2HG  PRO A  32       9.829  16.455  48.126  1.00  0.39           H  
ATOM    346 1HD  PRO A  32       9.949  13.575  49.007  1.00  0.39           H  
ATOM    347 2HD  PRO A  32       9.176  14.978  49.825  1.00  0.39           H  
ATOM    348  N   ASN A  33       8.364  12.182  46.030  1.00  0.40           N  
ATOM    349  CA  ASN A  33       7.990  11.089  45.122  1.00  0.40           C  
ATOM    350  C   ASN A  33       6.474  10.994  45.029  1.00  0.40           C  
ATOM    351  O   ASN A  33       5.923  10.618  44.005  1.00  0.40           O  
ATOM    352  CB  ASN A  33       8.491   9.727  45.609  1.00  0.40           C  
ATOM    353  CG  ASN A  33       9.946   9.506  45.332  1.00  0.40           C  
ATOM    354  ND2 ASN A  33      10.571   8.706  46.143  1.00  0.40           N  
ATOM    355  OD1 ASN A  33      10.502  10.000  44.358  1.00  0.40           O  
ATOM    356  H   ASN A  33       8.683  11.961  46.975  1.00  0.40           H  
ATOM    357  HA  ASN A  33       8.377  11.287  44.120  1.00  0.40           H  
ATOM    358 1HB  ASN A  33       8.296   9.623  46.674  1.00  0.40           H  
ATOM    359 2HB  ASN A  33       7.936   8.952  45.083  1.00  0.40           H  
ATOM    360 1HD2 ASN A  33      11.567   8.583  46.036  1.00  0.40           H  
ATOM    361 2HD2 ASN A  33      10.072   8.240  46.880  1.00  0.40           H  
ATOM    362  N   ASP A  34       5.789  11.339  46.105  1.00  0.40           N  
ATOM    363  CA  ASP A  34       4.333  11.223  46.154  1.00  0.40           C  
ATOM    364  C   ASP A  34       3.657  12.329  45.359  1.00  0.40           C  
ATOM    365  O   ASP A  34       2.544  12.161  44.863  1.00  0.40           O  
ATOM    366  CB  ASP A  34       3.838  11.259  47.595  1.00  0.40           C  
ATOM    367  CG  ASP A  34       4.259  10.047  48.373  1.00  0.40           C  
ATOM    368  OD1 ASP A  34       4.262   8.946  47.783  1.00  0.40           O  
ATOM    369  OD2 ASP A  34       4.575  10.140  49.572  1.00  0.40           O1-
ATOM    370  H   ASP A  34       6.279  11.683  46.924  1.00  0.40           H  
ATOM    371  HA  ASP A  34       4.038  10.272  45.713  1.00  0.40           H  
ATOM    372 1HB  ASP A  34       4.211  12.155  48.082  1.00  0.40           H  
ATOM    373 2HB  ASP A  34       2.752  11.292  47.587  1.00  0.40           H  
ATOM    374  N   TYR A  35       4.367  13.428  45.152  1.00  0.28           N  
ATOM    375  CA  TYR A  35       3.899  14.515  44.294  1.00  0.28           C  
ATOM    376  C   TYR A  35       3.814  14.071  42.841  1.00  0.28           C  
ATOM    377  O   TYR A  35       3.095  14.683  42.049  1.00  0.28           O  
ATOM    378  CB  TYR A  35       4.852  15.717  44.365  1.00  0.28           C  
ATOM    379  CG  TYR A  35       4.918  16.471  45.685  1.00  0.28           C  
ATOM    380  CD1 TYR A  35       3.934  16.314  46.689  1.00  0.28           C  
ATOM    381  CD2 TYR A  35       5.958  17.395  45.918  1.00  0.28           C  
ATOM    382  CE1 TYR A  35       3.991  17.060  47.891  1.00  0.28           C  
ATOM    383  CE2 TYR A  35       6.003  18.158  47.117  1.00  0.28           C  
ATOM    384  CZ  TYR A  35       5.010  17.986  48.085  1.00  0.28           C  
ATOM    385  OH  TYR A  35       4.993  18.740  49.230  1.00  0.28           O  
ATOM    386  H   TYR A  35       5.258  13.536  45.634  1.00  0.28           H  
ATOM    387  HA  TYR A  35       2.900  14.822  44.606  1.00  0.28           H  
ATOM    388 1HB  TYR A  35       5.855  15.378  44.113  1.00  0.28           H  
ATOM    389 2HB  TYR A  35       4.547  16.428  43.600  1.00  0.28           H  
ATOM    390  HD1 TYR A  35       3.118  15.622  46.559  1.00  0.28           H  
ATOM    391  HD2 TYR A  35       6.721  17.540  45.166  1.00  0.28           H  
ATOM    392  HE1 TYR A  35       3.237  16.916  48.649  1.00  0.28           H  
ATOM    393  HE2 TYR A  35       6.797  18.870  47.278  1.00  0.28           H  
ATOM    394  HH  TYR A  35       5.695  19.409  49.247  1.00  0.28           H  
ATOM    395  N   ILE A  36       4.529  13.012  42.490  1.00  0.38           N  
ATOM    396  CA  ILE A  36       4.538  12.489  41.124  1.00  0.38           C  
ATOM    397  C   ILE A  36       4.027  11.050  41.081  1.00  0.38           C  
ATOM    398  O   ILE A  36       4.208  10.357  40.090  1.00  0.38           O  
ATOM    399  CB  ILE A  36       5.950  12.635  40.465  1.00  0.38           C  
ATOM    400  CG1 ILE A  36       7.022  11.833  41.232  1.00  0.38           C  
ATOM    401  CG2 ILE A  36       6.330  14.134  40.377  1.00  0.38           C  
ATOM    402  CD1 ILE A  36       8.400  11.764  40.568  1.00  0.38           C  
ATOM    403  H   ILE A  36       5.098  12.534  43.185  1.00  0.38           H  
ATOM    404  HA  ILE A  36       3.845  13.075  40.523  1.00  0.38           H  
ATOM    405  HB  ILE A  36       5.898  12.249  39.448  1.00  0.38           H  
ATOM    406 1HG1 ILE A  36       7.150  12.278  42.216  1.00  0.38           H  
ATOM    407 2HG1 ILE A  36       6.666  10.814  41.366  1.00  0.38           H  
ATOM    408 1HG2 ILE A  36       7.209  14.258  39.748  1.00  0.38           H  
ATOM    409 2HG2 ILE A  36       6.543  14.536  41.369  1.00  0.38           H  
ATOM    410 3HG2 ILE A  36       5.510  14.697  39.934  1.00  0.38           H  
ATOM    411 1HD1 ILE A  36       9.044  11.102  41.145  1.00  0.38           H  
ATOM    412 2HD1 ILE A  36       8.854  12.753  40.535  1.00  0.38           H  
ATOM    413 3HD1 ILE A  36       8.303  11.373  39.556  1.00  0.38           H  
ATOM    414  N   GLU A  37       3.395  10.558  42.133  1.00  0.54           N  
ATOM    415  CA  GLU A  37       2.962   9.158  42.119  1.00  0.54           C  
ATOM    416  C   GLU A  37       1.608   8.958  41.427  1.00  0.54           C  
ATOM    417  O   GLU A  37       0.604   9.590  41.775  1.00  0.54           O  
ATOM    418  CB  GLU A  37       2.943   8.593  43.538  1.00  0.54           C  
ATOM    419  CG  GLU A  37       2.939   7.075  43.567  1.00  0.54           C  
ATOM    420  CD  GLU A  37       2.998   6.519  44.976  1.00  0.54           C  
ATOM    421  OE1 GLU A  37       2.053   6.727  45.767  1.00  0.54           O  
ATOM    422  OE2 GLU A  37       4.001   5.861  45.325  1.00  0.54           O1-
ATOM    423  H   GLU A  37       3.217  11.132  42.950  1.00  0.54           H  
ATOM    424  HA  GLU A  37       3.708   8.586  41.568  1.00  0.54           H  
ATOM    425 1HB  GLU A  37       3.843   8.928  44.048  1.00  0.54           H  
ATOM    426 2HB  GLU A  37       2.077   8.979  44.071  1.00  0.54           H  
ATOM    427 1HG  GLU A  37       2.042   6.706  43.071  1.00  0.54           H  
ATOM    428 2HG  GLU A  37       3.809   6.720  43.018  1.00  0.54           H  
ATOM    429  N   ILE A  38       1.578   8.052  40.460  1.00  0.60           N  
ATOM    430  CA  ILE A  38       0.359   7.669  39.742  1.00  0.60           C  
ATOM    431  C   ILE A  38      -0.055   6.311  40.303  1.00  0.60           C  
ATOM    432  O   ILE A  38       0.779   5.423  40.506  1.00  0.60           O  
ATOM    433  CB  ILE A  38       0.579   7.615  38.181  1.00  0.60           C  
ATOM    434  CG1 ILE A  38      -0.685   7.095  37.463  1.00  0.60           C  
ATOM    435  CG2 ILE A  38       1.833   6.797  37.791  1.00  0.60           C  
ATOM    436  CD1 ILE A  38      -0.651   7.156  35.938  1.00  0.60           C  
ATOM    437  H   ILE A  38       2.431   7.536  40.244  1.00  0.60           H  
ATOM    438  HA  ILE A  38      -0.439   8.382  39.952  1.00  0.60           H  
ATOM    439  HB  ILE A  38       0.754   8.635  37.843  1.00  0.60           H  
ATOM    440 1HG1 ILE A  38      -0.849   6.057  37.748  1.00  0.60           H  
ATOM    441 2HG1 ILE A  38      -1.535   7.680  37.806  1.00  0.60           H  
ATOM    442 1HG2 ILE A  38       1.964   6.800  36.712  1.00  0.60           H  
ATOM    443 2HG2 ILE A  38       1.733   5.771  38.138  1.00  0.60           H  
ATOM    444 3HG2 ILE A  38       2.722   7.244  38.228  1.00  0.60           H  
ATOM    445 1HD1 ILE A  38      -1.644   6.935  35.546  1.00  0.60           H  
ATOM    446 2HD1 ILE A  38       0.051   6.423  35.545  1.00  0.60           H  
ATOM    447 3HD1 ILE A  38      -0.349   8.151  35.615  1.00  0.60           H  
ATOM    448  N   GLU A  39      -1.347   6.140  40.529  1.00  0.67           N  
ATOM    449  CA  GLU A  39      -1.902   4.843  40.905  1.00  0.67           C  
ATOM    450  C   GLU A  39      -2.568   4.296  39.644  1.00  0.67           C  
ATOM    451  O   GLU A  39      -3.542   4.898  39.156  1.00  0.67           O  
ATOM    452  CB  GLU A  39      -2.935   5.002  42.024  1.00  0.67           C  
ATOM    453  CG  GLU A  39      -3.539   3.680  42.471  1.00  0.67           C  
ATOM    454  CD  GLU A  39      -4.636   3.868  43.488  1.00  0.67           C  
ATOM    455  OE1 GLU A  39      -4.361   4.370  44.597  1.00  0.67           O  
ATOM    456  OE2 GLU A  39      -5.802   3.513  43.205  1.00  0.67           O1-
ATOM    457  H   GLU A  39      -1.993   6.912  40.374  1.00  0.67           H  
ATOM    458  HA  GLU A  39      -1.114   4.169  41.244  1.00  0.67           H  
ATOM    459 1HB  GLU A  39      -2.454   5.475  42.877  1.00  0.67           H  
ATOM    460 2HB  GLU A  39      -3.736   5.653  41.678  1.00  0.67           H  
ATOM    461 1HG  GLU A  39      -3.958   3.173  41.605  1.00  0.67           H  
ATOM    462 2HG  GLU A  39      -2.757   3.055  42.899  1.00  0.67           H  
ATOM    463  N   PRO A  40      -2.037   3.209  39.050  1.00  0.77           N  
ATOM    464  CA  PRO A  40      -2.823   2.648  37.947  1.00  0.77           C  
ATOM    465  C   PRO A  40      -4.191   2.167  38.406  1.00  0.77           C  
ATOM    466  O   PRO A  40      -4.357   1.655  39.512  1.00  0.77           O  
ATOM    467  CB  PRO A  40      -1.983   1.447  37.494  1.00  0.77           C  
ATOM    468  CG  PRO A  40      -0.611   1.782  37.917  1.00  0.77           C  
ATOM    469  CD  PRO A  40      -0.828   2.393  39.271  1.00  0.77           C  
ATOM    470  HA  PRO A  40      -2.918   3.371  37.140  1.00  0.77           H  
ATOM    471 1HB  PRO A  40      -2.316   0.542  37.998  1.00  0.77           H  
ATOM    472 2HB  PRO A  40      -2.040   1.319  36.417  1.00  0.77           H  
ATOM    473 1HG  PRO A  40       0.008   0.890  37.979  1.00  0.77           H  
ATOM    474 2HG  PRO A  40      -0.174   2.510  37.236  1.00  0.77           H  
ATOM    475 1HD  PRO A  40      -1.025   1.615  40.008  1.00  0.77           H  
ATOM    476 2HD  PRO A  40       0.025   3.005  39.562  1.00  0.77           H  
ATOM    477  N   LYS A  41      -5.172   2.271  37.525  1.00  0.75           N  
ATOM    478  CA  LYS A  41      -6.465   1.627  37.749  1.00  0.75           C  
ATOM    479  C   LYS A  41      -6.487   0.365  36.910  1.00  0.75           C  
ATOM    480  O   LYS A  41      -7.104  -0.624  37.297  1.00  0.75           O  
ATOM    481  CB  LYS A  41      -7.636   2.558  37.433  1.00  0.75           C  
ATOM    482  CG  LYS A  41      -7.753   3.795  38.330  1.00  0.75           C  
ATOM    483  CD  LYS A  41      -7.832   3.437  39.811  1.00  0.75           C  
ATOM    484  CE  LYS A  41      -8.306   4.608  40.633  1.00  0.75           C  
ATOM    485  NZ  LYS A  41      -8.321   4.299  42.095  1.00  0.75           N1+
ATOM    486  H   LYS A  41      -5.000   2.753  36.642  1.00  0.75           H  
ATOM    487  HA  LYS A  41      -6.545   1.308  38.787  1.00  0.75           H  
ATOM    488 1HB  LYS A  41      -7.559   2.881  36.398  1.00  0.75           H  
ATOM    489 2HB  LYS A  41      -8.552   1.982  37.545  1.00  0.75           H  
ATOM    490 1HG  LYS A  41      -6.895   4.445  38.179  1.00  0.75           H  
ATOM    491 2HG  LYS A  41      -8.654   4.336  38.044  1.00  0.75           H  
ATOM    492 1HD  LYS A  41      -8.525   2.612  39.948  1.00  0.75           H  
ATOM    493 2HD  LYS A  41      -6.846   3.134  40.162  1.00  0.75           H  
ATOM    494 1HE  LYS A  41      -7.649   5.455  40.457  1.00  0.75           H  
ATOM    495 2HE  LYS A  41      -9.313   4.882  40.315  1.00  0.75           H  
ATOM    496 1HZ  LYS A  41      -8.651   5.110  42.607  1.00  0.75           H  
ATOM    497 2HZ  LYS A  41      -7.383   4.057  42.414  1.00  0.75           H  
ATOM    498 3HZ  LYS A  41      -8.936   3.513  42.277  1.00  0.75           H  
ATOM    499  N   ALA A  42      -5.694   0.355  35.850  1.00  0.83           N  
ATOM    500  CA  ALA A  42      -5.337  -0.875  35.164  1.00  0.83           C  
ATOM    501  C   ALA A  42      -3.994  -0.674  34.483  1.00  0.83           C  
ATOM    502  O   ALA A  42      -3.677   0.438  34.075  1.00  0.83           O  
ATOM    503  CB  ALA A  42      -6.387  -1.240  34.133  1.00  0.83           C  
ATOM    504  H   ALA A  42      -5.253   1.209  35.521  1.00  0.83           H  
ATOM    505  HA  ALA A  42      -5.247  -1.679  35.894  1.00  0.83           H  
ATOM    506 1HB  ALA A  42      -7.337  -1.407  34.624  1.00  0.83           H  
ATOM    507 2HB  ALA A  42      -6.086  -2.162  33.649  1.00  0.83           H  
ATOM    508 3HB  ALA A  42      -6.485  -0.448  33.391  1.00  0.83           H  
ATOM    509  N   PHE A  43      -3.242  -1.746  34.310  1.00  0.70           N  
ATOM    510  CA  PHE A  43      -1.992  -1.707  33.559  1.00  0.70           C  
ATOM    511  C   PHE A  43      -2.098  -2.744  32.457  1.00  0.70           C  
ATOM    512  O   PHE A  43      -2.894  -3.674  32.556  1.00  0.70           O  
ATOM    513  CB  PHE A  43      -0.773  -1.942  34.461  1.00  0.70           C  
ATOM    514  CG  PHE A  43      -0.829  -3.218  35.245  1.00  0.70           C  
ATOM    515  CD1 PHE A  43      -0.396  -4.435  34.685  1.00  0.70           C  
ATOM    516  CD2 PHE A  43      -1.295  -3.199  36.568  1.00  0.70           C  
ATOM    517  CE1 PHE A  43      -0.439  -5.634  35.442  1.00  0.70           C  
ATOM    518  CE2 PHE A  43      -1.346  -4.380  37.333  1.00  0.70           C  
ATOM    519  CZ  PHE A  43      -0.912  -5.604  36.773  1.00  0.70           C  
ATOM    520  H   PHE A  43      -3.563  -2.652  34.660  1.00  0.70           H  
ATOM    521  HA  PHE A  43      -1.880  -0.738  33.088  1.00  0.70           H  
ATOM    522 1HB  PHE A  43       0.124  -1.949  33.847  1.00  0.70           H  
ATOM    523 2HB  PHE A  43      -0.696  -1.112  35.162  1.00  0.70           H  
ATOM    524  HD1 PHE A  43      -0.025  -4.460  33.671  1.00  0.70           H  
ATOM    525  HD2 PHE A  43      -1.611  -2.268  37.012  1.00  0.70           H  
ATOM    526  HE1 PHE A  43      -0.112  -6.562  35.006  1.00  0.70           H  
ATOM    527  HE2 PHE A  43      -1.696  -4.339  38.350  1.00  0.70           H  
ATOM    528  HZ  PHE A  43      -0.940  -6.510  37.359  1.00  0.70           H  
ATOM    529  N   GLY A  44      -1.322  -2.565  31.401  1.00  0.81           N  
ATOM    530  CA  GLY A  44      -1.328  -3.494  30.283  1.00  0.81           C  
ATOM    531  C   GLY A  44      -0.126  -4.403  30.327  1.00  0.81           C  
ATOM    532  O   GLY A  44       0.895  -4.026  30.904  1.00  0.81           O  
ATOM    533  H   GLY A  44      -0.682  -1.773  31.374  1.00  0.81           H  
ATOM    534 1HA  GLY A  44      -2.237  -4.093  30.287  1.00  0.81           H  
ATOM    535 2HA  GLY A  44      -1.284  -2.930  29.358  1.00  0.81           H  
ATOM    536  N   LEU A  45      -0.208  -5.579  29.728  1.00  0.75           N  
ATOM    537  CA  LEU A  45       0.916  -6.521  29.732  1.00  0.75           C  
ATOM    538  C   LEU A  45       1.700  -6.472  28.426  1.00  0.75           C  
ATOM    539  O   LEU A  45       1.120  -6.240  27.363  1.00  0.75           O  
ATOM    540  CB  LEU A  45       0.397  -7.949  29.917  1.00  0.75           C  
ATOM    541  CG  LEU A  45      -0.473  -8.284  31.135  1.00  0.75           C  
ATOM    542  CD1 LEU A  45      -0.743  -9.790  31.122  1.00  0.75           C  
ATOM    543  CD2 LEU A  45       0.168  -7.864  32.460  1.00  0.75           C  
ATOM    544  H   LEU A  45      -1.079  -5.842  29.262  1.00  0.75           H  
ATOM    545  HA  LEU A  45       1.593  -6.284  30.556  1.00  0.75           H  
ATOM    546 1HB  LEU A  45      -0.185  -8.204  29.034  1.00  0.75           H  
ATOM    547 2HB  LEU A  45       1.264  -8.607  29.940  1.00  0.75           H  
ATOM    548  HG  LEU A  45      -1.426  -7.763  31.038  1.00  0.75           H  
ATOM    549 1HD1 LEU A  45      -1.461 -10.037  31.895  1.00  0.75           H  
ATOM    550 2HD1 LEU A  45       0.173 -10.338  31.304  1.00  0.75           H  
ATOM    551 3HD1 LEU A  45      -1.152 -10.091  30.161  1.00  0.75           H  
ATOM    552 1HD2 LEU A  45      -0.407  -8.261  33.291  1.00  0.75           H  
ATOM    553 2HD2 LEU A  45       0.175  -6.777  32.529  1.00  0.75           H  
ATOM    554 3HD2 LEU A  45       1.189  -8.227  32.522  1.00  0.75           H  
ATOM    555  N   ASN A  46       2.989  -6.768  28.476  1.00  0.75           N  
ATOM    556  CA  ASN A  46       3.788  -6.977  27.266  1.00  0.75           C  
ATOM    557  C   ASN A  46       4.777  -8.093  27.582  1.00  0.75           C  
ATOM    558  O   ASN A  46       4.938  -8.479  28.728  1.00  0.75           O  
ATOM    559  CB  ASN A  46       4.516  -5.702  26.820  1.00  0.75           C  
ATOM    560  CG  ASN A  46       5.665  -5.357  27.709  1.00  0.75           C  
ATOM    561  ND2 ASN A  46       5.405  -4.648  28.767  1.00  0.75           N  
ATOM    562  OD1 ASN A  46       6.786  -5.774  27.453  1.00  0.75           O  
ATOM    563  H   ASN A  46       3.450  -6.905  29.389  1.00  0.75           H  
ATOM    564  HA  ASN A  46       3.130  -7.302  26.459  1.00  0.75           H  
ATOM    565 1HB  ASN A  46       4.906  -5.851  25.815  1.00  0.75           H  
ATOM    566 2HB  ASN A  46       3.818  -4.872  26.801  1.00  0.75           H  
ATOM    567 1HD2 ASN A  46       6.121  -4.540  29.469  1.00  0.75           H  
ATOM    568 2HD2 ASN A  46       4.476  -4.272  28.903  1.00  0.75           H  
ATOM    569  N   PHE A  47       5.440  -8.653  26.588  1.00  0.69           N  
ATOM    570  CA  PHE A  47       6.264  -9.838  26.810  1.00  0.69           C  
ATOM    571  C   PHE A  47       7.596  -9.581  27.504  1.00  0.69           C  
ATOM    572  O   PHE A  47       8.210 -10.529  27.971  1.00  0.69           O  
ATOM    573  CB  PHE A  47       6.513 -10.574  25.496  1.00  0.69           C  
ATOM    574  CG  PHE A  47       5.350 -11.418  25.039  1.00  0.69           C  
ATOM    575  CD1 PHE A  47       4.140 -10.840  24.608  1.00  0.69           C  
ATOM    576  CD2 PHE A  47       5.486 -12.817  24.997  1.00  0.69           C  
ATOM    577  CE1 PHE A  47       3.116 -11.632  24.050  1.00  0.69           C  
ATOM    578  CE2 PHE A  47       4.475 -13.624  24.427  1.00  0.69           C  
ATOM    579  CZ  PHE A  47       3.293 -13.026  23.937  1.00  0.69           C  
ATOM    580  H   PHE A  47       5.348  -8.280  25.644  1.00  0.69           H  
ATOM    581  HA  PHE A  47       5.714 -10.520  27.456  1.00  0.69           H  
ATOM    582 1HB  PHE A  47       6.776  -9.852  24.726  1.00  0.69           H  
ATOM    583 2HB  PHE A  47       7.363 -11.241  25.623  1.00  0.69           H  
ATOM    584  HD1 PHE A  47       3.989  -9.775  24.676  1.00  0.69           H  
ATOM    585  HD2 PHE A  47       6.379 -13.286  25.380  1.00  0.69           H  
ATOM    586  HE1 PHE A  47       2.206 -11.167  23.702  1.00  0.69           H  
ATOM    587  HE2 PHE A  47       4.616 -14.691  24.353  1.00  0.69           H  
ATOM    588  HZ  PHE A  47       2.530 -13.633  23.479  1.00  0.69           H  
ATOM    589  N   ARG A  48       8.054  -8.348  27.673  1.00  0.67           N  
ATOM    590  CA  ARG A  48       9.296  -8.124  28.433  1.00  0.67           C  
ATOM    591  C   ARG A  48       9.056  -8.356  29.916  1.00  0.67           C  
ATOM    592  O   ARG A  48      10.000  -8.521  30.688  1.00  0.67           O  
ATOM    593  CB  ARG A  48       9.835  -6.711  28.239  1.00  0.67           C  
ATOM    594  CG  ARG A  48      10.191  -6.395  26.805  1.00  0.67           C  
ATOM    595  CD  ARG A  48      10.707  -4.980  26.636  1.00  0.67           C  
ATOM    596  NE  ARG A  48      12.028  -4.726  27.222  1.00  0.67           N  
ATOM    597  CZ  ARG A  48      13.197  -4.978  26.652  1.00  0.67           C  
ATOM    598  NH1 ARG A  48      13.369  -5.731  25.597  1.00  0.67           N1+
ATOM    599  NH2 ARG A  48      14.239  -4.436  27.189  1.00  0.67           N  
ATOM    600  H   ARG A  48       7.528  -7.537  27.333  1.00  0.67           H  
ATOM    601  HA  ARG A  48      10.057  -8.832  28.100  1.00  0.67           H  
ATOM    602 1HB  ARG A  48       9.081  -6.007  28.577  1.00  0.67           H  
ATOM    603 2HB  ARG A  48      10.724  -6.594  28.856  1.00  0.67           H  
ATOM    604 1HG  ARG A  48      10.944  -7.097  26.460  1.00  0.67           H  
ATOM    605 2HG  ARG A  48       9.303  -6.503  26.189  1.00  0.67           H  
ATOM    606 1HD  ARG A  48      10.772  -4.771  25.571  1.00  0.67           H  
ATOM    607 2HD  ARG A  48       9.985  -4.293  27.076  1.00  0.67           H  
ATOM    608  HE  ARG A  48      12.055  -4.266  28.126  1.00  0.67           H  
ATOM    609 1HH1 ARG A  48      12.573  -6.142  25.122  1.00  0.67           H  
ATOM    610 2HH1 ARG A  48      14.304  -5.917  25.248  1.00  0.67           H  
ATOM    611 1HH2 ARG A  48      14.143  -3.899  28.049  1.00  0.67           H  
ATOM    612 2HH2 ARG A  48      15.162  -4.561  26.776  1.00  0.67           H  
ATOM    613  N   ASP A  49       7.788  -8.439  30.278  1.00  0.73           N  
ATOM    614  CA  ASP A  49       7.366  -8.744  31.643  1.00  0.73           C  
ATOM    615  C   ASP A  49       7.493 -10.248  31.892  1.00  0.73           C  
ATOM    616  O   ASP A  49       7.414 -10.720  33.020  1.00  0.73           O  
ATOM    617  CB  ASP A  49       5.884  -8.378  31.832  1.00  0.73           C  
ATOM    618  CG  ASP A  49       5.549  -6.953  31.410  1.00  0.73           C  
ATOM    619  OD1 ASP A  49       6.458  -6.096  31.316  1.00  0.73           O  
ATOM    620  OD2 ASP A  49       4.354  -6.679  31.155  1.00  0.73           O1-
ATOM    621  H   ASP A  49       7.059  -8.248  29.599  1.00  0.73           H  
ATOM    622  HA  ASP A  49       7.980  -8.192  32.353  1.00  0.73           H  
ATOM    623 1HB  ASP A  49       5.288  -9.056  31.226  1.00  0.73           H  
ATOM    624 2HB  ASP A  49       5.607  -8.524  32.875  1.00  0.73           H  
ATOM    625  N   VAL A  50       7.618 -11.006  30.807  1.00  0.73           N  
ATOM    626  CA  VAL A  50       7.465 -12.466  30.829  1.00  0.73           C  
ATOM    627  C   VAL A  50       8.656 -13.236  30.282  1.00  0.73           C  
ATOM    628  O   VAL A  50       8.986 -14.292  30.784  1.00  0.73           O  
ATOM    629  CB  VAL A  50       6.243 -12.917  29.975  1.00  0.73           C  
ATOM    630  CG1 VAL A  50       5.709 -14.272  30.446  1.00  0.73           C  
ATOM    631  CG2 VAL A  50       5.121 -11.901  30.053  1.00  0.73           C  
ATOM    632  H   VAL A  50       7.733 -10.554  29.909  1.00  0.73           H  
ATOM    633  HA  VAL A  50       7.295 -12.788  31.857  1.00  0.73           H  
ATOM    634  HB  VAL A  50       6.550 -12.997  28.931  1.00  0.73           H  
ATOM    635 1HG1 VAL A  50       4.887 -14.588  29.807  1.00  0.73           H  
ATOM    636 2HG1 VAL A  50       5.350 -14.202  31.471  1.00  0.73           H  
ATOM    637 3HG1 VAL A  50       6.492 -15.027  30.393  1.00  0.73           H  
ATOM    638 1HG2 VAL A  50       4.222 -12.312  29.603  1.00  0.73           H  
ATOM    639 2HG2 VAL A  50       5.388 -10.991  29.523  1.00  0.73           H  
ATOM    640 3HG2 VAL A  50       4.923 -11.659  31.096  1.00  0.73           H  
ATOM    641  N   MET A  51       9.334 -12.734  29.263  1.00  0.69           N  
ATOM    642  CA  MET A  51      10.413 -13.495  28.639  1.00  0.69           C  
ATOM    643  C   MET A  51      11.619 -13.674  29.557  1.00  0.69           C  
ATOM    644  O   MET A  51      12.319 -14.676  29.466  1.00  0.69           O  
ATOM    645  CB  MET A  51      10.859 -12.817  27.351  1.00  0.69           C  
ATOM    646  CG  MET A  51       9.851 -12.823  26.210  1.00  0.69           C  
ATOM    647  SD  MET A  51       9.431 -14.459  25.607  1.00  0.69           S  
ATOM    648  CE  MET A  51       8.857 -14.076  23.978  1.00  0.69           C  
ATOM    649  H   MET A  51       9.071 -11.836  28.864  1.00  0.69           H  
ATOM    650  HA  MET A  51      10.038 -14.490  28.395  1.00  0.69           H  
ATOM    651 1HB  MET A  51      11.108 -11.787  27.588  1.00  0.69           H  
ATOM    652 2HB  MET A  51      11.762 -13.308  26.999  1.00  0.69           H  
ATOM    653 1HG  MET A  51       8.940 -12.332  26.531  1.00  0.69           H  
ATOM    654 2HG  MET A  51      10.275 -12.254  25.384  1.00  0.69           H  
ATOM    655 1HE  MET A  51       8.487 -14.981  23.500  1.00  0.69           H  
ATOM    656 2HE  MET A  51       9.677 -13.667  23.388  1.00  0.69           H  
ATOM    657 3HE  MET A  51       8.052 -13.345  24.023  1.00  0.69           H  
ATOM    658  N   VAL A  52      11.847 -12.769  30.495  1.00  0.69           N  
ATOM    659  CA  VAL A  52      12.842 -12.969  31.554  1.00  0.69           C  
ATOM    660  C   VAL A  52      12.430 -14.136  32.468  1.00  0.69           C  
ATOM    661  O   VAL A  52      13.262 -14.909  32.954  1.00  0.69           O  
ATOM    662  CB  VAL A  52      13.037 -11.640  32.341  1.00  0.69           C  
ATOM    663  CG1 VAL A  52      11.705 -11.077  32.875  1.00  0.69           C  
ATOM    664  CG2 VAL A  52      14.057 -11.790  33.469  1.00  0.69           C  
ATOM    665  H   VAL A  52      11.343 -11.886  30.465  1.00  0.69           H  
ATOM    666  HA  VAL A  52      13.799 -13.234  31.100  1.00  0.69           H  
ATOM    667  HB  VAL A  52      13.429 -10.906  31.636  1.00  0.69           H  
ATOM    668 1HG1 VAL A  52      11.898 -10.233  33.533  1.00  0.69           H  
ATOM    669 2HG1 VAL A  52      11.172 -11.832  33.441  1.00  0.69           H  
ATOM    670 3HG1 VAL A  52      11.080 -10.727  32.056  1.00  0.69           H  
ATOM    671 1HG2 VAL A  52      14.284 -10.811  33.885  1.00  0.69           H  
ATOM    672 2HG2 VAL A  52      14.979 -12.214  33.075  1.00  0.69           H  
ATOM    673 3HG2 VAL A  52      13.670 -12.430  34.262  1.00  0.69           H  
ATOM    674  N   ALA A  53      11.130 -14.345  32.614  1.00  0.74           N  
ATOM    675  CA  ALA A  53      10.563 -15.440  33.387  1.00  0.74           C  
ATOM    676  C   ALA A  53      10.384 -16.676  32.504  1.00  0.74           C  
ATOM    677  O   ALA A  53       9.720 -17.621  32.893  1.00  0.74           O  
ATOM    678  CB  ALA A  53       9.232 -15.016  33.964  1.00  0.74           C  
ATOM    679  H   ALA A  53      10.472 -13.736  32.140  1.00  0.74           H  
ATOM    680  HA  ALA A  53      11.230 -15.684  34.213  1.00  0.74           H  
ATOM    681 1HB  ALA A  53       9.316 -14.030  34.412  1.00  0.74           H  
ATOM    682 2HB  ALA A  53       8.926 -15.726  34.729  1.00  0.74           H  
ATOM    683 3HB  ALA A  53       8.477 -14.992  33.180  1.00  0.74           H  
ATOM    684  N   MET A  54      10.953 -16.661  31.310  1.00  0.70           N  
ATOM    685  CA  MET A  54      10.946 -17.818  30.413  1.00  0.70           C  
ATOM    686  C   MET A  54      12.359 -18.141  29.919  1.00  0.70           C  
ATOM    687  O   MET A  54      12.600 -19.179  29.302  1.00  0.70           O  
ATOM    688  CB  MET A  54      10.051 -17.518  29.210  1.00  0.70           C  
ATOM    689  CG  MET A  54       8.573 -17.337  29.515  1.00  0.70           C  
ATOM    690  SD  MET A  54       7.738 -16.546  28.124  1.00  0.70           S  
ATOM    691  CE  MET A  54       7.825 -17.775  26.830  1.00  0.70           C  
ATOM    692  H   MET A  54      11.372 -15.801  30.984  1.00  0.70           H  
ATOM    693  HA  MET A  54      10.560 -18.696  30.932  1.00  0.70           H  
ATOM    694 1HB  MET A  54      10.417 -16.606  28.746  1.00  0.70           H  
ATOM    695 2HB  MET A  54      10.151 -18.327  28.491  1.00  0.70           H  
ATOM    696 1HG  MET A  54       8.122 -18.305  29.725  1.00  0.70           H  
ATOM    697 2HG  MET A  54       8.457 -16.699  30.388  1.00  0.70           H  
ATOM    698 1HE  MET A  54       7.217 -17.452  25.987  1.00  0.70           H  
ATOM    699 2HE  MET A  54       7.455 -18.730  27.201  1.00  0.70           H  
ATOM    700 3HE  MET A  54       8.855 -17.892  26.500  1.00  0.70           H  
ATOM    701  N   GLY A  55      13.306 -17.247  30.173  1.00  0.74           N  
ATOM    702  CA  GLY A  55      14.669 -17.428  29.695  1.00  0.74           C  
ATOM    703  C   GLY A  55      14.861 -17.063  28.235  1.00  0.74           C  
ATOM    704  O   GLY A  55      15.647 -17.699  27.545  1.00  0.74           O  
ATOM    705  H   GLY A  55      13.086 -16.407  30.685  1.00  0.74           H  
ATOM    706 1HA  GLY A  55      15.336 -16.812  30.294  1.00  0.74           H  
ATOM    707 2HA  GLY A  55      14.949 -18.472  29.818  1.00  0.74           H  
ATOM    708  N   GLN A  56      14.080 -16.109  27.744  1.00  0.67           N  
ATOM    709  CA  GLN A  56      13.966 -15.830  26.307  1.00  0.67           C  
ATOM    710  C   GLN A  56      14.366 -14.419  25.834  1.00  0.67           C  
ATOM    711  O   GLN A  56      14.607 -14.210  24.640  1.00  0.67           O  
ATOM    712  CB  GLN A  56      12.514 -16.098  25.911  1.00  0.67           C  
ATOM    713  CG  GLN A  56      11.995 -17.510  26.155  1.00  0.67           C  
ATOM    714  CD  GLN A  56      12.798 -18.597  25.487  1.00  0.67           C  
ATOM    715  NE2 GLN A  56      13.121 -19.617  26.235  1.00  0.67           N  
ATOM    716  OE1 GLN A  56      13.137 -18.515  24.313  1.00  0.67           O  
ATOM    717  H   GLN A  56      13.467 -15.607  28.382  1.00  0.67           H  
ATOM    718  HA  GLN A  56      14.594 -16.534  25.760  1.00  0.67           H  
ATOM    719 1HB  GLN A  56      11.885 -15.419  26.475  1.00  0.67           H  
ATOM    720 2HB  GLN A  56      12.391 -15.871  24.861  1.00  0.67           H  
ATOM    721 1HG  GLN A  56      12.004 -17.705  27.219  1.00  0.67           H  
ATOM    722 2HG  GLN A  56      10.967 -17.571  25.804  1.00  0.67           H  
ATOM    723 1HE2 GLN A  56      13.638 -20.383  25.832  1.00  0.67           H  
ATOM    724 2HE2 GLN A  56      12.846 -19.640  27.210  1.00  0.67           H  
ATOM    725  N   LEU A  57      14.484 -13.457  26.739  1.00  0.65           N  
ATOM    726  CA  LEU A  57      15.043 -12.130  26.437  1.00  0.65           C  
ATOM    727  C   LEU A  57      16.016 -11.927  27.575  1.00  0.65           C  
ATOM    728  O   LEU A  57      15.796 -12.469  28.657  1.00  0.65           O  
ATOM    729  CB  LEU A  57      14.016 -10.988  26.470  1.00  0.65           C  
ATOM    730  CG  LEU A  57      13.067 -10.759  25.284  1.00  0.65           C  
ATOM    731  CD1 LEU A  57      12.062  -9.665  25.643  1.00  0.65           C  
ATOM    732  CD2 LEU A  57      13.796 -10.333  24.017  1.00  0.65           C  
ATOM    733  H   LEU A  57      14.275 -13.645  27.711  1.00  0.65           H  
ATOM    734  HA  LEU A  57      15.584 -12.121  25.491  1.00  0.65           H  
ATOM    735 1HB  LEU A  57      13.416 -11.117  27.368  1.00  0.65           H  
ATOM    736 2HB  LEU A  57      14.573 -10.061  26.596  1.00  0.65           H  
ATOM    737  HG  LEU A  57      12.528 -11.685  25.081  1.00  0.65           H  
ATOM    738 1HD1 LEU A  57      11.334  -9.557  24.840  1.00  0.65           H  
ATOM    739 2HD1 LEU A  57      12.581  -8.716  25.788  1.00  0.65           H  
ATOM    740 3HD1 LEU A  57      11.536  -9.919  26.560  1.00  0.65           H  
ATOM    741 1HD2 LEU A  57      13.088 -10.244  23.195  1.00  0.65           H  
ATOM    742 2HD2 LEU A  57      14.541 -11.075  23.753  1.00  0.65           H  
ATOM    743 3HD2 LEU A  57      14.298  -9.378  24.170  1.00  0.65           H  
ATOM    744  N   GLU A  58      17.056 -11.142  27.355  1.00  0.64           N  
ATOM    745  CA  GLU A  58      18.054 -10.890  28.397  1.00  0.64           C  
ATOM    746  C   GLU A  58      17.763  -9.587  29.136  1.00  0.64           C  
ATOM    747  O   GLU A  58      18.548  -9.120  29.968  1.00  0.64           O  
ATOM    748  CB  GLU A  58      19.448 -10.809  27.779  1.00  0.64           C  
ATOM    749  CG  GLU A  58      19.901 -12.092  27.098  1.00  0.64           C  
ATOM    750  CD  GLU A  58      21.343 -12.020  26.625  1.00  0.64           C  
ATOM    751  OE1 GLU A  58      22.135 -11.191  27.127  1.00  0.64           O  
ATOM    752  OE2 GLU A  58      21.726 -12.827  25.748  1.00  0.64           O1-
ATOM    753  H   GLU A  58      17.187 -10.709  26.439  1.00  0.64           H  
ATOM    754  HA  GLU A  58      18.036 -11.705  29.123  1.00  0.64           H  
ATOM    755 1HB  GLU A  58      19.469  -9.995  27.055  1.00  0.64           H  
ATOM    756 2HB  GLU A  58      20.148 -10.585  28.577  1.00  0.64           H  
ATOM    757 1HG  GLU A  58      19.803 -12.915  27.804  1.00  0.64           H  
ATOM    758 2HG  GLU A  58      19.259 -12.288  26.240  1.00  0.64           H  
ATOM    759  N   GLU A  59      16.640  -8.974  28.802  1.00  0.65           N  
ATOM    760  CA  GLU A  59      16.271  -7.664  29.329  1.00  0.65           C  
ATOM    761  C   GLU A  59      14.845  -7.737  29.854  1.00  0.65           C  
ATOM    762  O   GLU A  59      14.060  -8.570  29.389  1.00  0.65           O  
ATOM    763  CB  GLU A  59      16.384  -6.622  28.222  1.00  0.65           C  
ATOM    764  CG  GLU A  59      17.779  -6.504  27.616  1.00  0.65           C  
ATOM    765  CD  GLU A  59      17.880  -5.443  26.533  1.00  0.65           C  
ATOM    766  OE1 GLU A  59      16.951  -4.630  26.328  1.00  0.65           O  
ATOM    767  OE2 GLU A  59      18.917  -5.418  25.843  1.00  0.65           O1-
ATOM    768  H   GLU A  59      16.006  -9.411  28.151  1.00  0.65           H  
ATOM    769  HA  GLU A  59      16.936  -7.381  30.143  1.00  0.65           H  
ATOM    770 1HB  GLU A  59      15.685  -6.885  27.431  1.00  0.65           H  
ATOM    771 2HB  GLU A  59      16.105  -5.659  28.641  1.00  0.65           H  
ATOM    772 1HG  GLU A  59      18.491  -6.275  28.409  1.00  0.65           H  
ATOM    773 2HG  GLU A  59      18.055  -7.459  27.173  1.00  0.65           H  
ATOM    774  N   SER A  60      14.516  -6.916  30.841  1.00  0.65           N  
ATOM    775  CA  SER A  60      13.254  -7.046  31.566  1.00  0.65           C  
ATOM    776  C   SER A  60      12.690  -5.720  32.042  1.00  0.65           C  
ATOM    777  O   SER A  60      13.411  -4.729  32.137  1.00  0.65           O  
ATOM    778  CB  SER A  60      13.531  -7.883  32.809  1.00  0.65           C  
ATOM    779  OG  SER A  60      14.501  -7.246  33.629  1.00  0.65           O  
ATOM    780  H   SER A  60      15.177  -6.207  31.168  1.00  0.65           H  
ATOM    781  HA  SER A  60      12.509  -7.547  30.947  1.00  0.65           H  
ATOM    782 1HB  SER A  60      12.610  -8.029  33.370  1.00  0.65           H  
ATOM    783 2HB  SER A  60      13.920  -8.849  32.498  1.00  0.65           H  
ATOM    784  HG  SER A  60      14.055  -6.591  34.192  1.00  0.65           H  
ATOM    785  N   ILE A  61      11.415  -5.730  32.385  1.00  0.56           N  
ATOM    786  CA  ILE A  61      10.722  -4.645  33.083  1.00  0.56           C  
ATOM    787  C   ILE A  61       9.627  -5.454  33.760  1.00  0.56           C  
ATOM    788  O   ILE A  61       9.495  -6.644  33.470  1.00  0.56           O  
ATOM    789  CB  ILE A  61      10.069  -3.570  32.147  1.00  0.56           C  
ATOM    790  CG1 ILE A  61       9.585  -4.214  30.835  1.00  0.56           C  
ATOM    791  CG2 ILE A  61      11.042  -2.396  31.913  1.00  0.56           C  
ATOM    792  CD1 ILE A  61       8.676  -3.345  29.976  1.00  0.56           C  
ATOM    793  H   ILE A  61      10.854  -6.571  32.232  1.00  0.56           H  
ATOM    794  HA  ILE A  61      11.357  -4.171  33.832  1.00  0.56           H  
ATOM    795  HB  ILE A  61       9.197  -3.156  32.657  1.00  0.56           H  
ATOM    796 1HG1 ILE A  61      10.454  -4.483  30.238  1.00  0.56           H  
ATOM    797 2HG1 ILE A  61       9.039  -5.125  31.075  1.00  0.56           H  
ATOM    798 1HG2 ILE A  61      10.560  -1.614  31.338  1.00  0.56           H  
ATOM    799 2HG2 ILE A  61      11.923  -2.734  31.377  1.00  0.56           H  
ATOM    800 3HG2 ILE A  61      11.352  -1.974  32.868  1.00  0.56           H  
ATOM    801 1HD1 ILE A  61       8.324  -3.922  29.123  1.00  0.56           H  
ATOM    802 2HD1 ILE A  61       9.216  -2.473  29.611  1.00  0.56           H  
ATOM    803 3HD1 ILE A  61       7.816  -3.027  30.562  1.00  0.56           H  
ATOM    804  N   MET A  62       8.823  -4.821  34.597  1.00  0.60           N  
ATOM    805  CA  MET A  62       7.487  -5.323  34.901  1.00  0.60           C  
ATOM    806  C   MET A  62       6.546  -4.190  34.509  1.00  0.60           C  
ATOM    807  O   MET A  62       6.251  -3.311  35.304  1.00  0.60           O  
ATOM    808  CB  MET A  62       7.335  -5.716  36.377  1.00  0.60           C  
ATOM    809  CG  MET A  62       8.141  -6.941  36.795  1.00  0.60           C  
ATOM    810  SD  MET A  62       7.098  -8.305  37.370  1.00  0.60           S  
ATOM    811  CE  MET A  62       6.351  -8.891  35.825  1.00  0.60           C  
ATOM    812  H   MET A  62       9.085  -3.917  34.965  1.00  0.60           H  
ATOM    813  HA  MET A  62       7.260  -6.190  34.277  1.00  0.60           H  
ATOM    814 1HB  MET A  62       7.623  -4.874  37.004  1.00  0.60           H  
ATOM    815 2HB  MET A  62       6.288  -5.935  36.565  1.00  0.60           H  
ATOM    816 1HG  MET A  62       8.734  -7.285  35.950  1.00  0.60           H  
ATOM    817 2HG  MET A  62       8.816  -6.655  37.599  1.00  0.60           H  
ATOM    818 1HE  MET A  62       5.764  -9.787  36.016  1.00  0.60           H  
ATOM    819 2HE  MET A  62       7.133  -9.130  35.104  1.00  0.60           H  
ATOM    820 3HE  MET A  62       5.702  -8.120  35.412  1.00  0.60           H  
ATOM    821  N   GLY A  63       6.123  -4.180  33.259  1.00  0.67           N  
ATOM    822  CA  GLY A  63       5.204  -3.179  32.741  1.00  0.67           C  
ATOM    823  C   GLY A  63       5.809  -1.867  32.279  1.00  0.67           C  
ATOM    824  O   GLY A  63       6.836  -1.419  32.797  1.00  0.67           O  
ATOM    825  H   GLY A  63       6.432  -4.909  32.609  1.00  0.67           H  
ATOM    826 1HA  GLY A  63       4.680  -3.621  31.894  1.00  0.67           H  
ATOM    827 2HA  GLY A  63       4.459  -2.955  33.502  1.00  0.67           H  
ATOM    828  N   PHE A  64       5.141  -1.242  31.317  1.00  0.61           N  
ATOM    829  CA  PHE A  64       5.517   0.075  30.781  1.00  0.61           C  
ATOM    830  C   PHE A  64       4.261   0.776  30.251  1.00  0.61           C  
ATOM    831  O   PHE A  64       4.312   1.575  29.323  1.00  0.61           O  
ATOM    832  CB  PHE A  64       6.567  -0.065  29.670  1.00  0.61           C  
ATOM    833  CG  PHE A  64       7.651   0.979  29.720  1.00  0.61           C  
ATOM    834  CD1 PHE A  64       8.912   0.645  30.229  1.00  0.61           C  
ATOM    835  CD2 PHE A  64       7.436   2.282  29.237  1.00  0.61           C  
ATOM    836  CE1 PHE A  64       9.961   1.598  30.266  1.00  0.61           C  
ATOM    837  CE2 PHE A  64       8.471   3.252  29.271  1.00  0.61           C  
ATOM    838  CZ  PHE A  64       9.733   2.908  29.796  1.00  0.61           C  
ATOM    839  H   PHE A  64       4.308  -1.683  30.940  1.00  0.61           H  
ATOM    840  HA  PHE A  64       5.936   0.673  31.585  1.00  0.61           H  
ATOM    841 1HB  PHE A  64       7.036  -1.039  29.764  1.00  0.61           H  
ATOM    842 2HB  PHE A  64       6.087  -0.026  28.695  1.00  0.61           H  
ATOM    843  HD1 PHE A  64       9.086  -0.350  30.601  1.00  0.61           H  
ATOM    844  HD2 PHE A  64       6.477   2.548  28.826  1.00  0.61           H  
ATOM    845  HE1 PHE A  64      10.927   1.325  30.661  1.00  0.61           H  
ATOM    846  HE2 PHE A  64       8.290   4.251  28.904  1.00  0.61           H  
ATOM    847  HZ  PHE A  64      10.521   3.644  29.845  1.00  0.61           H  
ATOM    848  N   GLU A  65       3.109   0.378  30.768  1.00  0.70           N  
ATOM    849  CA  GLU A  65       1.826   0.821  30.225  1.00  0.70           C  
ATOM    850  C   GLU A  65       0.697   0.844  31.245  1.00  0.70           C  
ATOM    851  O   GLU A  65       0.361  -0.212  31.787  1.00  0.70           O  
ATOM    852  CB  GLU A  65       1.458  -0.207  29.164  1.00  0.70           C  
ATOM    853  CG  GLU A  65       0.266   0.114  28.323  1.00  0.70           C  
ATOM    854  CD  GLU A  65       0.191  -0.806  27.125  1.00  0.70           C  
ATOM    855  OE1 GLU A  65       0.315  -2.041  27.308  1.00  0.70           O  
ATOM    856  OE2 GLU A  65       0.046  -0.309  25.985  1.00  0.70           O1-
ATOM    857  H   GLU A  65       3.096  -0.284  31.536  1.00  0.70           H  
ATOM    858  HA  GLU A  65       1.932   1.808  29.768  1.00  0.70           H  
ATOM    859 1HB  GLU A  65       2.306  -0.288  28.505  1.00  0.70           H  
ATOM    860 2HB  GLU A  65       1.310  -1.178  29.636  1.00  0.70           H  
ATOM    861 1HG  GLU A  65      -0.642   0.029  28.922  1.00  0.70           H  
ATOM    862 2HG  GLU A  65       0.368   1.134  27.971  1.00  0.70           H  
ATOM    863  N   CYS A  66       0.070   1.983  31.498  1.00  0.76           N  
ATOM    864  CA  CYS A  66      -1.155   1.988  32.299  1.00  0.76           C  
ATOM    865  C   CYS A  66      -2.144   3.080  31.943  1.00  0.76           C  
ATOM    866  O   CYS A  66      -1.829   4.027  31.221  1.00  0.76           O  
ATOM    867  CB  CYS A  66      -0.858   2.135  33.796  1.00  0.76           C  
ATOM    868  SG  CYS A  66      -0.381   3.797  34.318  1.00  0.76           S  
ATOM    869  H   CYS A  66       0.414   2.862  31.103  1.00  0.76           H  
ATOM    870  HA  CYS A  66      -1.663   1.037  32.148  1.00  0.76           H  
ATOM    871 1HB  CYS A  66      -1.757   1.866  34.347  1.00  0.76           H  
ATOM    872 2HB  CYS A  66      -0.088   1.421  34.077  1.00  0.76           H  
ATOM    873  HG  CYS A  66      -0.388   3.551  35.631  1.00  0.76           H  
ATOM    874  N   ALA A  67      -3.306   2.963  32.565  1.00  0.81           N  
ATOM    875  CA  ALA A  67      -4.277   4.032  32.682  1.00  0.81           C  
ATOM    876  C   ALA A  67      -4.529   4.123  34.181  1.00  0.81           C  
ATOM    877  O   ALA A  67      -4.621   3.102  34.866  1.00  0.81           O  
ATOM    878  CB  ALA A  67      -5.538   3.668  31.938  1.00  0.81           C  
ATOM    879  H   ALA A  67      -3.497   2.116  33.107  1.00  0.81           H  
ATOM    880  HA  ALA A  67      -3.867   4.974  32.316  1.00  0.81           H  
ATOM    881 1HB  ALA A  67      -5.343   3.669  30.868  1.00  0.81           H  
ATOM    882 2HB  ALA A  67      -6.320   4.387  32.161  1.00  0.81           H  
ATOM    883 3HB  ALA A  67      -5.871   2.679  32.247  1.00  0.81           H  
ATOM    884  N   GLY A  68      -4.616   5.322  34.720  1.00  0.80           N  
ATOM    885  CA  GLY A  68      -4.768   5.468  36.152  1.00  0.80           C  
ATOM    886  C   GLY A  68      -5.065   6.888  36.535  1.00  0.80           C  
ATOM    887  O   GLY A  68      -5.502   7.673  35.700  1.00  0.80           O  
ATOM    888  H   GLY A  68      -4.542   6.169  34.146  1.00  0.80           H  
ATOM    889 1HA  GLY A  68      -5.583   4.836  36.497  1.00  0.80           H  
ATOM    890 2HA  GLY A  68      -3.845   5.165  36.640  1.00  0.80           H  
ATOM    891  N   VAL A  69      -4.840   7.217  37.793  1.00  0.70           N  
ATOM    892  CA  VAL A  69      -5.094   8.566  38.280  1.00  0.70           C  
ATOM    893  C   VAL A  69      -3.860   9.116  38.967  1.00  0.70           C  
ATOM    894  O   VAL A  69      -3.151   8.420  39.702  1.00  0.70           O  
ATOM    895  CB  VAL A  69      -6.312   8.623  39.250  1.00  0.70           C  
ATOM    896  CG1 VAL A  69      -7.606   8.255  38.518  1.00  0.70           C  
ATOM    897  CG2 VAL A  69      -6.122   7.699  40.471  1.00  0.70           C  
ATOM    898  H   VAL A  69      -4.462   6.524  38.444  1.00  0.70           H  
ATOM    899  HA  VAL A  69      -5.315   9.218  37.435  1.00  0.70           H  
ATOM    900  HB  VAL A  69      -6.410   9.647  39.605  1.00  0.70           H  
ATOM    901 1HG1 VAL A  69      -8.454   8.363  39.195  1.00  0.70           H  
ATOM    902 2HG1 VAL A  69      -7.570   7.229  38.155  1.00  0.70           H  
ATOM    903 3HG1 VAL A  69      -7.754   8.929  37.675  1.00  0.70           H  
ATOM    904 1HG2 VAL A  69      -7.006   7.751  41.107  1.00  0.70           H  
ATOM    905 2HG2 VAL A  69      -5.259   8.007  41.050  1.00  0.70           H  
ATOM    906 3HG2 VAL A  69      -5.974   6.669  40.149  1.00  0.70           H  
ATOM    907  N   VAL A  70      -3.656  10.409  38.799  1.00  0.53           N  
ATOM    908  CA  VAL A  70      -2.694  11.151  39.609  1.00  0.53           C  
ATOM    909  C   VAL A  70      -3.631  11.850  40.584  1.00  0.53           C  
ATOM    910  O   VAL A  70      -3.881  13.046  40.514  1.00  0.53           O  
ATOM    911  CB  VAL A  70      -1.780  12.055  38.732  1.00  0.53           C  
ATOM    912  CG1 VAL A  70      -0.887  12.967  39.559  1.00  0.53           C  
ATOM    913  CG2 VAL A  70      -0.862  11.182  37.873  1.00  0.53           C  
ATOM    914  H   VAL A  70      -4.238  10.933  38.136  1.00  0.53           H  
ATOM    915  HA  VAL A  70      -2.062  10.465  40.174  1.00  0.53           H  
ATOM    916  HB  VAL A  70      -2.408  12.666  38.082  1.00  0.53           H  
ATOM    917 1HG1 VAL A  70      -0.241  13.534  38.890  1.00  0.53           H  
ATOM    918 2HG1 VAL A  70      -0.273  12.387  40.251  1.00  0.53           H  
ATOM    919 3HG1 VAL A  70      -1.490  13.680  40.108  1.00  0.53           H  
ATOM    920 1HG2 VAL A  70      -0.358  11.804  37.130  1.00  0.53           H  
ATOM    921 2HG2 VAL A  70      -1.437  10.419  37.359  1.00  0.53           H  
ATOM    922 3HG2 VAL A  70      -0.115  10.694  38.498  1.00  0.53           H  
ATOM    923  N   ARG A  71      -4.234  11.041  41.447  1.00  0.40           N  
ATOM    924  CA  ARG A  71      -5.188  11.528  42.455  1.00  0.40           C  
ATOM    925  C   ARG A  71      -5.096  10.822  43.795  1.00  0.40           C  
ATOM    926  O   ARG A  71      -4.886  11.464  44.816  1.00  0.40           O  
ATOM    927  CB  ARG A  71      -6.643  11.412  41.971  1.00  0.40           C  
ATOM    928  CG  ARG A  71      -7.631  12.052  42.956  1.00  0.40           C  
ATOM    929  CD  ARG A  71      -9.078  11.946  42.527  1.00  0.40           C  
ATOM    930  NE  ARG A  71      -9.921  12.528  43.582  1.00  0.40           N  
ATOM    931  CZ  ARG A  71     -11.240  12.641  43.568  1.00  0.40           C  
ATOM    932  NH1 ARG A  71     -12.005  12.236  42.591  1.00  0.40           N1+
ATOM    933  NH2 ARG A  71     -11.809  13.189  44.597  1.00  0.40           N  
ATOM    934  H   ARG A  71      -4.009  10.054  41.407  1.00  0.40           H  
ATOM    935  HA  ARG A  71      -4.985  12.582  42.645  1.00  0.40           H  
ATOM    936 1HB  ARG A  71      -6.733  11.888  40.999  1.00  0.40           H  
ATOM    937 2HB  ARG A  71      -6.908  10.364  41.859  1.00  0.40           H  
ATOM    938 1HG  ARG A  71      -7.544  11.550  43.917  1.00  0.40           H  
ATOM    939 2HG  ARG A  71      -7.377  13.102  43.091  1.00  0.40           H  
ATOM    940 1HD  ARG A  71      -9.221  12.484  41.589  1.00  0.40           H  
ATOM    941 2HD  ARG A  71      -9.343  10.897  42.393  1.00  0.40           H  
ATOM    942  HE  ARG A  71      -9.448  12.883  44.407  1.00  0.40           H  
ATOM    943 1HH1 ARG A  71     -11.593  11.827  41.760  1.00  0.40           H  
ATOM    944 2HH1 ARG A  71     -13.010  12.336  42.655  1.00  0.40           H  
ATOM    945 1HH2 ARG A  71     -11.247  13.534  45.364  1.00  0.40           H  
ATOM    946 2HH2 ARG A  71     -12.824  13.276  44.622  1.00  0.40           H  
ATOM    947  N   ARG A  72      -5.350   9.521  43.792  1.00  0.42           N  
ATOM    948  CA  ARG A  72      -5.671   8.811  45.027  1.00  0.42           C  
ATOM    949  C   ARG A  72      -4.560   8.814  46.063  1.00  0.42           C  
ATOM    950  O   ARG A  72      -3.407   8.471  45.776  1.00  0.42           O  
ATOM    951  CB  ARG A  72      -6.124   7.384  44.708  1.00  0.42           C  
ATOM    952  CG  ARG A  72      -6.608   6.627  45.936  1.00  0.42           C  
ATOM    953  CD  ARG A  72      -7.392   5.380  45.610  1.00  0.42           C  
ATOM    954  NE  ARG A  72      -7.666   4.604  46.827  1.00  0.42           N  
ATOM    955  CZ  ARG A  72      -6.886   3.680  47.370  1.00  0.42           C  
ATOM    956  NH1 ARG A  72      -5.734   3.305  46.882  1.00  0.42           N1+
ATOM    957  NH2 ARG A  72      -7.300   3.097  48.454  1.00  0.42           N  
ATOM    958  H   ARG A  72      -5.452   9.028  42.920  1.00  0.42           H  
ATOM    959  HA  ARG A  72      -6.518   9.328  45.483  1.00  0.42           H  
ATOM    960 1HB  ARG A  72      -6.935   7.440  43.987  1.00  0.42           H  
ATOM    961 2HB  ARG A  72      -5.300   6.834  44.257  1.00  0.42           H  
ATOM    962 1HG  ARG A  72      -5.738   6.345  46.523  1.00  0.42           H  
ATOM    963 2HG  ARG A  72      -7.240   7.280  46.531  1.00  0.42           H  
ATOM    964 1HD  ARG A  72      -8.335   5.668  45.143  1.00  0.42           H  
ATOM    965 2HD  ARG A  72      -6.827   4.768  44.914  1.00  0.42           H  
ATOM    966  HE  ARG A  72      -8.549   4.790  47.301  1.00  0.42           H  
ATOM    967 1HH1 ARG A  72      -5.354   3.764  46.052  1.00  0.42           H  
ATOM    968 2HH1 ARG A  72      -5.229   2.543  47.312  1.00  0.42           H  
ATOM    969 1HH2 ARG A  72      -8.191   3.380  48.855  1.00  0.42           H  
ATOM    970 2HH2 ARG A  72      -6.757   2.367  48.892  1.00  0.42           H  
ATOM    971  N   VAL A  73      -4.950   9.189  47.270  1.00  0.39           N  
ATOM    972  CA  VAL A  73      -4.097   9.119  48.448  1.00  0.39           C  
ATOM    973  C   VAL A  73      -3.982   7.639  48.788  1.00  0.39           C  
ATOM    974  O   VAL A  73      -4.995   6.949  48.904  1.00  0.39           O  
ATOM    975  CB  VAL A  73      -4.740   9.906  49.628  1.00  0.39           C  
ATOM    976  CG1 VAL A  73      -3.895   9.821  50.894  1.00  0.39           C  
ATOM    977  CG2 VAL A  73      -4.964  11.376  49.242  1.00  0.39           C  
ATOM    978  H   VAL A  73      -5.913   9.499  47.404  1.00  0.39           H  
ATOM    979  HA  VAL A  73      -3.117   9.528  48.215  1.00  0.39           H  
ATOM    980  HB  VAL A  73      -5.714   9.467  49.841  1.00  0.39           H  
ATOM    981 1HG1 VAL A  73      -4.333  10.447  51.671  1.00  0.39           H  
ATOM    982 2HG1 VAL A  73      -2.882  10.161  50.701  1.00  0.39           H  
ATOM    983 3HG1 VAL A  73      -3.869   8.793  51.253  1.00  0.39           H  
ATOM    984 1HG2 VAL A  73      -5.379  11.923  50.089  1.00  0.39           H  
ATOM    985 2HG2 VAL A  73      -5.671  11.449  48.416  1.00  0.39           H  
ATOM    986 3HG2 VAL A  73      -4.024  11.839  48.948  1.00  0.39           H  
ATOM    987  N   GLY A  74      -2.764   7.134  48.895  1.00  0.44           N  
ATOM    988  CA  GLY A  74      -2.569   5.716  49.158  1.00  0.44           C  
ATOM    989  C   GLY A  74      -2.841   5.302  50.593  1.00  0.44           C  
ATOM    990  O   GLY A  74      -3.042   6.165  51.464  1.00  0.44           O  
ATOM    991  H   GLY A  74      -1.950   7.736  48.777  1.00  0.44           H  
ATOM    992 1HA  GLY A  74      -3.226   5.147  48.502  1.00  0.44           H  
ATOM    993 2HA  GLY A  74      -1.541   5.452  48.916  1.00  0.44           H  
ATOM    994  N   PRO A  75      -2.836   3.991  50.895  1.00  0.36           N  
ATOM    995  CA  PRO A  75      -2.997   3.609  52.303  1.00  0.36           C  
ATOM    996  C   PRO A  75      -1.859   4.183  53.132  1.00  0.36           C  
ATOM    997  O   PRO A  75      -0.743   4.314  52.627  1.00  0.36           O  
ATOM    998  CB  PRO A  75      -2.920   2.081  52.267  1.00  0.36           C  
ATOM    999  CG  PRO A  75      -3.306   1.736  50.879  1.00  0.36           C  
ATOM   1000  CD  PRO A  75      -2.651   2.797  50.052  1.00  0.36           C  
ATOM   1001  HA  PRO A  75      -3.964   3.944  52.679  1.00  0.36           H  
ATOM   1002 1HB  PRO A  75      -1.901   1.753  52.464  1.00  0.36           H  
ATOM   1003 2HB  PRO A  75      -3.609   1.640  52.985  1.00  0.36           H  
ATOM   1004 1HG  PRO A  75      -2.950   0.747  50.602  1.00  0.36           H  
ATOM   1005 2HG  PRO A  75      -4.386   1.799  50.773  1.00  0.36           H  
ATOM   1006 1HD  PRO A  75      -1.590   2.583  49.919  1.00  0.36           H  
ATOM   1007 2HD  PRO A  75      -3.156   2.900  49.093  1.00  0.36           H  
ATOM   1008  N   SER A  76      -2.166   4.572  54.361  1.00  0.36           N  
ATOM   1009  CA  SER A  76      -1.248   5.240  55.295  1.00  0.36           C  
ATOM   1010  C   SER A  76      -0.624   6.572  54.847  1.00  0.36           C  
ATOM   1011  O   SER A  76       0.111   7.197  55.609  1.00  0.36           O  
ATOM   1012  CB  SER A  76      -0.141   4.268  55.715  1.00  0.36           C  
ATOM   1013  OG  SER A  76      -0.713   3.071  56.216  1.00  0.36           O  
ATOM   1014  H   SER A  76      -3.113   4.395  54.691  1.00  0.36           H  
ATOM   1015  HA  SER A  76      -1.825   5.462  56.193  1.00  0.36           H  
ATOM   1016 1HB  SER A  76       0.481   4.033  54.853  1.00  0.36           H  
ATOM   1017 2HB  SER A  76       0.476   4.727  56.486  1.00  0.36           H  
ATOM   1018  HG  SER A  76      -1.105   3.278  57.085  1.00  0.36           H  
ATOM   1019  N   SER A  77      -0.917   7.033  53.642  1.00  0.38           N  
ATOM   1020  CA  SER A  77      -0.330   8.258  53.101  1.00  0.38           C  
ATOM   1021  C   SER A  77      -1.028   9.504  53.637  1.00  0.38           C  
ATOM   1022  O   SER A  77      -2.220   9.468  53.962  1.00  0.38           O  
ATOM   1023  CB  SER A  77      -0.452   8.218  51.580  1.00  0.38           C  
ATOM   1024  OG  SER A  77       0.195   9.308  50.951  1.00  0.38           O  
ATOM   1025  H   SER A  77      -1.549   6.506  53.049  1.00  0.38           H  
ATOM   1026  HA  SER A  77       0.727   8.292  53.369  1.00  0.38           H  
ATOM   1027 1HB  SER A  77      -0.009   7.294  51.219  1.00  0.38           H  
ATOM   1028 2HB  SER A  77      -1.506   8.225  51.311  1.00  0.38           H  
ATOM   1029  HG  SER A  77      -0.028   9.263  50.008  1.00  0.38           H  
ATOM   1030  N   ALA A  78      -0.298  10.606  53.732  1.00  0.42           N  
ATOM   1031  CA  ALA A  78      -0.851  11.876  54.186  1.00  0.42           C  
ATOM   1032  C   ALA A  78      -1.884  12.433  53.202  1.00  0.42           C  
ATOM   1033  O   ALA A  78      -1.690  12.400  51.986  1.00  0.42           O  
ATOM   1034  CB  ALA A  78       0.293  12.893  54.383  1.00  0.42           C  
ATOM   1035  H   ALA A  78       0.690  10.567  53.490  1.00  0.42           H  
ATOM   1036  HA  ALA A  78      -1.343  11.713  55.145  1.00  0.42           H  
ATOM   1037 1HB  ALA A  78       1.042  12.475  55.053  1.00  0.42           H  
ATOM   1038 2HB  ALA A  78      -0.095  13.809  54.825  1.00  0.42           H  
ATOM   1039 3HB  ALA A  78       0.763  13.118  53.425  1.00  0.42           H  
ATOM   1040  N   GLY A  79      -2.923  13.047  53.750  1.00  0.39           N  
ATOM   1041  CA  GLY A  79      -3.902  13.777  52.958  1.00  0.39           C  
ATOM   1042  C   GLY A  79      -3.382  15.166  52.639  1.00  0.39           C  
ATOM   1043  O   GLY A  79      -3.874  15.841  51.740  1.00  0.39           O  
ATOM   1044  H   GLY A  79      -3.021  13.053  54.768  1.00  0.39           H  
ATOM   1045 1HA  GLY A  79      -4.093  13.245  52.027  1.00  0.39           H  
ATOM   1046 2HA  GLY A  79      -4.830  13.867  53.518  1.00  0.39           H  
ATOM   1047  N   HIS A  80      -2.325  15.566  53.333  1.00  0.31           N  
ATOM   1048  CA  HIS A  80      -1.618  16.809  53.027  1.00  0.31           C  
ATOM   1049  C   HIS A  80      -0.967  16.715  51.655  1.00  0.31           C  
ATOM   1050  O   HIS A  80      -0.826  17.703  50.940  1.00  0.31           O  
ATOM   1051  CB  HIS A  80      -0.532  17.082  54.072  1.00  0.31           C  
ATOM   1052  CG  HIS A  80      -1.078  17.375  55.433  1.00  0.31           C  
ATOM   1053  CD2 HIS A  80      -1.082  16.630  56.568  1.00  0.31           C  
ATOM   1054  ND1 HIS A  80      -1.713  18.543  55.770  1.00  0.31           N  
ATOM   1055  CE1 HIS A  80      -2.087  18.460  57.047  1.00  0.31           C  
ATOM   1056  NE2 HIS A  80      -1.733  17.307  57.577  1.00  0.31           N  
ATOM   1057  H   HIS A  80      -1.994  14.993  54.095  1.00  0.31           H  
ATOM   1058  HA  HIS A  80      -2.325  17.639  53.014  1.00  0.31           H  
ATOM   1059 1HB  HIS A  80       0.133  16.221  54.130  1.00  0.31           H  
ATOM   1060 2HB  HIS A  80       0.051  17.944  53.748  1.00  0.31           H  
ATOM   1061  HD1 HIS A  80      -1.869  19.341  55.155  1.00  0.31           H  
ATOM   1062  HD2 HIS A  80      -0.649  15.645  56.665  1.00  0.31           H  
ATOM   1063  HE1 HIS A  80      -2.605  19.241  57.583  1.00  0.31           H  
ATOM   1064  N   ASN A  81      -0.591  15.505  51.275  1.00  0.36           N  
ATOM   1065  CA  ASN A  81      -0.047  15.269  49.950  1.00  0.36           C  
ATOM   1066  C   ASN A  81      -1.233  15.151  49.004  1.00  0.36           C  
ATOM   1067  O   ASN A  81      -2.016  14.200  49.090  1.00  0.36           O  
ATOM   1068  CB  ASN A  81       0.781  13.988  49.953  1.00  0.36           C  
ATOM   1069  CG  ASN A  81       1.444  13.739  48.631  1.00  0.36           C  
ATOM   1070  ND2 ASN A  81       0.783  13.053  47.739  1.00  0.36           N  
ATOM   1071  OD1 ASN A  81       2.548  14.180  48.416  1.00  0.36           O  
ATOM   1072  H   ASN A  81      -0.750  14.713  51.880  1.00  0.36           H  
ATOM   1073  HA  ASN A  81       0.583  16.108  49.643  1.00  0.36           H  
ATOM   1074 1HB  ASN A  81       1.550  14.078  50.715  1.00  0.36           H  
ATOM   1075 2HB  ASN A  81       0.152  13.141  50.203  1.00  0.36           H  
ATOM   1076 1HD2 ASN A  81       1.207  12.912  46.834  1.00  0.36           H  
ATOM   1077 2HD2 ASN A  81      -0.120  12.666  47.973  1.00  0.36           H  
ATOM   1078  N   ILE A  82      -1.380  16.109  48.106  1.00  0.30           N  
ATOM   1079  CA  ILE A  82      -2.498  16.125  47.167  1.00  0.30           C  
ATOM   1080  C   ILE A  82      -1.903  16.108  45.764  1.00  0.30           C  
ATOM   1081  O   ILE A  82      -0.737  16.452  45.563  1.00  0.30           O  
ATOM   1082  CB  ILE A  82      -3.457  17.317  47.463  1.00  0.30           C  
ATOM   1083  CG1 ILE A  82      -4.815  17.089  46.775  1.00  0.30           C  
ATOM   1084  CG2 ILE A  82      -2.814  18.670  47.091  1.00  0.30           C  
ATOM   1085  CD1 ILE A  82      -5.966  17.910  47.331  1.00  0.30           C  
ATOM   1086  H   ILE A  82      -0.693  16.859  48.049  1.00  0.30           H  
ATOM   1087  HA  ILE A  82      -3.075  15.208  47.281  1.00  0.30           H  
ATOM   1088  HB  ILE A  82      -3.637  17.320  48.540  1.00  0.30           H  
ATOM   1089 1HG1 ILE A  82      -4.714  17.307  45.714  1.00  0.30           H  
ATOM   1090 2HG1 ILE A  82      -5.080  16.038  46.882  1.00  0.30           H  
ATOM   1091 1HG2 ILE A  82      -3.488  19.484  47.356  1.00  0.30           H  
ATOM   1092 2HG2 ILE A  82      -2.610  18.720  46.021  1.00  0.30           H  
ATOM   1093 3HG2 ILE A  82      -1.889  18.805  47.647  1.00  0.30           H  
ATOM   1094 1HD1 ILE A  82      -6.876  17.662  46.789  1.00  0.30           H  
ATOM   1095 2HD1 ILE A  82      -5.764  18.974  47.216  1.00  0.30           H  
ATOM   1096 3HD1 ILE A  82      -6.106  17.681  48.387  1.00  0.30           H  
ATOM   1097  N   LYS A  83      -2.683  15.623  44.813  1.00  0.35           N  
ATOM   1098  CA  LYS A  83      -2.230  15.353  43.454  1.00  0.35           C  
ATOM   1099  C   LYS A  83      -3.239  16.054  42.559  1.00  0.35           C  
ATOM   1100  O   LYS A  83      -4.228  16.569  43.076  1.00  0.35           O  
ATOM   1101  CB  LYS A  83      -2.216  13.843  43.238  1.00  0.35           C  
ATOM   1102  CG  LYS A  83      -1.273  13.061  44.147  1.00  0.35           C  
ATOM   1103  CD  LYS A  83      -1.381  11.581  43.841  1.00  0.35           C  
ATOM   1104  CE  LYS A  83      -0.562  10.754  44.804  1.00  0.35           C  
ATOM   1105  NZ  LYS A  83      -0.710   9.304  44.495  1.00  0.35           N1+
ATOM   1106  H   LYS A  83      -3.654  15.432  45.025  1.00  0.35           H  
ATOM   1107  HA  LYS A  83      -1.232  15.765  43.283  1.00  0.35           H  
ATOM   1108 1HB  LYS A  83      -3.226  13.476  43.406  1.00  0.35           H  
ATOM   1109 2HB  LYS A  83      -1.939  13.639  42.208  1.00  0.35           H  
ATOM   1110 1HG  LYS A  83      -0.248  13.396  43.989  1.00  0.35           H  
ATOM   1111 2HG  LYS A  83      -1.552  13.223  45.187  1.00  0.35           H  
ATOM   1112 1HD  LYS A  83      -2.420  11.279  43.928  1.00  0.35           H  
ATOM   1113 2HD  LYS A  83      -1.039  11.399  42.823  1.00  0.35           H  
ATOM   1114 1HE  LYS A  83       0.486  11.034  44.713  1.00  0.35           H  
ATOM   1115 2HE  LYS A  83      -0.896  10.943  45.824  1.00  0.35           H  
ATOM   1116 1HZ  LYS A  83      -0.097   8.761  45.091  1.00  0.35           H  
ATOM   1117 2HZ  LYS A  83      -0.450   9.126  43.529  1.00  0.35           H  
ATOM   1118 3HZ  LYS A  83      -1.664   9.000  44.659  1.00  0.35           H  
ATOM   1119  N   VAL A  84      -3.010  16.093  41.257  1.00  0.38           N  
ATOM   1120  CA  VAL A  84      -3.838  16.881  40.336  1.00  0.38           C  
ATOM   1121  C   VAL A  84      -5.322  16.507  40.337  1.00  0.38           C  
ATOM   1122  O   VAL A  84      -6.199  17.371  40.372  1.00  0.38           O  
ATOM   1123  CB  VAL A  84      -3.318  16.706  38.877  1.00  0.38           C  
ATOM   1124  CG1 VAL A  84      -4.106  17.573  37.894  1.00  0.38           C  
ATOM   1125  CG2 VAL A  84      -1.828  17.048  38.782  1.00  0.38           C  
ATOM   1126  H   VAL A  84      -2.216  15.596  40.878  1.00  0.38           H  
ATOM   1127  HA  VAL A  84      -3.759  17.930  40.625  1.00  0.38           H  
ATOM   1128  HB  VAL A  84      -3.439  15.661  38.588  1.00  0.38           H  
ATOM   1129 1HG1 VAL A  84      -3.703  17.441  36.893  1.00  0.38           H  
ATOM   1130 2HG1 VAL A  84      -4.028  18.623  38.176  1.00  0.38           H  
ATOM   1131 3HG1 VAL A  84      -5.157  17.289  37.876  1.00  0.38           H  
ATOM   1132 1HG2 VAL A  84      -1.503  16.992  37.742  1.00  0.38           H  
ATOM   1133 2HG2 VAL A  84      -1.230  16.341  39.352  1.00  0.38           H  
ATOM   1134 3HG2 VAL A  84      -1.650  18.058  39.152  1.00  0.38           H  
ATOM   1135  N   GLY A  85      -5.597  15.214  40.280  1.00  0.48           N  
ATOM   1136  CA  GLY A  85      -6.951  14.697  40.165  1.00  0.48           C  
ATOM   1137  C   GLY A  85      -7.171  13.961  38.861  1.00  0.48           C  
ATOM   1138  O   GLY A  85      -7.997  13.062  38.774  1.00  0.48           O  
ATOM   1139  H   GLY A  85      -4.833  14.538  40.292  1.00  0.48           H  
ATOM   1140 1HA  GLY A  85      -7.153  14.026  40.993  1.00  0.48           H  
ATOM   1141 2HA  GLY A  85      -7.666  15.513  40.214  1.00  0.48           H  
ATOM   1142  N   ASP A  86      -6.425  14.352  37.839  1.00  0.53           N  
ATOM   1143  CA  ASP A  86      -6.652  13.881  36.466  1.00  0.53           C  
ATOM   1144  C   ASP A  86      -6.493  12.373  36.241  1.00  0.53           C  
ATOM   1145  O   ASP A  86      -5.601  11.708  36.791  1.00  0.53           O  
ATOM   1146  CB  ASP A  86      -5.719  14.613  35.485  1.00  0.53           C  
ATOM   1147  CG  ASP A  86      -6.109  16.069  35.250  1.00  0.53           C  
ATOM   1148  OD1 ASP A  86      -7.261  16.463  35.546  1.00  0.53           O  
ATOM   1149  OD2 ASP A  86      -5.261  16.852  34.759  1.00  0.53           O1-
ATOM   1150  H   ASP A  86      -5.708  15.040  37.997  1.00  0.53           H  
ATOM   1151  HA  ASP A  86      -7.680  14.125  36.192  1.00  0.53           H  
ATOM   1152 1HB  ASP A  86      -4.697  14.563  35.860  1.00  0.53           H  
ATOM   1153 2HB  ASP A  86      -5.761  14.103  34.524  1.00  0.53           H  
ATOM   1154  N   ARG A  87      -7.358  11.862  35.371  1.00  0.62           N  
ATOM   1155  CA  ARG A  87      -7.311  10.487  34.865  1.00  0.62           C  
ATOM   1156  C   ARG A  87      -6.322  10.537  33.706  1.00  0.62           C  
ATOM   1157  O   ARG A  87      -6.530  11.272  32.738  1.00  0.62           O  
ATOM   1158  CB  ARG A  87      -8.707  10.064  34.377  1.00  0.62           C  
ATOM   1159  CG  ARG A  87      -8.824   8.604  33.950  1.00  0.62           C  
ATOM   1160  CD  ARG A  87     -10.149   8.292  33.244  1.00  0.62           C  
ATOM   1161  NE  ARG A  87     -11.297   8.418  34.147  1.00  0.62           N  
ATOM   1162  CZ  ARG A  87     -12.578   8.313  33.822  1.00  0.62           C  
ATOM   1163  NH1 ARG A  87     -13.027   8.093  32.613  1.00  0.62           N1+
ATOM   1164  NH2 ARG A  87     -13.461   8.446  34.768  1.00  0.62           N  
ATOM   1165  H   ARG A  87      -8.049  12.486  34.952  1.00  0.62           H  
ATOM   1166  HA  ARG A  87      -6.951   9.811  35.643  1.00  0.62           H  
ATOM   1167 1HB  ARG A  87      -9.420  10.246  35.177  1.00  0.62           H  
ATOM   1168 2HB  ARG A  87      -8.982  10.694  33.532  1.00  0.62           H  
ATOM   1169 1HG  ARG A  87      -8.021   8.393  33.258  1.00  0.62           H  
ATOM   1170 2HG  ARG A  87      -8.710   7.959  34.823  1.00  0.62           H  
ATOM   1171 1HD  ARG A  87     -10.274   8.976  32.404  1.00  0.62           H  
ATOM   1172 2HD  ARG A  87     -10.114   7.271  32.863  1.00  0.62           H  
ATOM   1173  HE  ARG A  87     -11.095   8.615  35.124  1.00  0.62           H  
ATOM   1174 1HH1 ARG A  87     -12.396   7.959  31.833  1.00  0.62           H  
ATOM   1175 2HH1 ARG A  87     -14.025   8.050  32.460  1.00  0.62           H  
ATOM   1176 1HH2 ARG A  87     -13.162   8.602  35.720  1.00  0.62           H  
ATOM   1177 2HH2 ARG A  87     -14.448   8.376  34.548  1.00  0.62           H  
ATOM   1178  N   VAL A  88      -5.220   9.820  33.821  1.00  0.71           N  
ATOM   1179  CA  VAL A  88      -4.109   9.942  32.877  1.00  0.71           C  
ATOM   1180  C   VAL A  88      -3.583   8.568  32.470  1.00  0.71           C  
ATOM   1181  O   VAL A  88      -3.780   7.578  33.177  1.00  0.71           O  
ATOM   1182  CB  VAL A  88      -2.946  10.768  33.493  1.00  0.71           C  
ATOM   1183  CG1 VAL A  88      -3.368  12.212  33.802  1.00  0.71           C  
ATOM   1184  CG2 VAL A  88      -2.443  10.138  34.778  1.00  0.71           C  
ATOM   1185  H   VAL A  88      -5.113   9.177  34.605  1.00  0.71           H  
ATOM   1186  HA  VAL A  88      -4.448  10.452  31.977  1.00  0.71           H  
ATOM   1187  HB  VAL A  88      -2.128  10.798  32.776  1.00  0.71           H  
ATOM   1188 1HG1 VAL A  88      -2.520  12.760  34.213  1.00  0.71           H  
ATOM   1189 2HG1 VAL A  88      -4.172  12.222  34.535  1.00  0.71           H  
ATOM   1190 3HG1 VAL A  88      -3.705  12.704  32.895  1.00  0.71           H  
ATOM   1191 1HG2 VAL A  88      -1.553  10.674  35.102  1.00  0.71           H  
ATOM   1192 2HG2 VAL A  88      -2.173   9.102  34.602  1.00  0.71           H  
ATOM   1193 3HG2 VAL A  88      -3.200  10.191  35.561  1.00  0.71           H  
ATOM   1194  N   CYS A  89      -2.903   8.508  31.338  1.00  0.74           N  
ATOM   1195  CA  CYS A  89      -2.288   7.283  30.846  1.00  0.74           C  
ATOM   1196  C   CYS A  89      -0.796   7.528  30.921  1.00  0.74           C  
ATOM   1197  O   CYS A  89      -0.370   8.683  30.826  1.00  0.74           O  
ATOM   1198  CB  CYS A  89      -2.692   7.019  29.399  1.00  0.74           C  
ATOM   1199  SG  CYS A  89      -3.783   5.598  29.214  1.00  0.74           S  
ATOM   1200  H   CYS A  89      -2.743   9.365  30.806  1.00  0.74           H  
ATOM   1201  HA  CYS A  89      -2.550   6.432  31.472  1.00  0.74           H  
ATOM   1202 1HB  CYS A  89      -3.184   7.905  28.999  1.00  0.74           H  
ATOM   1203 2HB  CYS A  89      -1.789   6.844  28.817  1.00  0.74           H  
ATOM   1204  HG  CYS A  89      -2.998   4.724  29.867  1.00  0.74           H  
ATOM   1205  N   ALA A  90      -0.005   6.478  31.081  1.00  0.67           N  
ATOM   1206  CA  ALA A  90       1.434   6.639  31.233  1.00  0.67           C  
ATOM   1207  C   ALA A  90       2.261   5.492  30.645  1.00  0.67           C  
ATOM   1208  O   ALA A  90       1.758   4.376  30.483  1.00  0.67           O  
ATOM   1209  CB  ALA A  90       1.754   6.827  32.724  1.00  0.67           C  
ATOM   1210  H   ALA A  90      -0.396   5.536  31.104  1.00  0.67           H  
ATOM   1211  HA  ALA A  90       1.725   7.545  30.705  1.00  0.67           H  
ATOM   1212 1HB  ALA A  90       1.101   7.590  33.147  1.00  0.67           H  
ATOM   1213 2HB  ALA A  90       2.785   7.154  32.832  1.00  0.67           H  
ATOM   1214 3HB  ALA A  90       1.601   5.888  33.253  1.00  0.67           H  
ATOM   1215  N   LEU A  91       3.521   5.811  30.368  1.00  0.63           N  
ATOM   1216  CA  LEU A  91       4.550   4.872  29.900  1.00  0.63           C  
ATOM   1217  C   LEU A  91       5.791   4.941  30.790  1.00  0.63           C  
ATOM   1218  O   LEU A  91       6.730   5.682  30.502  1.00  0.63           O  
ATOM   1219  CB  LEU A  91       4.990   5.192  28.465  1.00  0.63           C  
ATOM   1220  CG  LEU A  91       3.981   4.982  27.335  1.00  0.63           C  
ATOM   1221  CD1 LEU A  91       3.387   6.318  26.886  1.00  0.63           C  
ATOM   1222  CD2 LEU A  91       4.657   4.287  26.156  1.00  0.63           C  
ATOM   1223  H   LEU A  91       3.799   6.787  30.485  1.00  0.63           H  
ATOM   1224  HA  LEU A  91       4.151   3.860  29.934  1.00  0.63           H  
ATOM   1225 1HB  LEU A  91       5.331   6.224  28.425  1.00  0.63           H  
ATOM   1226 2HB  LEU A  91       5.848   4.564  28.244  1.00  0.63           H  
ATOM   1227  HG  LEU A  91       3.181   4.339  27.699  1.00  0.63           H  
ATOM   1228 1HD1 LEU A  91       2.645   6.142  26.109  1.00  0.63           H  
ATOM   1229 2HD1 LEU A  91       4.167   6.973  26.499  1.00  0.63           H  
ATOM   1230 3HD1 LEU A  91       2.894   6.804  27.727  1.00  0.63           H  
ATOM   1231 1HD2 LEU A  91       3.940   4.159  25.347  1.00  0.63           H  
ATOM   1232 2HD2 LEU A  91       5.008   3.303  26.467  1.00  0.63           H  
ATOM   1233 3HD2 LEU A  91       5.499   4.879  25.797  1.00  0.63           H  
ATOM   1234  N   LEU A  92       5.789   4.227  31.903  1.00  0.59           N  
ATOM   1235  CA  LEU A  92       6.842   4.339  32.919  1.00  0.59           C  
ATOM   1236  C   LEU A  92       7.382   2.952  33.215  1.00  0.59           C  
ATOM   1237  O   LEU A  92       6.594   2.033  33.358  1.00  0.59           O  
ATOM   1238  CB  LEU A  92       6.233   4.911  34.206  1.00  0.59           C  
ATOM   1239  CG  LEU A  92       5.361   6.172  34.089  1.00  0.59           C  
ATOM   1240  CD1 LEU A  92       4.675   6.476  35.410  1.00  0.59           C  
ATOM   1241  CD2 LEU A  92       6.115   7.399  33.639  1.00  0.59           C  
ATOM   1242  H   LEU A  92       5.005   3.598  32.087  1.00  0.59           H  
ATOM   1243  HA  LEU A  92       7.644   4.987  32.564  1.00  0.59           H  
ATOM   1244 1HB  LEU A  92       5.598   4.136  34.626  1.00  0.59           H  
ATOM   1245 2HB  LEU A  92       7.037   5.097  34.917  1.00  0.59           H  
ATOM   1246  HG  LEU A  92       4.578   5.975  33.361  1.00  0.59           H  
ATOM   1247 1HD1 LEU A  92       4.028   7.344  35.302  1.00  0.59           H  
ATOM   1248 2HD1 LEU A  92       5.417   6.666  36.177  1.00  0.59           H  
ATOM   1249 3HD1 LEU A  92       4.075   5.632  35.723  1.00  0.59           H  
ATOM   1250 1HD2 LEU A  92       5.416   8.219  33.478  1.00  0.59           H  
ATOM   1251 2HD2 LEU A  92       6.620   7.193  32.696  1.00  0.59           H  
ATOM   1252 3HD2 LEU A  92       6.856   7.666  34.390  1.00  0.59           H  
ATOM   1253  N   GLY A  93       8.686   2.765  33.330  1.00  0.57           N  
ATOM   1254  CA  GLY A  93       9.184   1.431  33.631  1.00  0.57           C  
ATOM   1255  C   GLY A  93       8.751   0.951  34.999  1.00  0.57           C  
ATOM   1256  O   GLY A  93       8.795   1.706  35.971  1.00  0.57           O  
ATOM   1257  H   GLY A  93       9.342   3.534  33.201  1.00  0.57           H  
ATOM   1258 1HA  GLY A  93       8.788   0.737  32.892  1.00  0.57           H  
ATOM   1259 2HA  GLY A  93      10.270   1.416  33.576  1.00  0.57           H  
ATOM   1260  N   GLY A  94       8.335  -0.302  35.093  1.00  0.56           N  
ATOM   1261  CA  GLY A  94       7.882  -0.845  36.366  1.00  0.56           C  
ATOM   1262  C   GLY A  94       6.417  -0.539  36.618  1.00  0.56           C  
ATOM   1263  O   GLY A  94       6.015  -0.388  37.760  1.00  0.56           O  
ATOM   1264  H   GLY A  94       8.287  -0.881  34.258  1.00  0.56           H  
ATOM   1265 1HA  GLY A  94       8.013  -1.924  36.362  1.00  0.56           H  
ATOM   1266 2HA  GLY A  94       8.475  -0.431  37.179  1.00  0.56           H  
ATOM   1267  N   GLN A  95       5.626  -0.412  35.562  1.00  0.60           N  
ATOM   1268  CA  GLN A  95       4.211  -0.032  35.656  1.00  0.60           C  
ATOM   1269  C   GLN A  95       3.207  -1.085  36.143  1.00  0.60           C  
ATOM   1270  O   GLN A  95       2.058  -0.775  36.435  1.00  0.60           O  
ATOM   1271  CB  GLN A  95       3.766   0.387  34.265  1.00  0.60           C  
ATOM   1272  CG  GLN A  95       2.614   1.347  34.236  1.00  0.60           C  
ATOM   1273  CD  GLN A  95       2.998   2.712  33.744  1.00  0.60           C  
ATOM   1274  NE2 GLN A  95       2.846   3.692  34.580  1.00  0.60           N  
ATOM   1275  OE1 GLN A  95       3.420   2.891  32.621  1.00  0.60           O  
ATOM   1276  H   GLN A  95       6.026  -0.560  34.638  1.00  0.60           H  
ATOM   1277  HA  GLN A  95       4.139   0.826  36.323  1.00  0.60           H  
ATOM   1278 1HB  GLN A  95       4.601   0.841  33.752  1.00  0.60           H  
ATOM   1279 2HB  GLN A  95       3.489  -0.508  33.715  1.00  0.60           H  
ATOM   1280 1HG  GLN A  95       1.860   0.939  33.576  1.00  0.60           H  
ATOM   1281 2HG  GLN A  95       2.183   1.441  35.231  1.00  0.60           H  
ATOM   1282 1HE2 GLN A  95       3.092   4.617  34.271  1.00  0.60           H  
ATOM   1283 2HE2 GLN A  95       2.487   3.520  35.502  1.00  0.60           H  
ATOM   1284  N   TRP A  96       3.634  -2.335  36.222  1.00  0.59           N  
ATOM   1285  CA  TRP A  96       2.791  -3.458  36.662  1.00  0.59           C  
ATOM   1286  C   TRP A  96       2.386  -3.333  38.133  1.00  0.59           C  
ATOM   1287  O   TRP A  96       1.515  -4.036  38.644  1.00  0.59           O  
ATOM   1288  CB  TRP A  96       3.637  -4.710  36.424  1.00  0.59           C  
ATOM   1289  CG  TRP A  96       3.293  -5.963  37.137  1.00  0.59           C  
ATOM   1290  CD1 TRP A  96       2.475  -6.957  36.717  1.00  0.59           C  
ATOM   1291  CD2 TRP A  96       3.829  -6.407  38.397  1.00  0.59           C  
ATOM   1292  CE2 TRP A  96       3.276  -7.691  38.658  1.00  0.59           C  
ATOM   1293  CE3 TRP A  96       4.736  -5.859  39.328  1.00  0.59           C  
ATOM   1294  NE1 TRP A  96       2.448  -7.987  37.613  1.00  0.59           N  
ATOM   1295  CZ2 TRP A  96       3.596  -8.429  39.815  1.00  0.59           C  
ATOM   1296  CZ3 TRP A  96       5.074  -6.605  40.487  1.00  0.59           C  
ATOM   1297  CH2 TRP A  96       4.504  -7.888  40.708  1.00  0.59           C  
ATOM   1298  H   TRP A  96       4.597  -2.541  35.955  1.00  0.59           H  
ATOM   1299  HA  TRP A  96       1.881  -3.511  36.064  1.00  0.59           H  
ATOM   1300 1HB  TRP A  96       3.665  -4.911  35.355  1.00  0.59           H  
ATOM   1301 2HB  TRP A  96       4.640  -4.462  36.750  1.00  0.59           H  
ATOM   1302  HD1 TRP A  96       1.924  -6.934  35.787  1.00  0.59           H  
ATOM   1303  HE1 TRP A  96       1.892  -8.819  37.500  1.00  0.59           H  
ATOM   1304  HE3 TRP A  96       5.176  -4.889  39.153  1.00  0.59           H  
ATOM   1305  HZ2 TRP A  96       3.154  -9.397  39.994  1.00  0.59           H  
ATOM   1306  HZ3 TRP A  96       5.777  -6.199  41.200  1.00  0.59           H  
ATOM   1307  HH2 TRP A  96       4.789  -8.446  41.581  1.00  0.59           H  
ATOM   1308  N   THR A  97       3.052  -2.438  38.835  1.00  0.62           N  
ATOM   1309  CA  THR A  97       2.851  -2.228  40.256  1.00  0.62           C  
ATOM   1310  C   THR A  97       1.592  -1.438  40.595  1.00  0.62           C  
ATOM   1311  O   THR A  97       0.931  -0.858  39.745  1.00  0.62           O  
ATOM   1312  CB  THR A  97       4.028  -1.406  40.739  1.00  0.62           C  
ATOM   1313  CG2 THR A  97       5.315  -2.185  40.605  1.00  0.62           C  
ATOM   1314  OG1 THR A  97       4.135  -0.255  39.902  1.00  0.62           O  
ATOM   1315  H   THR A  97       3.721  -1.833  38.377  1.00  0.62           H  
ATOM   1316  HA  THR A  97       2.827  -3.185  40.778  1.00  0.62           H  
ATOM   1317  HB  THR A  97       3.876  -1.108  41.774  1.00  0.62           H  
ATOM   1318  HG1 THR A  97       4.211   0.533  40.459  1.00  0.62           H  
ATOM   1319 1HG2 THR A  97       6.110  -1.611  41.071  1.00  0.62           H  
ATOM   1320 2HG2 THR A  97       5.570  -2.338  39.558  1.00  0.62           H  
ATOM   1321 3HG2 THR A  97       5.235  -3.147  41.111  1.00  0.62           H  
ATOM   1322  N   ASN A  98       1.261  -1.399  41.876  1.00  0.63           N  
ATOM   1323  CA  ASN A  98       0.123  -0.621  42.355  1.00  0.63           C  
ATOM   1324  C   ASN A  98       0.377   0.886  42.380  1.00  0.63           C  
ATOM   1325  O   ASN A  98      -0.567   1.662  42.412  1.00  0.63           O  
ATOM   1326  CB  ASN A  98      -0.272  -1.081  43.760  1.00  0.63           C  
ATOM   1327  CG  ASN A  98       0.770  -0.765  44.803  1.00  0.63           C  
ATOM   1328  ND2 ASN A  98       0.355  -0.140  45.863  1.00  0.63           N  
ATOM   1329  OD1 ASN A  98       1.939  -1.114  44.669  1.00  0.63           O  
ATOM   1330  H   ASN A  98       1.808  -1.908  42.561  1.00  0.63           H  
ATOM   1331  HA  ASN A  98      -0.723  -0.800  41.690  1.00  0.63           H  
ATOM   1332 1HB  ASN A  98      -1.194  -0.575  44.033  1.00  0.63           H  
ATOM   1333 2HB  ASN A  98      -0.450  -2.153  43.754  1.00  0.63           H  
ATOM   1334 1HD2 ASN A  98       1.011   0.057  46.606  1.00  0.63           H  
ATOM   1335 2HD2 ASN A  98      -0.610   0.142  45.945  1.00  0.63           H  
ATOM   1336  N   THR A  99       1.635   1.302  42.391  1.00  0.62           N  
ATOM   1337  CA  THR A  99       2.007   2.718  42.331  1.00  0.62           C  
ATOM   1338  C   THR A  99       3.241   2.862  41.453  1.00  0.62           C  
ATOM   1339  O   THR A  99       4.078   1.955  41.435  1.00  0.62           O  
ATOM   1340  CB  THR A  99       2.383   3.266  43.721  1.00  0.62           C  
ATOM   1341  CG2 THR A  99       1.187   3.335  44.651  1.00  0.62           C  
ATOM   1342  OG1 THR A  99       3.358   2.413  44.331  1.00  0.62           O  
ATOM   1343  H   THR A  99       2.386   0.633  42.450  1.00  0.62           H  
ATOM   1344  HA  THR A  99       1.191   3.312  41.916  1.00  0.62           H  
ATOM   1345  HB  THR A  99       2.794   4.265  43.600  1.00  0.62           H  
ATOM   1346  HG1 THR A  99       4.218   2.636  43.953  1.00  0.62           H  
ATOM   1347 1HG2 THR A  99       1.469   3.860  45.560  1.00  0.62           H  
ATOM   1348 2HG2 THR A  99       0.854   2.333  44.905  1.00  0.62           H  
ATOM   1349 3HG2 THR A  99       0.370   3.872  44.168  1.00  0.62           H  
ATOM   1350  N   VAL A 100       3.368   3.959  40.719  1.00  0.66           N  
ATOM   1351  CA  VAL A 100       4.506   4.191  39.816  1.00  0.66           C  
ATOM   1352  C   VAL A 100       4.821   5.687  39.899  1.00  0.66           C  
ATOM   1353  O   VAL A 100       3.949   6.448  40.303  1.00  0.66           O  
ATOM   1354  CB  VAL A 100       4.175   3.810  38.331  1.00  0.66           C  
ATOM   1355  CG1 VAL A 100       5.378   3.157  37.654  1.00  0.66           C  
ATOM   1356  CG2 VAL A 100       2.960   2.866  38.210  1.00  0.66           C  
ATOM   1357  H   VAL A 100       2.647   4.685  40.763  1.00  0.66           H  
ATOM   1358  HA  VAL A 100       5.370   3.618  40.156  1.00  0.66           H  
ATOM   1359  HB  VAL A 100       3.936   4.724  37.794  1.00  0.66           H  
ATOM   1360 1HG1 VAL A 100       5.138   2.908  36.621  1.00  0.66           H  
ATOM   1361 2HG1 VAL A 100       5.654   2.242  38.181  1.00  0.66           H  
ATOM   1362 3HG1 VAL A 100       6.221   3.841  37.649  1.00  0.66           H  
ATOM   1363 1HG2 VAL A 100       2.803   2.587  37.174  1.00  0.66           H  
ATOM   1364 2HG2 VAL A 100       2.063   3.364  38.571  1.00  0.66           H  
ATOM   1365 3HG2 VAL A 100       3.128   1.953  38.784  1.00  0.66           H  
ATOM   1366  N   ARG A 101       6.014   6.138  39.527  1.00  0.53           N  
ATOM   1367  CA  ARG A 101       6.363   7.572  39.586  1.00  0.53           C  
ATOM   1368  C   ARG A 101       6.452   8.206  38.206  1.00  0.53           C  
ATOM   1369  O   ARG A 101       7.222   7.751  37.360  1.00  0.53           O  
ATOM   1370  CB  ARG A 101       7.700   7.775  40.299  1.00  0.53           C  
ATOM   1371  CG  ARG A 101       7.722   7.332  41.752  1.00  0.53           C  
ATOM   1372  CD  ARG A 101       9.069   7.652  42.383  1.00  0.53           C  
ATOM   1373  NE  ARG A 101      10.171   6.889  41.778  1.00  0.53           N  
ATOM   1374  CZ  ARG A 101      11.455   6.991  42.084  1.00  0.53           C  
ATOM   1375  NH1 ARG A 101      11.943   7.834  42.953  1.00  0.53           N1+
ATOM   1376  NH2 ARG A 101      12.297   6.219  41.470  1.00  0.53           N  
ATOM   1377  H   ARG A 101       6.714   5.488  39.178  1.00  0.53           H  
ATOM   1378  HA  ARG A 101       5.596   8.107  40.150  1.00  0.53           H  
ATOM   1379 1HB  ARG A 101       8.470   7.237  39.751  1.00  0.53           H  
ATOM   1380 2HB  ARG A 101       7.941   8.834  40.267  1.00  0.53           H  
ATOM   1381 1HG  ARG A 101       6.940   7.859  42.297  1.00  0.53           H  
ATOM   1382 2HG  ARG A 101       7.543   6.260  41.814  1.00  0.53           H  
ATOM   1383 1HD  ARG A 101       9.266   8.718  42.271  1.00  0.53           H  
ATOM   1384 2HD  ARG A 101       9.020   7.414  43.444  1.00  0.53           H  
ATOM   1385  HE  ARG A 101       9.931   6.212  41.059  1.00  0.53           H  
ATOM   1386 1HH1 ARG A 101      11.332   8.479  43.439  1.00  0.53           H  
ATOM   1387 2HH1 ARG A 101      12.941   7.841  43.124  1.00  0.53           H  
ATOM   1388 1HH2 ARG A 101      11.958   5.568  40.771  1.00  0.53           H  
ATOM   1389 2HH2 ARG A 101      13.281   6.266  41.700  1.00  0.53           H  
ATOM   1390  N   VAL A 102       5.663   9.245  37.997  1.00  0.55           N  
ATOM   1391  CA  VAL A 102       5.525   9.948  36.721  1.00  0.55           C  
ATOM   1392  C   VAL A 102       6.835  10.543  36.218  1.00  0.55           C  
ATOM   1393  O   VAL A 102       7.595  11.181  36.946  1.00  0.55           O  
ATOM   1394  CB  VAL A 102       4.422  11.058  36.862  1.00  0.55           C  
ATOM   1395  CG1 VAL A 102       4.407  12.057  35.710  1.00  0.55           C  
ATOM   1396  CG2 VAL A 102       3.034  10.409  36.982  1.00  0.55           C  
ATOM   1397  H   VAL A 102       5.104   9.594  38.776  1.00  0.55           H  
ATOM   1398  HA  VAL A 102       5.194   9.237  35.968  1.00  0.55           H  
ATOM   1399  HB  VAL A 102       4.619  11.624  37.769  1.00  0.55           H  
ATOM   1400 1HG1 VAL A 102       3.567  12.742  35.824  1.00  0.55           H  
ATOM   1401 2HG1 VAL A 102       4.317  11.536  34.758  1.00  0.55           H  
ATOM   1402 3HG1 VAL A 102       5.321  12.651  35.720  1.00  0.55           H  
ATOM   1403 1HG2 VAL A 102       2.268  11.178  37.068  1.00  0.55           H  
ATOM   1404 2HG2 VAL A 102       2.990   9.781  37.871  1.00  0.55           H  
ATOM   1405 3HG2 VAL A 102       2.823   9.802  36.101  1.00  0.55           H  
ATOM   1406  N   HIS A 103       7.043  10.349  34.926  1.00  0.50           N  
ATOM   1407  CA  HIS A 103       8.002  11.088  34.125  1.00  0.50           C  
ATOM   1408  C   HIS A 103       7.087  11.993  33.313  1.00  0.50           C  
ATOM   1409  O   HIS A 103       6.137  11.491  32.720  1.00  0.50           O  
ATOM   1410  CB  HIS A 103       8.751  10.142  33.190  1.00  0.50           C  
ATOM   1411  CG  HIS A 103       9.586   9.118  33.895  1.00  0.50           C  
ATOM   1412  CD2 HIS A 103       9.558   7.764  33.829  1.00  0.50           C  
ATOM   1413  ND1 HIS A 103      10.597   9.405  34.776  1.00  0.50           N  
ATOM   1414  CE1 HIS A 103      11.138   8.259  35.183  1.00  0.50           C  
ATOM   1415  NE2 HIS A 103      10.532   7.226  34.635  1.00  0.50           N  
ATOM   1416  H   HIS A 103       6.415   9.745  34.415  1.00  0.50           H  
ATOM   1417  HA  HIS A 103       8.685  11.667  34.744  1.00  0.50           H  
ATOM   1418 1HB  HIS A 103       8.030   9.616  32.570  1.00  0.50           H  
ATOM   1419 2HB  HIS A 103       9.380  10.734  32.537  1.00  0.50           H  
ATOM   1420  HD1 HIS A 103      10.882  10.335  35.088  1.00  0.50           H  
ATOM   1421  HD2 HIS A 103       8.876   7.191  33.218  1.00  0.50           H  
ATOM   1422  HE1 HIS A 103      11.962   8.183  35.879  1.00  0.50           H  
ATOM   1423  N   TRP A 104       7.301  13.299  33.311  1.00  0.42           N  
ATOM   1424  CA  TRP A 104       6.327  14.215  32.717  1.00  0.42           C  
ATOM   1425  C   TRP A 104       6.153  14.102  31.207  1.00  0.42           C  
ATOM   1426  O   TRP A 104       5.059  14.354  30.707  1.00  0.42           O  
ATOM   1427  CB  TRP A 104       6.665  15.661  33.072  1.00  0.42           C  
ATOM   1428  CG  TRP A 104       6.523  15.930  34.539  1.00  0.42           C  
ATOM   1429  CD1 TRP A 104       7.512  16.224  35.428  1.00  0.42           C  
ATOM   1430  CD2 TRP A 104       5.302  15.962  35.304  1.00  0.42           C  
ATOM   1431  CE2 TRP A 104       5.654  16.289  36.644  1.00  0.42           C  
ATOM   1432  CE3 TRP A 104       3.941  15.752  34.995  1.00  0.42           C  
ATOM   1433  NE1 TRP A 104       7.009  16.445  36.680  1.00  0.42           N  
ATOM   1434  CZ2 TRP A 104       4.695  16.421  37.665  1.00  0.42           C  
ATOM   1435  CZ3 TRP A 104       2.971  15.882  36.025  1.00  0.42           C  
ATOM   1436  CH2 TRP A 104       3.363  16.232  37.347  1.00  0.42           C  
ATOM   1437  H   TRP A 104       8.123  13.692  33.768  1.00  0.42           H  
ATOM   1438  HA  TRP A 104       5.354  13.989  33.154  1.00  0.42           H  
ATOM   1439 1HB  TRP A 104       7.679  15.892  32.749  1.00  0.42           H  
ATOM   1440 2HB  TRP A 104       5.972  16.313  32.543  1.00  0.42           H  
ATOM   1441  HD1 TRP A 104       8.559  16.292  35.169  1.00  0.42           H  
ATOM   1442  HE1 TRP A 104       7.565  16.697  37.499  1.00  0.42           H  
ATOM   1443  HE3 TRP A 104       3.638  15.505  33.989  1.00  0.42           H  
ATOM   1444  HZ2 TRP A 104       4.996  16.668  38.671  1.00  0.42           H  
ATOM   1445  HZ3 TRP A 104       1.925  15.723  35.800  1.00  0.42           H  
ATOM   1446  HH2 TRP A 104       2.609  16.344  38.114  1.00  0.42           H  
ATOM   1447  N   HIS A 105       7.171  13.698  30.463  1.00  0.55           N  
ATOM   1448  CA  HIS A 105       6.976  13.471  29.031  1.00  0.55           C  
ATOM   1449  C   HIS A 105       6.103  12.243  28.806  1.00  0.55           C  
ATOM   1450  O   HIS A 105       5.359  12.153  27.835  1.00  0.55           O  
ATOM   1451  CB  HIS A 105       8.314  13.263  28.315  1.00  0.55           C  
ATOM   1452  CG  HIS A 105       9.213  14.458  28.358  1.00  0.55           C  
ATOM   1453  CD2 HIS A 105      10.546  14.549  28.594  1.00  0.55           C  
ATOM   1454  ND1 HIS A 105       8.800  15.752  28.153  1.00  0.55           N  
ATOM   1455  CE1 HIS A 105       9.857  16.554  28.285  1.00  0.55           C  
ATOM   1456  NE2 HIS A 105      10.952  15.864  28.535  1.00  0.55           N  
ATOM   1457  H   HIS A 105       8.094  13.555  30.877  1.00  0.55           H  
ATOM   1458  HA  HIS A 105       6.469  14.332  28.597  1.00  0.55           H  
ATOM   1459 1HB  HIS A 105       8.830  12.415  28.764  1.00  0.55           H  
ATOM   1460 2HB  HIS A 105       8.110  13.025  27.271  1.00  0.55           H  
ATOM   1461  HD1 HIS A 105       7.847  16.057  27.944  1.00  0.55           H  
ATOM   1462  HD2 HIS A 105      11.195  13.714  28.806  1.00  0.55           H  
ATOM   1463  HE1 HIS A 105       9.823  17.631  28.190  1.00  0.55           H  
ATOM   1464  N   SER A 106       6.184  11.297  29.722  1.00  0.61           N  
ATOM   1465  CA  SER A 106       5.572   9.987  29.551  1.00  0.61           C  
ATOM   1466  C   SER A 106       4.200   9.839  30.186  1.00  0.61           C  
ATOM   1467  O   SER A 106       3.799   8.727  30.516  1.00  0.61           O  
ATOM   1468  CB  SER A 106       6.497   8.958  30.175  1.00  0.61           C  
ATOM   1469  OG  SER A 106       7.845   9.231  29.834  1.00  0.61           O  
ATOM   1470  H   SER A 106       6.719  11.452  30.565  1.00  0.61           H  
ATOM   1471  HA  SER A 106       5.485   9.771  28.486  1.00  0.61           H  
ATOM   1472 1HB  SER A 106       6.395   9.007  31.257  1.00  0.61           H  
ATOM   1473 2HB  SER A 106       6.215   7.965  29.830  1.00  0.61           H  
ATOM   1474  HG  SER A 106       8.383   8.492  30.162  1.00  0.61           H  
ATOM   1475  N   VAL A 107       3.504  10.947  30.392  1.00  0.62           N  
ATOM   1476  CA  VAL A 107       2.156  10.928  30.953  1.00  0.62           C  
ATOM   1477  C   VAL A 107       1.315  11.871  30.088  1.00  0.62           C  
ATOM   1478  O   VAL A 107       1.848  12.862  29.562  1.00  0.62           O  
ATOM   1479  CB  VAL A 107       2.184  11.318  32.464  1.00  0.62           C  
ATOM   1480  CG1 VAL A 107       2.510  12.804  32.679  1.00  0.62           C  
ATOM   1481  CG2 VAL A 107       0.883  10.954  33.168  1.00  0.62           C  
ATOM   1482  H   VAL A 107       3.887  11.843  30.123  1.00  0.62           H  
ATOM   1483  HA  VAL A 107       1.754   9.920  30.867  1.00  0.62           H  
ATOM   1484  HB  VAL A 107       2.975  10.732  32.936  1.00  0.62           H  
ATOM   1485 1HG1 VAL A 107       2.526  13.029  33.743  1.00  0.62           H  
ATOM   1486 2HG1 VAL A 107       1.755  13.434  32.209  1.00  0.62           H  
ATOM   1487 3HG1 VAL A 107       3.483  13.029  32.255  1.00  0.62           H  
ATOM   1488 1HG2 VAL A 107       0.978  11.147  34.236  1.00  0.62           H  
ATOM   1489 2HG2 VAL A 107       0.661   9.899  33.017  1.00  0.62           H  
ATOM   1490 3HG2 VAL A 107       0.064  11.554  32.773  1.00  0.62           H  
ATOM   1491  N   ALA A 108       0.037  11.570  29.898  1.00  0.66           N  
ATOM   1492  CA  ALA A 108      -0.869  12.406  29.109  1.00  0.66           C  
ATOM   1493  C   ALA A 108      -2.301  12.135  29.589  1.00  0.66           C  
ATOM   1494  O   ALA A 108      -2.569  11.045  30.100  1.00  0.66           O  
ATOM   1495  CB  ALA A 108      -0.716  12.062  27.624  1.00  0.66           C  
ATOM   1496  H   ALA A 108      -0.355  10.732  30.329  1.00  0.66           H  
ATOM   1497  HA  ALA A 108      -0.623  13.456  29.269  1.00  0.66           H  
ATOM   1498 1HB  ALA A 108       0.292  12.306  27.291  1.00  0.66           H  
ATOM   1499 2HB  ALA A 108      -1.434  12.626  27.029  1.00  0.66           H  
ATOM   1500 3HB  ALA A 108      -0.891  10.997  27.483  1.00  0.66           H  
ATOM   1501  N   PRO A 109      -3.229  13.099  29.450  1.00  0.71           N  
ATOM   1502  CA  PRO A 109      -4.576  12.821  29.965  1.00  0.71           C  
ATOM   1503  C   PRO A 109      -5.404  11.850  29.132  1.00  0.71           C  
ATOM   1504  O   PRO A 109      -5.241  11.740  27.915  1.00  0.71           O  
ATOM   1505  CB  PRO A 109      -5.218  14.205  29.970  1.00  0.71           C  
ATOM   1506  CG  PRO A 109      -4.590  14.892  28.826  1.00  0.71           C  
ATOM   1507  CD  PRO A 109      -3.147  14.464  28.890  1.00  0.71           C  
ATOM   1508  HA  PRO A 109      -4.519  12.449  30.985  1.00  0.71           H  
ATOM   1509 1HB  PRO A 109      -6.295  14.135  29.843  1.00  0.71           H  
ATOM   1510 2HB  PRO A 109      -4.974  14.721  30.895  1.00  0.71           H  
ATOM   1511 1HG  PRO A 109      -5.043  14.555  27.896  1.00  0.71           H  
ATOM   1512 2HG  PRO A 109      -4.681  15.971  28.924  1.00  0.71           H  
ATOM   1513 1HD  PRO A 109      -2.706  14.459  27.894  1.00  0.71           H  
ATOM   1514 2HD  PRO A 109      -2.585  15.110  29.563  1.00  0.71           H  
ATOM   1515  N   ILE A 110      -6.320  11.156  29.789  1.00  0.70           N  
ATOM   1516  CA  ILE A 110      -7.229  10.220  29.123  1.00  0.70           C  
ATOM   1517  C   ILE A 110      -8.468  11.007  28.700  1.00  0.70           C  
ATOM   1518  O   ILE A 110      -9.005  11.782  29.508  1.00  0.70           O  
ATOM   1519  CB  ILE A 110      -7.596   9.052  30.085  1.00  0.70           C  
ATOM   1520  CG1 ILE A 110      -6.359   8.157  30.230  1.00  0.70           C  
ATOM   1521  CG2 ILE A 110      -8.787   8.211  29.571  1.00  0.70           C  
ATOM   1522  CD1 ILE A 110      -6.408   7.116  31.332  1.00  0.70           C  
ATOM   1523  H   ILE A 110      -6.426  11.287  30.798  1.00  0.70           H  
ATOM   1524  HA  ILE A 110      -6.746   9.799  28.243  1.00  0.70           H  
ATOM   1525  HB  ILE A 110      -7.861   9.471  31.057  1.00  0.70           H  
ATOM   1526 1HG1 ILE A 110      -6.199   7.647  29.282  1.00  0.70           H  
ATOM   1527 2HG1 ILE A 110      -5.493   8.786  30.408  1.00  0.70           H  
ATOM   1528 1HG2 ILE A 110      -8.981   7.361  30.220  1.00  0.70           H  
ATOM   1529 2HG2 ILE A 110      -8.585   7.851  28.562  1.00  0.70           H  
ATOM   1530 3HG2 ILE A 110      -9.688   8.817  29.562  1.00  0.70           H  
ATOM   1531 1HD1 ILE A 110      -5.526   6.489  31.251  1.00  0.70           H  
ATOM   1532 2HD1 ILE A 110      -7.294   6.491  31.250  1.00  0.70           H  
ATOM   1533 3HD1 ILE A 110      -6.383   7.602  32.302  1.00  0.70           H  
ATOM   1534  N   PRO A 111      -8.938  10.837  27.447  1.00  0.71           N  
ATOM   1535  CA  PRO A 111     -10.191  11.520  27.108  1.00  0.71           C  
ATOM   1536  C   PRO A 111     -11.357  11.105  27.990  1.00  0.71           C  
ATOM   1537  O   PRO A 111     -11.468   9.949  28.381  1.00  0.71           O  
ATOM   1538  CB  PRO A 111     -10.464  11.060  25.673  1.00  0.71           C  
ATOM   1539  CG  PRO A 111      -9.151  10.711  25.143  1.00  0.71           C  
ATOM   1540  CD  PRO A 111      -8.458  10.049  26.295  1.00  0.71           C  
ATOM   1541  HA  PRO A 111     -10.047  12.597  27.148  1.00  0.71           H  
ATOM   1542 1HB  PRO A 111     -11.109  10.183  25.677  1.00  0.71           H  
ATOM   1543 2HB  PRO A 111     -10.912  11.859  25.092  1.00  0.71           H  
ATOM   1544 1HG  PRO A 111      -9.247  10.031  24.300  1.00  0.71           H  
ATOM   1545 2HG  PRO A 111      -8.618  11.614  24.851  1.00  0.71           H  
ATOM   1546 1HD  PRO A 111      -8.771   9.011  26.390  1.00  0.71           H  
ATOM   1547 2HD  PRO A 111      -7.377  10.125  26.182  1.00  0.71           H  
ATOM   1548  N   GLN A 112     -12.263  12.029  28.266  1.00  0.61           N  
ATOM   1549  CA  GLN A 112     -13.417  11.752  29.120  1.00  0.61           C  
ATOM   1550  C   GLN A 112     -14.319  10.664  28.524  1.00  0.61           C  
ATOM   1551  O   GLN A 112     -14.974   9.918  29.254  1.00  0.61           O  
ATOM   1552  CB  GLN A 112     -14.215  13.039  29.356  1.00  0.61           C  
ATOM   1553  CG  GLN A 112     -13.467  14.082  30.192  1.00  0.61           C  
ATOM   1554  CD  GLN A 112     -14.259  15.359  30.420  1.00  0.61           C  
ATOM   1555  NE2 GLN A 112     -13.691  16.268  31.158  1.00  0.61           N  
ATOM   1556  OE1 GLN A 112     -15.375  15.531  29.924  1.00  0.61           O  
ATOM   1557  H   GLN A 112     -12.148  12.967  27.875  1.00  0.61           H  
ATOM   1558  HA  GLN A 112     -13.066  11.384  30.085  1.00  0.61           H  
ATOM   1559 1HB  GLN A 112     -14.471  13.474  28.392  1.00  0.61           H  
ATOM   1560 2HB  GLN A 112     -15.133  12.778  29.877  1.00  0.61           H  
ATOM   1561 1HG  GLN A 112     -13.221  13.649  31.159  1.00  0.61           H  
ATOM   1562 2HG  GLN A 112     -12.539  14.346  29.693  1.00  0.61           H  
ATOM   1563 1HE2 GLN A 112     -14.180  17.130  31.342  1.00  0.61           H  
ATOM   1564 2HE2 GLN A 112     -12.774  16.092  31.563  1.00  0.61           H  
ATOM   1565  N   ALA A 113     -14.284  10.514  27.207  1.00  0.69           N  
ATOM   1566  CA  ALA A 113     -14.991   9.445  26.509  1.00  0.69           C  
ATOM   1567  C   ALA A 113     -14.507   8.018  26.825  1.00  0.69           C  
ATOM   1568  O   ALA A 113     -15.238   7.065  26.567  1.00  0.69           O  
ATOM   1569  CB  ALA A 113     -14.893   9.698  24.996  1.00  0.69           C  
ATOM   1570  H   ALA A 113     -13.751  11.182  26.655  1.00  0.69           H  
ATOM   1571  HA  ALA A 113     -16.045   9.497  26.791  1.00  0.69           H  
ATOM   1572 1HB  ALA A 113     -15.308  10.677  24.759  1.00  0.69           H  
ATOM   1573 2HB  ALA A 113     -15.467   8.939  24.463  1.00  0.69           H  
ATOM   1574 3HB  ALA A 113     -13.853   9.654  24.671  1.00  0.69           H  
ATOM   1575  N   MET A 114     -13.293   7.840  27.330  1.00  0.70           N  
ATOM   1576  CA  MET A 114     -12.720   6.504  27.538  1.00  0.70           C  
ATOM   1577  C   MET A 114     -12.738   6.101  29.007  1.00  0.70           C  
ATOM   1578  O   MET A 114     -12.623   6.941  29.896  1.00  0.70           O  
ATOM   1579  CB  MET A 114     -11.269   6.462  27.050  1.00  0.70           C  
ATOM   1580  CG  MET A 114     -11.096   6.692  25.558  1.00  0.70           C  
ATOM   1581  SD  MET A 114      -9.353   6.562  25.101  1.00  0.70           S  
ATOM   1582  CE  MET A 114      -9.395   6.937  23.335  1.00  0.70           C  
ATOM   1583  H   MET A 114     -12.733   8.645  27.612  1.00  0.70           H  
ATOM   1584  HA  MET A 114     -13.291   5.766  26.973  1.00  0.70           H  
ATOM   1585 1HB  MET A 114     -10.702   7.219  27.585  1.00  0.70           H  
ATOM   1586 2HB  MET A 114     -10.853   5.486  27.291  1.00  0.70           H  
ATOM   1587 1HG  MET A 114     -11.666   5.941  25.014  1.00  0.70           H  
ATOM   1588 2HG  MET A 114     -11.464   7.683  25.296  1.00  0.70           H  
ATOM   1589 1HE  MET A 114      -8.388   6.883  22.925  1.00  0.70           H  
ATOM   1590 2HE  MET A 114      -9.789   7.941  23.181  1.00  0.70           H  
ATOM   1591 3HE  MET A 114     -10.033   6.218  22.822  1.00  0.70           H  
ATOM   1592  N   ASP A 115     -12.893   4.814  29.276  1.00  0.72           N  
ATOM   1593  CA  ASP A 115     -12.734   4.279  30.629  1.00  0.72           C  
ATOM   1594  C   ASP A 115     -11.247   4.061  30.845  1.00  0.72           C  
ATOM   1595  O   ASP A 115     -10.514   3.869  29.879  1.00  0.72           O  
ATOM   1596  CB  ASP A 115     -13.411   2.913  30.775  1.00  0.72           C  
ATOM   1597  CG  ASP A 115     -14.921   2.998  30.757  1.00  0.72           C  
ATOM   1598  OD1 ASP A 115     -15.510   3.865  31.445  1.00  0.72           O  
ATOM   1599  OD2 ASP A 115     -15.550   2.203  30.027  1.00  0.72           O1-
ATOM   1600  H   ASP A 115     -13.058   4.155  28.518  1.00  0.72           H  
ATOM   1601  HA  ASP A 115     -13.127   4.974  31.373  1.00  0.72           H  
ATOM   1602 1HB  ASP A 115     -13.078   2.266  29.964  1.00  0.72           H  
ATOM   1603 2HB  ASP A 115     -13.101   2.468  31.718  1.00  0.72           H  
ATOM   1604  N   TRP A 116     -10.784   3.965  32.082  1.00  0.72           N  
ATOM   1605  CA  TRP A 116      -9.397   3.551  32.306  1.00  0.72           C  
ATOM   1606  C   TRP A 116      -9.187   2.104  31.856  1.00  0.72           C  
ATOM   1607  O   TRP A 116      -8.082   1.715  31.501  1.00  0.72           O  
ATOM   1608  CB  TRP A 116      -8.991   3.728  33.771  1.00  0.72           C  
ATOM   1609  CG  TRP A 116      -9.971   3.145  34.741  1.00  0.72           C  
ATOM   1610  CD1 TRP A 116     -10.923   3.818  35.426  1.00  0.72           C  
ATOM   1611  CD2 TRP A 116     -10.110   1.772  35.157  1.00  0.72           C  
ATOM   1612  CE2 TRP A 116     -11.232   1.710  36.029  1.00  0.72           C  
ATOM   1613  CE3 TRP A 116      -9.387   0.590  34.906  1.00  0.72           C  
ATOM   1614  NE1 TRP A 116     -11.699   2.981  36.171  1.00  0.72           N  
ATOM   1615  CZ2 TRP A 116     -11.669   0.511  36.612  1.00  0.72           C  
ATOM   1616  CZ3 TRP A 116      -9.815  -0.622  35.519  1.00  0.72           C  
ATOM   1617  CH2 TRP A 116     -10.954  -0.639  36.363  1.00  0.72           C  
ATOM   1618  H   TRP A 116     -11.399   4.143  32.880  1.00  0.72           H  
ATOM   1619  HA  TRP A 116      -8.741   4.170  31.693  1.00  0.72           H  
ATOM   1620 1HB  TRP A 116      -8.013   3.276  33.927  1.00  0.72           H  
ATOM   1621 2HB  TRP A 116      -8.913   4.793  33.977  1.00  0.72           H  
ATOM   1622  HD1 TRP A 116     -11.071   4.888  35.368  1.00  0.72           H  
ATOM   1623  HE1 TRP A 116     -12.486   3.283  36.735  1.00  0.72           H  
ATOM   1624  HE3 TRP A 116      -8.531   0.607  34.252  1.00  0.72           H  
ATOM   1625  HZ2 TRP A 116     -12.539   0.492  37.245  1.00  0.72           H  
ATOM   1626  HZ3 TRP A 116      -9.283  -1.541  35.337  1.00  0.72           H  
ATOM   1627  HH2 TRP A 116     -11.268  -1.566  36.812  1.00  0.72           H  
ATOM   1628  N   GLU A 117     -10.247   1.311  31.801  1.00  0.75           N  
ATOM   1629  CA  GLU A 117     -10.144  -0.061  31.306  1.00  0.75           C  
ATOM   1630  C   GLU A 117      -9.749  -0.096  29.839  1.00  0.75           C  
ATOM   1631  O   GLU A 117      -8.966  -0.939  29.404  1.00  0.75           O  
ATOM   1632  CB  GLU A 117     -11.495  -0.766  31.413  1.00  0.75           C  
ATOM   1633  CG  GLU A 117     -11.964  -0.991  32.829  1.00  0.75           C  
ATOM   1634  CD  GLU A 117     -13.282  -1.736  32.894  1.00  0.75           C  
ATOM   1635  OE1 GLU A 117     -14.056  -1.731  31.906  1.00  0.75           O  
ATOM   1636  OE2 GLU A 117     -13.564  -2.356  33.940  1.00  0.75           O1-
ATOM   1637  H   GLU A 117     -11.145   1.655  32.116  1.00  0.75           H  
ATOM   1638  HA  GLU A 117      -9.391  -0.606  31.880  1.00  0.75           H  
ATOM   1639 1HB  GLU A 117     -12.237  -0.166  30.888  1.00  0.75           H  
ATOM   1640 2HB  GLU A 117     -11.416  -1.732  30.919  1.00  0.75           H  
ATOM   1641 1HG  GLU A 117     -11.207  -1.572  33.352  1.00  0.75           H  
ATOM   1642 2HG  GLU A 117     -12.078  -0.029  33.326  1.00  0.75           H  
ATOM   1643  N   THR A 118     -10.306   0.819  29.061  1.00  0.77           N  
ATOM   1644  CA  THR A 118     -10.084   0.798  27.624  1.00  0.77           C  
ATOM   1645  C   THR A 118      -8.850   1.612  27.283  1.00  0.77           C  
ATOM   1646  O   THR A 118      -8.066   1.235  26.412  1.00  0.77           O  
ATOM   1647  CB  THR A 118     -11.325   1.307  26.870  1.00  0.77           C  
ATOM   1648  CG2 THR A 118     -12.537   0.422  27.129  1.00  0.77           C  
ATOM   1649  OG1 THR A 118     -11.660   2.626  27.307  1.00  0.77           O  
ATOM   1650  H   THR A 118     -10.911   1.533  29.446  1.00  0.77           H  
ATOM   1651  HA  THR A 118      -9.894  -0.225  27.311  1.00  0.77           H  
ATOM   1652  HB  THR A 118     -11.118   1.319  25.807  1.00  0.77           H  
ATOM   1653  HG1 THR A 118     -12.221   3.018  26.623  1.00  0.77           H  
ATOM   1654 1HG2 THR A 118     -13.370   0.770  26.521  1.00  0.77           H  
ATOM   1655 2HG2 THR A 118     -12.827   0.469  28.179  1.00  0.77           H  
ATOM   1656 3HG2 THR A 118     -12.310  -0.609  26.860  1.00  0.77           H  
ATOM   1657  N   ALA A 119      -8.621   2.686  28.024  1.00  0.82           N  
ATOM   1658  CA  ALA A 119      -7.464   3.537  27.802  1.00  0.82           C  
ATOM   1659  C   ALA A 119      -6.146   2.827  28.104  1.00  0.82           C  
ATOM   1660  O   ALA A 119      -5.120   3.161  27.532  1.00  0.82           O  
ATOM   1661  CB  ALA A 119      -7.596   4.803  28.627  1.00  0.82           C  
ATOM   1662  H   ALA A 119      -9.292   2.954  28.745  1.00  0.82           H  
ATOM   1663  HA  ALA A 119      -7.447   3.814  26.751  1.00  0.82           H  
ATOM   1664 1HB  ALA A 119      -8.524   5.312  28.367  1.00  0.82           H  
ATOM   1665 2HB  ALA A 119      -6.756   5.464  28.417  1.00  0.82           H  
ATOM   1666 3HB  ALA A 119      -7.606   4.556  29.687  1.00  0.82           H  
ATOM   1667  N   ALA A 120      -6.168   1.813  28.958  1.00  0.80           N  
ATOM   1668  CA  ALA A 120      -4.959   1.049  29.250  1.00  0.80           C  
ATOM   1669  C   ALA A 120      -4.420   0.320  28.013  1.00  0.80           C  
ATOM   1670  O   ALA A 120      -3.233   0.027  27.941  1.00  0.80           O  
ATOM   1671  CB  ALA A 120      -5.236   0.053  30.376  1.00  0.80           C  
ATOM   1672  H   ALA A 120      -7.033   1.568  29.433  1.00  0.80           H  
ATOM   1673  HA  ALA A 120      -4.183   1.741  29.584  1.00  0.80           H  
ATOM   1674 1HB  ALA A 120      -5.515   0.587  31.283  1.00  0.80           H  
ATOM   1675 2HB  ALA A 120      -4.342  -0.539  30.570  1.00  0.80           H  
ATOM   1676 3HB  ALA A 120      -6.051  -0.610  30.086  1.00  0.80           H  
ATOM   1677  N   SER A 121      -5.267   0.057  27.026  1.00  0.76           N  
ATOM   1678  CA  SER A 121      -4.882  -0.690  25.823  1.00  0.76           C  
ATOM   1679  C   SER A 121      -4.305   0.183  24.700  1.00  0.76           C  
ATOM   1680  O   SER A 121      -4.406  -0.139  23.513  1.00  0.76           O  
ATOM   1681  CB  SER A 121      -6.091  -1.482  25.322  1.00  0.76           C  
ATOM   1682  OG  SER A 121      -7.110  -0.661  24.766  1.00  0.76           O  
ATOM   1683  H   SER A 121      -6.225   0.387  27.100  1.00  0.76           H  
ATOM   1684  HA  SER A 121      -4.116  -1.411  26.100  1.00  0.76           H  
ATOM   1685 1HB  SER A 121      -5.749  -2.178  24.563  1.00  0.76           H  
ATOM   1686 2HB  SER A 121      -6.505  -2.056  26.150  1.00  0.76           H  
ATOM   1687  HG  SER A 121      -7.409  -0.018  25.431  1.00  0.76           H  
ATOM   1688  N   ILE A 122      -3.764   1.328  25.093  1.00  0.69           N  
ATOM   1689  CA  ILE A 122      -3.309   2.384  24.179  1.00  0.69           C  
ATOM   1690  C   ILE A 122      -1.838   2.853  24.303  1.00  0.69           C  
ATOM   1691  O   ILE A 122      -1.199   3.053  23.265  1.00  0.69           O  
ATOM   1692  CB  ILE A 122      -4.286   3.609  24.300  1.00  0.69           C  
ATOM   1693  CG1 ILE A 122      -5.720   3.173  23.913  1.00  0.69           C  
ATOM   1694  CG2 ILE A 122      -3.842   4.811  23.446  1.00  0.69           C  
ATOM   1695  CD1 ILE A 122      -6.799   4.243  24.039  1.00  0.69           C  
ATOM   1696  H   ILE A 122      -3.710   1.513  26.087  1.00  0.69           H  
ATOM   1697  HA  ILE A 122      -3.412   2.010  23.161  1.00  0.69           H  
ATOM   1698  HB  ILE A 122      -4.292   3.941  25.335  1.00  0.69           H  
ATOM   1699 1HG1 ILE A 122      -5.706   2.826  22.881  1.00  0.69           H  
ATOM   1700 2HG1 ILE A 122      -6.021   2.340  24.541  1.00  0.69           H  
ATOM   1701 1HG2 ILE A 122      -4.474   5.670  23.657  1.00  0.69           H  
ATOM   1702 2HG2 ILE A 122      -3.915   4.577  22.392  1.00  0.69           H  
ATOM   1703 3HG2 ILE A 122      -2.822   5.105  23.683  1.00  0.69           H  
ATOM   1704 1HD1 ILE A 122      -7.780   3.778  23.965  1.00  0.69           H  
ATOM   1705 2HD1 ILE A 122      -6.698   4.977  23.244  1.00  0.69           H  
ATOM   1706 3HD1 ILE A 122      -6.715   4.745  25.002  1.00  0.69           H  
ATOM   1707  N   PRO A 123      -1.276   3.067  25.515  1.00  0.73           N  
ATOM   1708  CA  PRO A 123       0.035   3.743  25.485  1.00  0.73           C  
ATOM   1709  C   PRO A 123       1.211   3.129  24.712  1.00  0.73           C  
ATOM   1710  O   PRO A 123       1.780   3.814  23.868  1.00  0.73           O  
ATOM   1711  CB  PRO A 123       0.397   3.870  26.969  1.00  0.73           C  
ATOM   1712  CG  PRO A 123      -0.877   3.829  27.674  1.00  0.73           C  
ATOM   1713  CD  PRO A 123      -1.734   2.889  26.907  1.00  0.73           C  
ATOM   1714  HA  PRO A 123      -0.121   4.744  25.080  1.00  0.73           H  
ATOM   1715 1HB  PRO A 123       1.037   3.049  27.281  1.00  0.73           H  
ATOM   1716 2HB  PRO A 123       0.888   4.820  27.160  1.00  0.73           H  
ATOM   1717 1HG  PRO A 123      -0.742   3.490  28.699  1.00  0.73           H  
ATOM   1718 2HG  PRO A 123      -1.327   4.817  27.660  1.00  0.73           H  
ATOM   1719 1HD  PRO A 123      -1.571   1.862  27.229  1.00  0.73           H  
ATOM   1720 2HD  PRO A 123      -2.779   3.166  27.016  1.00  0.73           H  
ATOM   1721  N   ILE A 124       1.592   1.874  24.920  1.00  0.66           N  
ATOM   1722  CA  ILE A 124       2.720   1.306  24.161  1.00  0.66           C  
ATOM   1723  C   ILE A 124       2.226   1.130  22.742  1.00  0.66           C  
ATOM   1724  O   ILE A 124       2.948   1.352  21.770  1.00  0.66           O  
ATOM   1725  CB  ILE A 124       3.190  -0.087  24.694  1.00  0.66           C  
ATOM   1726  CG1 ILE A 124       3.821   0.069  26.085  1.00  0.66           C  
ATOM   1727  CG2 ILE A 124       4.205  -0.769  23.731  1.00  0.66           C  
ATOM   1728  CD1 ILE A 124       4.113  -1.260  26.796  1.00  0.66           C  
ATOM   1729  H   ILE A 124       1.097   1.281  25.593  1.00  0.66           H  
ATOM   1730  HA  ILE A 124       3.563   2.000  24.158  1.00  0.66           H  
ATOM   1731  HB  ILE A 124       2.319  -0.738  24.774  1.00  0.66           H  
ATOM   1732 1HG1 ILE A 124       4.751   0.627  25.990  1.00  0.66           H  
ATOM   1733 2HG1 ILE A 124       3.148   0.651  26.710  1.00  0.66           H  
ATOM   1734 1HG2 ILE A 124       4.506  -1.743  24.114  1.00  0.66           H  
ATOM   1735 2HG2 ILE A 124       5.091  -0.145  23.612  1.00  0.66           H  
ATOM   1736 3HG2 ILE A 124       3.753  -0.938  22.755  1.00  0.66           H  
ATOM   1737 1HD1 ILE A 124       4.356  -1.064  27.835  1.00  0.66           H  
ATOM   1738 2HD1 ILE A 124       4.950  -1.773  26.334  1.00  0.66           H  
ATOM   1739 3HD1 ILE A 124       3.231  -1.894  26.759  1.00  0.66           H  
ATOM   1740  N   VAL A 125       0.966   0.741  22.657  1.00  0.74           N  
ATOM   1741  CA  VAL A 125       0.317   0.389  21.405  1.00  0.74           C  
ATOM   1742  C   VAL A 125       0.469   1.484  20.357  1.00  0.74           C  
ATOM   1743  O   VAL A 125       0.972   1.228  19.258  1.00  0.74           O  
ATOM   1744  CB  VAL A 125      -1.171   0.047  21.706  1.00  0.74           C  
ATOM   1745  CG1 VAL A 125      -1.995  -0.113  20.464  1.00  0.74           C  
ATOM   1746  CG2 VAL A 125      -1.241  -1.193  22.571  1.00  0.74           C  
ATOM   1747  H   VAL A 125       0.425   0.667  23.512  1.00  0.74           H  
ATOM   1748  HA  VAL A 125       0.804  -0.495  21.002  1.00  0.74           H  
ATOM   1749  HB  VAL A 125      -1.608   0.862  22.269  1.00  0.74           H  
ATOM   1750 1HG1 VAL A 125      -2.903  -0.681  20.664  1.00  0.74           H  
ATOM   1751 2HG1 VAL A 125      -1.414  -0.601  19.691  1.00  0.74           H  
ATOM   1752 3HG1 VAL A 125      -2.285   0.866  20.110  1.00  0.74           H  
ATOM   1753 1HG2 VAL A 125      -2.282  -1.482  22.716  1.00  0.74           H  
ATOM   1754 2HG2 VAL A 125      -0.816  -0.989  23.553  1.00  0.74           H  
ATOM   1755 3HG2 VAL A 125      -0.700  -2.011  22.098  1.00  0.74           H  
ATOM   1756  N   PHE A 126       0.115   2.713  20.692  1.00  0.74           N  
ATOM   1757  CA  PHE A 126       0.189   3.785  19.708  1.00  0.74           C  
ATOM   1758  C   PHE A 126       1.523   4.511  19.699  1.00  0.74           C  
ATOM   1759  O   PHE A 126       1.948   4.929  18.629  1.00  0.74           O  
ATOM   1760  CB  PHE A 126      -0.991   4.740  19.863  1.00  0.74           C  
ATOM   1761  CG  PHE A 126      -2.294   4.135  19.418  1.00  0.74           C  
ATOM   1762  CD1 PHE A 126      -3.068   3.363  20.293  1.00  0.74           C  
ATOM   1763  CD2 PHE A 126      -2.738   4.308  18.099  1.00  0.74           C  
ATOM   1764  CE1 PHE A 126      -4.286   2.783  19.873  1.00  0.74           C  
ATOM   1765  CE2 PHE A 126      -3.952   3.739  17.656  1.00  0.74           C  
ATOM   1766  CZ  PHE A 126      -4.723   2.959  18.543  1.00  0.74           C  
ATOM   1767  H   PHE A 126      -0.254   2.905  21.627  1.00  0.74           H  
ATOM   1768  HA  PHE A 126       0.091   3.342  18.716  1.00  0.74           H  
ATOM   1769 1HB  PHE A 126      -1.067   5.057  20.902  1.00  0.74           H  
ATOM   1770 2HB  PHE A 126      -0.805   5.618  19.245  1.00  0.74           H  
ATOM   1771  HD1 PHE A 126      -2.723   3.192  21.298  1.00  0.74           H  
ATOM   1772  HD2 PHE A 126      -2.140   4.871  17.409  1.00  0.74           H  
ATOM   1773  HE1 PHE A 126      -4.869   2.200  20.567  1.00  0.74           H  
ATOM   1774  HE2 PHE A 126      -4.282   3.894  16.643  1.00  0.74           H  
ATOM   1775  HZ  PHE A 126      -5.640   2.497  18.206  1.00  0.74           H  
ATOM   1776  N   VAL A 127       2.241   4.607  20.813  1.00  0.75           N  
ATOM   1777  CA  VAL A 127       3.567   5.239  20.773  1.00  0.75           C  
ATOM   1778  C   VAL A 127       4.484   4.415  19.882  1.00  0.75           C  
ATOM   1779  O   VAL A 127       5.161   4.967  19.016  1.00  0.75           O  
ATOM   1780  CB  VAL A 127       4.183   5.414  22.192  1.00  0.75           C  
ATOM   1781  CG1 VAL A 127       5.653   5.842  22.152  1.00  0.75           C  
ATOM   1782  CG2 VAL A 127       3.393   6.471  22.963  1.00  0.75           C  
ATOM   1783  H   VAL A 127       1.890   4.248  21.701  1.00  0.75           H  
ATOM   1784  HA  VAL A 127       3.476   6.225  20.316  1.00  0.75           H  
ATOM   1785  HB  VAL A 127       4.124   4.461  22.720  1.00  0.75           H  
ATOM   1786 1HG1 VAL A 127       6.015   6.014  23.166  1.00  0.75           H  
ATOM   1787 2HG1 VAL A 127       5.760   6.764  21.580  1.00  0.75           H  
ATOM   1788 3HG1 VAL A 127       6.261   5.060  21.701  1.00  0.75           H  
ATOM   1789 1HG2 VAL A 127       3.806   6.574  23.965  1.00  0.75           H  
ATOM   1790 2HG2 VAL A 127       2.352   6.165  23.040  1.00  0.75           H  
ATOM   1791 3HG2 VAL A 127       3.455   7.434  22.452  1.00  0.75           H  
ATOM   1792  N   THR A 128       4.476   3.098  20.017  1.00  0.78           N  
ATOM   1793  CA  THR A 128       5.353   2.284  19.185  1.00  0.78           C  
ATOM   1794  C   THR A 128       4.973   2.403  17.721  1.00  0.78           C  
ATOM   1795  O   THR A 128       5.851   2.561  16.878  1.00  0.78           O  
ATOM   1796  CB  THR A 128       5.314   0.802  19.577  1.00  0.78           C  
ATOM   1797  CG2 THR A 128       6.353  -0.018  18.820  1.00  0.78           C  
ATOM   1798  OG1 THR A 128       5.584   0.689  20.976  1.00  0.78           O  
ATOM   1799  H   THR A 128       3.878   2.644  20.710  1.00  0.78           H  
ATOM   1800  HA  THR A 128       6.371   2.650  19.300  1.00  0.78           H  
ATOM   1801  HB  THR A 128       4.320   0.403  19.375  1.00  0.78           H  
ATOM   1802  HG1 THR A 128       4.755   0.848  21.445  1.00  0.78           H  
ATOM   1803 1HG2 THR A 128       6.215  -1.063  19.072  1.00  0.78           H  
ATOM   1804 2HG2 THR A 128       7.355   0.289  19.108  1.00  0.78           H  
ATOM   1805 3HG2 THR A 128       6.229   0.089  17.744  1.00  0.78           H  
ATOM   1806  N   ALA A 129       3.688   2.354  17.396  1.00  0.85           N  
ATOM   1807  CA  ALA A 129       3.286   2.423  15.997  1.00  0.85           C  
ATOM   1808  C   ALA A 129       3.631   3.786  15.394  1.00  0.85           C  
ATOM   1809  O   ALA A 129       4.064   3.874  14.248  1.00  0.85           O  
ATOM   1810  CB  ALA A 129       1.789   2.137  15.867  1.00  0.85           C  
ATOM   1811  H   ALA A 129       2.976   2.254  18.116  1.00  0.85           H  
ATOM   1812  HA  ALA A 129       3.841   1.665  15.439  1.00  0.85           H  
ATOM   1813 1HB  ALA A 129       1.568   1.139  16.249  1.00  0.85           H  
ATOM   1814 2HB  ALA A 129       1.497   2.186  14.818  1.00  0.85           H  
ATOM   1815 3HB  ALA A 129       1.217   2.873  16.434  1.00  0.85           H  
ATOM   1816  N   TYR A 130       3.432   4.856  16.147  1.00  0.81           N  
ATOM   1817  CA  TYR A 130       3.638   6.194  15.604  1.00  0.81           C  
ATOM   1818  C   TYR A 130       5.121   6.504  15.488  1.00  0.81           C  
ATOM   1819  O   TYR A 130       5.546   7.116  14.509  1.00  0.81           O  
ATOM   1820  CB  TYR A 130       2.927   7.250  16.461  1.00  0.81           C  
ATOM   1821  CG  TYR A 130       1.398   7.189  16.449  1.00  0.81           C  
ATOM   1822  CD1 TYR A 130       0.652   8.148  17.164  1.00  0.81           C  
ATOM   1823  CD2 TYR A 130       0.677   6.197  15.727  1.00  0.81           C  
ATOM   1824  CE1 TYR A 130      -0.765   8.144  17.127  1.00  0.81           C  
ATOM   1825  CE2 TYR A 130      -0.730   6.198  15.695  1.00  0.81           C  
ATOM   1826  CZ  TYR A 130      -1.438   7.179  16.374  1.00  0.81           C  
ATOM   1827  OH  TYR A 130      -2.804   7.159  16.254  1.00  0.81           O  
ATOM   1828  H   TYR A 130       3.068   4.764  17.099  1.00  0.81           H  
ATOM   1829  HA  TYR A 130       3.217   6.232  14.598  1.00  0.81           H  
ATOM   1830 1HB  TYR A 130       3.272   7.157  17.490  1.00  0.81           H  
ATOM   1831 2HB  TYR A 130       3.222   8.232  16.095  1.00  0.81           H  
ATOM   1832  HD1 TYR A 130       1.163   8.904  17.740  1.00  0.81           H  
ATOM   1833  HD2 TYR A 130       1.182   5.423  15.178  1.00  0.81           H  
ATOM   1834  HE1 TYR A 130      -1.322   8.894  17.661  1.00  0.81           H  
ATOM   1835  HE2 TYR A 130      -1.257   5.435  15.149  1.00  0.81           H  
ATOM   1836  HH  TYR A 130      -3.119   6.421  15.732  1.00  0.81           H  
ATOM   1837  N   ILE A 131       5.935   6.029  16.420  1.00  0.76           N  
ATOM   1838  CA  ILE A 131       7.376   6.186  16.264  1.00  0.76           C  
ATOM   1839  C   ILE A 131       7.818   5.327  15.084  1.00  0.76           C  
ATOM   1840  O   ILE A 131       8.509   5.821  14.200  1.00  0.76           O  
ATOM   1841  CB  ILE A 131       8.172   5.860  17.559  1.00  0.76           C  
ATOM   1842  CG1 ILE A 131       7.840   6.922  18.620  1.00  0.76           C  
ATOM   1843  CG2 ILE A 131       9.694   5.867  17.296  1.00  0.76           C  
ATOM   1844  CD1 ILE A 131       8.468   6.735  20.000  1.00  0.76           C  
ATOM   1845  H   ILE A 131       5.566   5.565  17.254  1.00  0.76           H  
ATOM   1846  HA  ILE A 131       7.576   7.224  16.001  1.00  0.76           H  
ATOM   1847  HB  ILE A 131       7.884   4.871  17.923  1.00  0.76           H  
ATOM   1848 1HG1 ILE A 131       8.165   7.888  18.236  1.00  0.76           H  
ATOM   1849 2HG1 ILE A 131       6.762   6.966  18.748  1.00  0.76           H  
ATOM   1850 1HG2 ILE A 131      10.235   5.628  18.207  1.00  0.76           H  
ATOM   1851 2HG2 ILE A 131      10.017   6.843  16.938  1.00  0.76           H  
ATOM   1852 3HG2 ILE A 131       9.941   5.109  16.559  1.00  0.76           H  
ATOM   1853 1HD1 ILE A 131       8.030   7.453  20.693  1.00  0.76           H  
ATOM   1854 2HD1 ILE A 131       9.539   6.916  19.950  1.00  0.76           H  
ATOM   1855 3HD1 ILE A 131       8.276   5.727  20.364  1.00  0.76           H  
ATOM   1856  N   SER A 132       7.408   4.071  15.013  1.00  0.86           N  
ATOM   1857  CA  SER A 132       7.893   3.196  13.949  1.00  0.86           C  
ATOM   1858  C   SER A 132       7.498   3.662  12.554  1.00  0.86           C  
ATOM   1859  O   SER A 132       8.325   3.654  11.642  1.00  0.86           O  
ATOM   1860  CB  SER A 132       7.402   1.769  14.174  1.00  0.86           C  
ATOM   1861  OG  SER A 132       7.833   1.303  15.440  1.00  0.86           O  
ATOM   1862  H   SER A 132       6.787   3.687  15.725  1.00  0.86           H  
ATOM   1863  HA  SER A 132       8.981   3.190  13.992  1.00  0.86           H  
ATOM   1864 1HB  SER A 132       6.314   1.745  14.131  1.00  0.86           H  
ATOM   1865 2HB  SER A 132       7.802   1.125  13.397  1.00  0.86           H  
ATOM   1866  HG  SER A 132       7.206   1.629  16.100  1.00  0.86           H  
ATOM   1867  N   LEU A 133       6.260   4.099  12.371  1.00  0.85           N  
ATOM   1868  CA  LEU A 133       5.826   4.548  11.051  1.00  0.85           C  
ATOM   1869  C   LEU A 133       6.167   6.000  10.753  1.00  0.85           C  
ATOM   1870  O   LEU A 133       6.613   6.291   9.652  1.00  0.85           O  
ATOM   1871  CB  LEU A 133       4.319   4.324  10.863  1.00  0.85           C  
ATOM   1872  CG  LEU A 133       3.872   2.862  10.693  1.00  0.85           C  
ATOM   1873  CD1 LEU A 133       2.350   2.729  10.709  1.00  0.85           C  
ATOM   1874  CD2 LEU A 133       4.411   2.263   9.387  1.00  0.85           C  
ATOM   1875  H   LEU A 133       5.588   4.091  13.141  1.00  0.85           H  
ATOM   1876  HA  LEU A 133       6.353   3.958  10.302  1.00  0.85           H  
ATOM   1877 1HB  LEU A 133       3.800   4.754  11.716  1.00  0.85           H  
ATOM   1878 2HB  LEU A 133       4.005   4.869   9.974  1.00  0.85           H  
ATOM   1879  HG  LEU A 133       4.266   2.279  11.527  1.00  0.85           H  
ATOM   1880 1HD1 LEU A 133       2.061   1.702  10.494  1.00  0.85           H  
ATOM   1881 2HD1 LEU A 133       1.903   3.389   9.965  1.00  0.85           H  
ATOM   1882 3HD1 LEU A 133       1.977   2.986  11.698  1.00  0.85           H  
ATOM   1883 1HD2 LEU A 133       4.019   1.258   9.247  1.00  0.85           H  
ATOM   1884 2HD2 LEU A 133       5.493   2.204   9.432  1.00  0.85           H  
ATOM   1885 3HD2 LEU A 133       4.118   2.877   8.538  1.00  0.85           H  
ATOM   1886  N   VAL A 134       5.974   6.932  11.674  1.00  0.78           N  
ATOM   1887  CA  VAL A 134       6.116   8.347  11.314  1.00  0.78           C  
ATOM   1888  C   VAL A 134       7.494   8.897  11.677  1.00  0.78           C  
ATOM   1889  O   VAL A 134       8.132   9.566  10.862  1.00  0.78           O  
ATOM   1890  CB  VAL A 134       4.987   9.215  11.939  1.00  0.78           C  
ATOM   1891  CG1 VAL A 134       4.965  10.603  11.300  1.00  0.78           C  
ATOM   1892  CG2 VAL A 134       3.612   8.556  11.731  1.00  0.78           C  
ATOM   1893  H   VAL A 134       5.672   6.691  12.617  1.00  0.78           H  
ATOM   1894  HA  VAL A 134       6.005   8.433  10.233  1.00  0.78           H  
ATOM   1895  HB  VAL A 134       5.158   9.313  13.012  1.00  0.78           H  
ATOM   1896 1HG1 VAL A 134       4.097  11.156  11.651  1.00  0.78           H  
ATOM   1897 2HG1 VAL A 134       4.899  10.516  10.215  1.00  0.78           H  
ATOM   1898 3HG1 VAL A 134       5.866  11.152  11.563  1.00  0.78           H  
ATOM   1899 1HG2 VAL A 134       2.824   9.227  12.076  1.00  0.78           H  
ATOM   1900 2HG2 VAL A 134       3.548   7.637  12.311  1.00  0.78           H  
ATOM   1901 3HG2 VAL A 134       3.454   8.336  10.674  1.00  0.78           H  
ATOM   1902  N   LYS A 135       8.001   8.600  12.866  1.00  0.73           N  
ATOM   1903  CA  LYS A 135       9.323   9.116  13.250  1.00  0.73           C  
ATOM   1904  C   LYS A 135      10.474   8.350  12.601  1.00  0.73           C  
ATOM   1905  O   LYS A 135      11.457   8.958  12.181  1.00  0.73           O  
ATOM   1906  CB  LYS A 135       9.459   9.124  14.779  1.00  0.73           C  
ATOM   1907  CG  LYS A 135      10.779   9.657  15.339  1.00  0.73           C  
ATOM   1908  CD  LYS A 135      11.063  11.111  14.980  1.00  0.73           C  
ATOM   1909  CE  LYS A 135      12.433  11.501  15.493  1.00  0.73           C  
ATOM   1910  NZ  LYS A 135      12.840  12.876  15.095  1.00  0.73           N1+
ATOM   1911  H   LYS A 135       7.466   8.036  13.523  1.00  0.73           H  
ATOM   1912  HA  LYS A 135       9.395  10.146  12.898  1.00  0.73           H  
ATOM   1913 1HB  LYS A 135       8.643   9.723  15.185  1.00  0.73           H  
ATOM   1914 2HB  LYS A 135       9.344   8.107  15.138  1.00  0.73           H  
ATOM   1915 1HG  LYS A 135      10.760   9.558  16.423  1.00  0.73           H  
ATOM   1916 2HG  LYS A 135      11.593   9.047  14.954  1.00  0.73           H  
ATOM   1917 1HD  LYS A 135      11.052  11.233  13.899  1.00  0.73           H  
ATOM   1918 2HD  LYS A 135      10.305  11.753  15.424  1.00  0.73           H  
ATOM   1919 1HE  LYS A 135      12.440  11.429  16.579  1.00  0.73           H  
ATOM   1920 2HE  LYS A 135      13.164  10.798  15.096  1.00  0.73           H  
ATOM   1921 1HZ  LYS A 135      13.718  13.121  15.538  1.00  0.73           H  
ATOM   1922 2HZ  LYS A 135      12.117  13.544  15.357  1.00  0.73           H  
ATOM   1923 3HZ  LYS A 135      12.969  12.913  14.088  1.00  0.73           H  
ATOM   1924  N   ILE A 136      10.381   7.032  12.518  1.00  0.76           N  
ATOM   1925  CA  ILE A 136      11.454   6.223  11.937  1.00  0.76           C  
ATOM   1926  C   ILE A 136      11.249   6.063  10.433  1.00  0.76           C  
ATOM   1927  O   ILE A 136      12.089   6.516   9.653  1.00  0.76           O  
ATOM   1928  CB  ILE A 136      11.591   4.827  12.624  1.00  0.76           C  
ATOM   1929  CG1 ILE A 136      11.861   5.003  14.131  1.00  0.76           C  
ATOM   1930  CG2 ILE A 136      12.738   4.014  11.988  1.00  0.76           C  
ATOM   1931  CD1 ILE A 136      11.902   3.698  14.943  1.00  0.76           C  
ATOM   1932  H   ILE A 136       9.567   6.565  12.916  1.00  0.76           H  
ATOM   1933  HA  ILE A 136      12.399   6.748  12.078  1.00  0.76           H  
ATOM   1934  HB  ILE A 136      10.662   4.274  12.500  1.00  0.76           H  
ATOM   1935 1HG1 ILE A 136      12.816   5.512  14.253  1.00  0.76           H  
ATOM   1936 2HG1 ILE A 136      11.092   5.637  14.559  1.00  0.76           H  
ATOM   1937 1HG2 ILE A 136      12.755   3.001  12.387  1.00  0.76           H  
ATOM   1938 2HG2 ILE A 136      13.693   4.497  12.195  1.00  0.76           H  
ATOM   1939 3HG2 ILE A 136      12.615   3.942  10.909  1.00  0.76           H  
ATOM   1940 1HD1 ILE A 136      11.897   3.933  16.004  1.00  0.76           H  
ATOM   1941 2HD1 ILE A 136      12.815   3.149  14.718  1.00  0.76           H  
ATOM   1942 3HD1 ILE A 136      11.035   3.081  14.715  1.00  0.76           H  
ATOM   1943  N   ALA A 137      10.170   5.422   9.999  1.00  0.85           N  
ATOM   1944  CA  ALA A 137       9.996   5.154   8.573  1.00  0.85           C  
ATOM   1945  C   ALA A 137       9.673   6.404   7.750  1.00  0.85           C  
ATOM   1946  O   ALA A 137       9.945   6.431   6.556  1.00  0.85           O  
ATOM   1947  CB  ALA A 137       8.909   4.087   8.362  1.00  0.85           C  
ATOM   1948  H   ALA A 137       9.489   5.043  10.657  1.00  0.85           H  
ATOM   1949  HA  ALA A 137      10.935   4.749   8.191  1.00  0.85           H  
ATOM   1950 1HB  ALA A 137       9.097   3.231   9.007  1.00  0.85           H  
ATOM   1951 2HB  ALA A 137       8.920   3.759   7.325  1.00  0.85           H  
ATOM   1952 3HB  ALA A 137       7.928   4.493   8.593  1.00  0.85           H  
ATOM   1953  N   ARG A 138       9.078   7.409   8.381  1.00  0.71           N  
ATOM   1954  CA  ARG A 138       8.604   8.631   7.710  1.00  0.71           C  
ATOM   1955  C   ARG A 138       7.602   8.252   6.631  1.00  0.71           C  
ATOM   1956  O   ARG A 138       7.648   8.739   5.502  1.00  0.71           O  
ATOM   1957  CB  ARG A 138       9.749   9.470   7.134  1.00  0.71           C  
ATOM   1958  CG  ARG A 138      10.822   9.822   8.150  1.00  0.71           C  
ATOM   1959  CD  ARG A 138      11.891  10.687   7.514  1.00  0.71           C  
ATOM   1960  NE  ARG A 138      11.353  11.995   7.117  1.00  0.71           N  
ATOM   1961  CZ  ARG A 138      11.211  13.056   7.895  1.00  0.71           C  
ATOM   1962  NH1 ARG A 138      11.622  13.109   9.134  1.00  0.71           N1+
ATOM   1963  NH2 ARG A 138      10.612  14.104   7.414  1.00  0.71           N  
ATOM   1964  H   ARG A 138       8.895   7.312   9.370  1.00  0.71           H  
ATOM   1965  HA  ARG A 138       8.081   9.245   8.444  1.00  0.71           H  
ATOM   1966 1HB  ARG A 138      10.221   8.927   6.319  1.00  0.71           H  
ATOM   1967 2HB  ARG A 138       9.325  10.386   6.728  1.00  0.71           H  
ATOM   1968 1HG  ARG A 138      10.371  10.354   8.986  1.00  0.71           H  
ATOM   1969 2HG  ARG A 138      11.289   8.911   8.517  1.00  0.71           H  
ATOM   1970 1HD  ARG A 138      12.715  10.823   8.211  1.00  0.71           H  
ATOM   1971 2HD  ARG A 138      12.271  10.178   6.631  1.00  0.71           H  
ATOM   1972  HE  ARG A 138      11.051  12.080   6.151  1.00  0.71           H  
ATOM   1973 1HH1 ARG A 138      12.065  12.301   9.560  1.00  0.71           H  
ATOM   1974 2HH1 ARG A 138      11.479  13.957   9.674  1.00  0.71           H  
ATOM   1975 1HH2 ARG A 138      10.262  14.096   6.464  1.00  0.71           H  
ATOM   1976 2HH2 ARG A 138      10.508  14.931   7.984  1.00  0.71           H  
ATOM   1977  N   MET A 139       6.723   7.335   7.000  1.00  0.78           N  
ATOM   1978  CA  MET A 139       5.697   6.806   6.110  1.00  0.78           C  
ATOM   1979  C   MET A 139       4.846   7.957   5.597  1.00  0.78           C  
ATOM   1980  O   MET A 139       4.376   8.786   6.376  1.00  0.78           O  
ATOM   1981  CB  MET A 139       4.798   5.845   6.891  1.00  0.78           C  
ATOM   1982  CG  MET A 139       3.659   5.261   6.086  1.00  0.78           C  
ATOM   1983  SD  MET A 139       2.426   4.573   7.182  1.00  0.78           S  
ATOM   1984  CE  MET A 139       1.265   4.087   5.997  1.00  0.78           C  
ATOM   1985  H   MET A 139       6.742   6.995   7.959  1.00  0.78           H  
ATOM   1986  HA  MET A 139       6.162   6.293   5.267  1.00  0.78           H  
ATOM   1987 1HB  MET A 139       5.399   5.033   7.300  1.00  0.78           H  
ATOM   1988 2HB  MET A 139       4.364   6.399   7.721  1.00  0.78           H  
ATOM   1989 1HG  MET A 139       3.184   6.049   5.508  1.00  0.78           H  
ATOM   1990 2HG  MET A 139       4.035   4.497   5.408  1.00  0.78           H  
ATOM   1991 1HE  MET A 139       0.421   3.608   6.484  1.00  0.78           H  
ATOM   1992 2HE  MET A 139       1.722   3.385   5.301  1.00  0.78           H  
ATOM   1993 3HE  MET A 139       0.923   4.956   5.439  1.00  0.78           H  
ATOM   1994  N   GLN A 140       4.664   8.014   4.290  1.00  0.67           N  
ATOM   1995  CA  GLN A 140       3.854   9.042   3.649  1.00  0.67           C  
ATOM   1996  C   GLN A 140       2.491   8.449   3.326  1.00  0.67           C  
ATOM   1997  O   GLN A 140       2.322   7.229   3.330  1.00  0.67           O  
ATOM   1998  CB  GLN A 140       4.545   9.521   2.372  1.00  0.67           C  
ATOM   1999  CG  GLN A 140       5.902  10.161   2.618  1.00  0.67           C  
ATOM   2000  CD  GLN A 140       5.807  11.384   3.503  1.00  0.67           C  
ATOM   2001  NE2 GLN A 140       6.524  11.386   4.593  1.00  0.67           N  
ATOM   2002  OE1 GLN A 140       5.070  12.323   3.210  1.00  0.67           O  
ATOM   2003  H   GLN A 140       5.094   7.295   3.703  1.00  0.67           H  
ATOM   2004  HA  GLN A 140       3.717   9.893   4.319  1.00  0.67           H  
ATOM   2005 1HB  GLN A 140       4.672   8.674   1.705  1.00  0.67           H  
ATOM   2006 2HB  GLN A 140       3.906  10.246   1.876  1.00  0.67           H  
ATOM   2007 1HG  GLN A 140       6.561   9.438   3.088  1.00  0.67           H  
ATOM   2008 2HG  GLN A 140       6.336  10.449   1.663  1.00  0.67           H  
ATOM   2009 1HE2 GLN A 140       6.487  12.188   5.200  1.00  0.67           H  
ATOM   2010 2HE2 GLN A 140       7.092  10.577   4.826  1.00  0.67           H  
ATOM   2011  N   ALA A 141       1.517   9.299   3.044  1.00  0.74           N  
ATOM   2012  CA  ALA A 141       0.178   8.822   2.743  1.00  0.74           C  
ATOM   2013  C   ALA A 141       0.196   7.912   1.511  1.00  0.74           C  
ATOM   2014  O   ALA A 141       0.884   8.173   0.518  1.00  0.74           O  
ATOM   2015  CB  ALA A 141      -0.765  10.010   2.559  1.00  0.74           C  
ATOM   2016  H   ALA A 141       1.701  10.301   3.024  1.00  0.74           H  
ATOM   2017  HA  ALA A 141      -0.167   8.231   3.590  1.00  0.74           H  
ATOM   2018 1HB  ALA A 141      -0.823  10.583   3.484  1.00  0.74           H  
ATOM   2019 2HB  ALA A 141      -1.760   9.654   2.301  1.00  0.74           H  
ATOM   2020 3HB  ALA A 141      -0.400  10.653   1.763  1.00  0.74           H  
ATOM   2021  N   GLY A 142      -0.543   6.818   1.607  1.00  0.80           N  
ATOM   2022  CA  GLY A 142      -0.595   5.824   0.547  1.00  0.80           C  
ATOM   2023  C   GLY A 142       0.477   4.750   0.555  1.00  0.80           C  
ATOM   2024  O   GLY A 142       0.299   3.713  -0.084  1.00  0.80           O  
ATOM   2025  H   GLY A 142      -1.103   6.674   2.441  1.00  0.80           H  
ATOM   2026 1HA  GLY A 142      -1.564   5.334   0.585  1.00  0.80           H  
ATOM   2027 2HA  GLY A 142      -0.536   6.335  -0.411  1.00  0.80           H  
ATOM   2028  N   GLU A 143       1.584   4.969   1.249  1.00  0.83           N  
ATOM   2029  CA  GLU A 143       2.695   4.012   1.229  1.00  0.83           C  
ATOM   2030  C   GLU A 143       2.331   2.690   1.891  1.00  0.83           C  
ATOM   2031  O   GLU A 143       1.750   2.645   2.966  1.00  0.83           O  
ATOM   2032  CB  GLU A 143       3.940   4.606   1.888  1.00  0.83           C  
ATOM   2033  CG  GLU A 143       4.540   5.713   1.040  1.00  0.83           C  
ATOM   2034  CD  GLU A 143       5.852   6.253   1.571  1.00  0.83           C  
ATOM   2035  OE1 GLU A 143       6.180   6.081   2.767  1.00  0.83           O  
ATOM   2036  OE2 GLU A 143       6.569   6.906   0.785  1.00  0.83           O1-
ATOM   2037  H   GLU A 143       1.689   5.817   1.801  1.00  0.83           H  
ATOM   2038  HA  GLU A 143       2.936   3.794   0.188  1.00  0.83           H  
ATOM   2039 1HB  GLU A 143       3.685   4.986   2.875  1.00  0.83           H  
ATOM   2040 2HB  GLU A 143       4.682   3.821   1.998  1.00  0.83           H  
ATOM   2041 1HG  GLU A 143       4.709   5.322   0.037  1.00  0.83           H  
ATOM   2042 2HG  GLU A 143       3.827   6.534   0.971  1.00  0.83           H  
ATOM   2043  N   THR A 144       2.631   1.606   1.201  1.00  0.88           N  
ATOM   2044  CA  THR A 144       2.164   0.283   1.596  1.00  0.88           C  
ATOM   2045  C   THR A 144       2.894  -0.260   2.815  1.00  0.88           C  
ATOM   2046  O   THR A 144       4.126  -0.245   2.856  1.00  0.88           O  
ATOM   2047  CB  THR A 144       2.379  -0.708   0.443  1.00  0.88           C  
ATOM   2048  CG2 THR A 144       1.694  -2.026   0.683  1.00  0.88           C  
ATOM   2049  OG1 THR A 144       1.833  -0.158  -0.759  1.00  0.88           O  
ATOM   2050  H   THR A 144       3.189   1.696   0.354  1.00  0.88           H  
ATOM   2051  HA  THR A 144       1.101   0.349   1.814  1.00  0.88           H  
ATOM   2052  HB  THR A 144       3.448  -0.872   0.299  1.00  0.88           H  
ATOM   2053  HG1 THR A 144       1.821  -0.867  -1.424  1.00  0.88           H  
ATOM   2054 1HG2 THR A 144       1.782  -2.638  -0.210  1.00  0.88           H  
ATOM   2055 2HG2 THR A 144       0.641  -1.871   0.905  1.00  0.88           H  
ATOM   2056 3HG2 THR A 144       2.156  -2.545   1.520  1.00  0.88           H  
ATOM   2057  N   VAL A 145       2.155  -0.793   3.776  1.00  0.91           N  
ATOM   2058  CA  VAL A 145       2.759  -1.387   4.970  1.00  0.91           C  
ATOM   2059  C   VAL A 145       2.567  -2.899   5.009  1.00  0.91           C  
ATOM   2060  O   VAL A 145       1.565  -3.426   4.530  1.00  0.91           O  
ATOM   2061  CB  VAL A 145       2.196  -0.747   6.274  1.00  0.91           C  
ATOM   2062  CG1 VAL A 145       2.573   0.730   6.344  1.00  0.91           C  
ATOM   2063  CG2 VAL A 145       0.668  -0.872   6.372  1.00  0.91           C  
ATOM   2064  H   VAL A 145       1.139  -0.803   3.683  1.00  0.91           H  
ATOM   2065  HA  VAL A 145       3.831  -1.199   4.955  1.00  0.91           H  
ATOM   2066  HB  VAL A 145       2.643  -1.253   7.132  1.00  0.91           H  
ATOM   2067 1HG1 VAL A 145       2.191   1.169   7.265  1.00  0.91           H  
ATOM   2068 2HG1 VAL A 145       2.155   1.267   5.492  1.00  0.91           H  
ATOM   2069 3HG1 VAL A 145       3.653   0.840   6.330  1.00  0.91           H  
ATOM   2070 1HG2 VAL A 145       0.332  -0.447   7.315  1.00  0.91           H  
ATOM   2071 2HG2 VAL A 145       0.375  -1.920   6.342  1.00  0.91           H  
ATOM   2072 3HG2 VAL A 145       0.184  -0.336   5.554  1.00  0.91           H  
ATOM   2073  N   LEU A 146       3.522  -3.591   5.613  1.00  0.89           N  
ATOM   2074  CA  LEU A 146       3.360  -4.977   6.051  1.00  0.89           C  
ATOM   2075  C   LEU A 146       3.434  -4.994   7.566  1.00  0.89           C  
ATOM   2076  O   LEU A 146       4.477  -4.723   8.164  1.00  0.89           O  
ATOM   2077  CB  LEU A 146       4.441  -5.892   5.472  1.00  0.89           C  
ATOM   2078  CG  LEU A 146       4.463  -7.345   5.975  1.00  0.89           C  
ATOM   2079  CD1 LEU A 146       3.114  -8.055   5.814  1.00  0.89           C  
ATOM   2080  CD2 LEU A 146       5.567  -8.111   5.241  1.00  0.89           C  
ATOM   2081  H   LEU A 146       4.398  -3.114   5.838  1.00  0.89           H  
ATOM   2082  HA  LEU A 146       2.381  -5.347   5.746  1.00  0.89           H  
ATOM   2083 1HB  LEU A 146       4.323  -5.904   4.391  1.00  0.89           H  
ATOM   2084 2HB  LEU A 146       5.406  -5.452   5.704  1.00  0.89           H  
ATOM   2085  HG  LEU A 146       4.712  -7.344   7.037  1.00  0.89           H  
ATOM   2086 1HD1 LEU A 146       3.238  -9.131   5.913  1.00  0.89           H  
ATOM   2087 2HD1 LEU A 146       2.689  -7.832   4.838  1.00  0.89           H  
ATOM   2088 3HD1 LEU A 146       2.422  -7.711   6.582  1.00  0.89           H  
ATOM   2089 1HD2 LEU A 146       5.554  -9.159   5.522  1.00  0.89           H  
ATOM   2090 2HD2 LEU A 146       6.539  -7.692   5.488  1.00  0.89           H  
ATOM   2091 3HD2 LEU A 146       5.425  -8.035   4.165  1.00  0.89           H  
ATOM   2092  N   ILE A 147       2.305  -5.306   8.175  1.00  0.83           N  
ATOM   2093  CA  ILE A 147       2.167  -5.353   9.625  1.00  0.83           C  
ATOM   2094  C   ILE A 147       2.227  -6.824  10.028  1.00  0.83           C  
ATOM   2095  O   ILE A 147       1.575  -7.678   9.423  1.00  0.83           O  
ATOM   2096  CB  ILE A 147       0.823  -4.699  10.055  1.00  0.83           C  
ATOM   2097  CG1 ILE A 147       0.734  -3.270   9.475  1.00  0.83           C  
ATOM   2098  CG2 ILE A 147       0.689  -4.678  11.601  1.00  0.83           C  
ATOM   2099  CD1 ILE A 147      -0.600  -2.588   9.645  1.00  0.83           C  
ATOM   2100  H   ILE A 147       1.475  -5.501   7.608  1.00  0.83           H  
ATOM   2101  HA  ILE A 147       2.989  -4.810  10.094  1.00  0.83           H  
ATOM   2102  HB  ILE A 147       0.004  -5.287   9.637  1.00  0.83           H  
ATOM   2103 1HG1 ILE A 147       1.498  -2.657   9.946  1.00  0.83           H  
ATOM   2104 2HG1 ILE A 147       0.934  -3.292   8.408  1.00  0.83           H  
ATOM   2105 1HG2 ILE A 147      -0.295  -4.306  11.888  1.00  0.83           H  
ATOM   2106 2HG2 ILE A 147       1.453  -4.033  12.039  1.00  0.83           H  
ATOM   2107 3HG2 ILE A 147       0.799  -5.681  12.009  1.00  0.83           H  
ATOM   2108 1HD1 ILE A 147      -0.580  -1.618   9.150  1.00  0.83           H  
ATOM   2109 2HD1 ILE A 147      -0.813  -2.436  10.699  1.00  0.83           H  
ATOM   2110 3HD1 ILE A 147      -1.384  -3.200   9.204  1.00  0.83           H  
ATOM   2111  N   HIS A 148       2.997  -7.136  11.057  1.00  0.77           N  
ATOM   2112  CA  HIS A 148       3.121  -8.502  11.559  1.00  0.77           C  
ATOM   2113  C   HIS A 148       2.535  -8.567  12.959  1.00  0.77           C  
ATOM   2114  O   HIS A 148       2.483  -7.541  13.632  1.00  0.77           O  
ATOM   2115  CB  HIS A 148       4.581  -8.960  11.545  1.00  0.77           C  
ATOM   2116  CG  HIS A 148       5.110  -9.270  10.176  1.00  0.77           C  
ATOM   2117  CD2 HIS A 148       6.318  -9.048   9.602  1.00  0.77           C  
ATOM   2118  ND1 HIS A 148       4.398  -9.995   9.226  1.00  0.77           N  
ATOM   2119  CE1 HIS A 148       5.185 -10.253   8.191  1.00  0.77           C  
ATOM   2120  NE2 HIS A 148       6.354  -9.700   8.402  1.00  0.77           N  
ATOM   2121  H   HIS A 148       3.463  -6.387  11.574  1.00  0.77           H  
ATOM   2122  HA  HIS A 148       2.535  -9.166  10.941  1.00  0.77           H  
ATOM   2123 1HB  HIS A 148       5.202  -8.200  12.020  1.00  0.77           H  
ATOM   2124 2HB  HIS A 148       4.653  -9.873  12.136  1.00  0.77           H  
ATOM   2125  HD1 HIS A 148       3.426 -10.299   9.321  1.00  0.77           H  
ATOM   2126  HD2 HIS A 148       7.142  -8.509  10.045  1.00  0.77           H  
ATOM   2127  HE1 HIS A 148       4.916 -10.844   7.321  1.00  0.77           H  
ATOM   2128  HE2 HIS A 148       7.179  -9.803   7.808  1.00  0.77           H  
ATOM   2129  N   ALA A 149       2.068  -9.755  13.345  1.00  0.80           N  
ATOM   2130  CA  ALA A 149       1.362  -9.976  14.612  1.00  0.80           C  
ATOM   2131  C   ALA A 149       0.216  -8.961  14.727  1.00  0.80           C  
ATOM   2132  O   ALA A 149       0.042  -8.282  15.737  1.00  0.80           O  
ATOM   2133  CB  ALA A 149       2.333  -9.883  15.788  1.00  0.80           C  
ATOM   2134  H   ALA A 149       2.166 -10.549  12.735  1.00  0.80           H  
ATOM   2135  HA  ALA A 149       0.930 -10.982  14.611  1.00  0.80           H  
ATOM   2136 1HB  ALA A 149       3.116 -10.634  15.692  1.00  0.80           H  
ATOM   2137 2HB  ALA A 149       1.791 -10.062  16.715  1.00  0.80           H  
ATOM   2138 3HB  ALA A 149       2.785  -8.892  15.840  1.00  0.80           H  
ATOM   2139  N   ALA A 150      -0.504  -8.793  13.624  1.00  0.85           N  
ATOM   2140  CA  ALA A 150      -1.385  -7.645  13.421  1.00  0.85           C  
ATOM   2141  C   ALA A 150      -2.632  -7.663  14.309  1.00  0.85           C  
ATOM   2142  O   ALA A 150      -3.356  -6.680  14.414  1.00  0.85           O  
ATOM   2143  CB  ALA A 150      -1.770  -7.578  11.950  1.00  0.85           C  
ATOM   2144  H   ALA A 150      -0.405  -9.464  12.864  1.00  0.85           H  
ATOM   2145  HA  ALA A 150      -0.826  -6.741  13.666  1.00  0.85           H  
ATOM   2146 1HB  ALA A 150      -0.872  -7.538  11.335  1.00  0.85           H  
ATOM   2147 2HB  ALA A 150      -2.355  -6.676  11.777  1.00  0.85           H  
ATOM   2148 3HB  ALA A 150      -2.364  -8.449  11.679  1.00  0.85           H  
ATOM   2149  N   SER A 151      -2.864  -8.795  14.950  1.00  0.80           N  
ATOM   2150  CA  SER A 151      -3.970  -8.943  15.884  1.00  0.80           C  
ATOM   2151  C   SER A 151      -3.623  -8.405  17.257  1.00  0.80           C  
ATOM   2152  O   SER A 151      -4.492  -8.238  18.106  1.00  0.80           O  
ATOM   2153  CB  SER A 151      -4.242 -10.420  16.074  1.00  0.80           C  
ATOM   2154  OG  SER A 151      -3.113 -11.026  16.686  1.00  0.80           O  
ATOM   2155  H   SER A 151      -2.243  -9.582  14.825  1.00  0.80           H  
ATOM   2156  HA  SER A 151      -4.860  -8.444  15.505  1.00  0.80           H  
ATOM   2157 1HB  SER A 151      -5.115 -10.546  16.714  1.00  0.80           H  
ATOM   2158 2HB  SER A 151      -4.426 -10.879  15.106  1.00  0.80           H  
ATOM   2159  HG  SER A 151      -2.677 -11.637  16.052  1.00  0.80           H  
ATOM   2160  N   GLY A 152      -2.337  -8.202  17.491  1.00  0.79           N  
ATOM   2161  CA  GLY A 152      -1.849  -7.783  18.790  1.00  0.79           C  
ATOM   2162  C   GLY A 152      -1.930  -6.283  18.933  1.00  0.79           C  
ATOM   2163  O   GLY A 152      -2.385  -5.609  18.013  1.00  0.79           O  
ATOM   2164  H   GLY A 152      -1.658  -8.346  16.753  1.00  0.79           H  
ATOM   2165 1HA  GLY A 152      -2.429  -8.254  19.583  1.00  0.79           H  
ATOM   2166 2HA  GLY A 152      -0.817  -8.095  18.888  1.00  0.79           H  
ATOM   2167  N   GLY A 153      -1.533  -5.746  20.075  1.00  0.81           N  
ATOM   2168  CA  GLY A 153      -1.776  -4.340  20.352  1.00  0.81           C  
ATOM   2169  C   GLY A 153      -1.141  -3.386  19.364  1.00  0.81           C  
ATOM   2170  O   GLY A 153      -1.860  -2.682  18.664  1.00  0.81           O  
ATOM   2171  H   GLY A 153      -1.058  -6.328  20.779  1.00  0.81           H  
ATOM   2172 1HA  GLY A 153      -2.850  -4.168  20.323  1.00  0.81           H  
ATOM   2173 2HA  GLY A 153      -1.412  -4.103  21.348  1.00  0.81           H  
ATOM   2174  N   VAL A 154       0.179  -3.373  19.251  1.00  0.78           N  
ATOM   2175  CA  VAL A 154       0.847  -2.413  18.359  1.00  0.78           C  
ATOM   2176  C   VAL A 154       0.408  -2.625  16.909  1.00  0.78           C  
ATOM   2177  O   VAL A 154       0.226  -1.667  16.151  1.00  0.78           O  
ATOM   2178  CB  VAL A 154       2.398  -2.500  18.471  1.00  0.78           C  
ATOM   2179  CG1 VAL A 154       3.089  -1.485  17.565  1.00  0.78           C  
ATOM   2180  CG2 VAL A 154       2.866  -2.264  19.923  1.00  0.78           C  
ATOM   2181  H   VAL A 154       0.740  -4.023  19.815  1.00  0.78           H  
ATOM   2182  HA  VAL A 154       0.544  -1.405  18.645  1.00  0.78           H  
ATOM   2183  HB  VAL A 154       2.706  -3.493  18.161  1.00  0.78           H  
ATOM   2184 1HG1 VAL A 154       4.167  -1.601  17.654  1.00  0.78           H  
ATOM   2185 2HG1 VAL A 154       2.796  -0.474  17.850  1.00  0.78           H  
ATOM   2186 3HG1 VAL A 154       2.810  -1.660  16.529  1.00  0.78           H  
ATOM   2187 1HG2 VAL A 154       3.947  -2.382  19.980  1.00  0.78           H  
ATOM   2188 2HG2 VAL A 154       2.414  -2.991  20.594  1.00  0.78           H  
ATOM   2189 3HG2 VAL A 154       2.607  -1.257  20.244  1.00  0.78           H  
ATOM   2190  N   GLY A 155       0.147  -3.870  16.532  1.00  0.88           N  
ATOM   2191  CA  GLY A 155      -0.326  -4.159  15.187  1.00  0.88           C  
ATOM   2192  C   GLY A 155      -1.646  -3.493  14.857  1.00  0.88           C  
ATOM   2193  O   GLY A 155      -1.817  -2.966  13.763  1.00  0.88           O  
ATOM   2194  H   GLY A 155       0.271  -4.640  17.188  1.00  0.88           H  
ATOM   2195 1HA  GLY A 155       0.416  -3.803  14.475  1.00  0.88           H  
ATOM   2196 2HA  GLY A 155      -0.435  -5.234  15.075  1.00  0.88           H  
ATOM   2197  N   GLN A 156      -2.561  -3.431  15.810  1.00  0.80           N  
ATOM   2198  CA  GLN A 156      -3.834  -2.746  15.603  1.00  0.80           C  
ATOM   2199  C   GLN A 156      -3.652  -1.243  15.409  1.00  0.80           C  
ATOM   2200  O   GLN A 156      -4.308  -0.633  14.559  1.00  0.80           O  
ATOM   2201  CB  GLN A 156      -4.750  -2.992  16.802  1.00  0.80           C  
ATOM   2202  CG  GLN A 156      -5.286  -4.408  16.858  1.00  0.80           C  
ATOM   2203  CD  GLN A 156      -6.174  -4.658  18.058  1.00  0.80           C  
ATOM   2204  NE2 GLN A 156      -6.253  -5.883  18.490  1.00  0.80           N  
ATOM   2205  OE1 GLN A 156      -6.814  -3.752  18.583  1.00  0.80           O  
ATOM   2206  H   GLN A 156      -2.374  -3.860  16.719  1.00  0.80           H  
ATOM   2207  HA  GLN A 156      -4.308  -3.136  14.701  1.00  0.80           H  
ATOM   2208 1HB  GLN A 156      -4.212  -2.771  17.721  1.00  0.80           H  
ATOM   2209 2HB  GLN A 156      -5.592  -2.308  16.735  1.00  0.80           H  
ATOM   2210 1HG  GLN A 156      -5.857  -4.592  15.952  1.00  0.80           H  
ATOM   2211 2HG  GLN A 156      -4.464  -5.114  16.881  1.00  0.80           H  
ATOM   2212 1HE2 GLN A 156      -6.865  -6.094  19.255  1.00  0.80           H  
ATOM   2213 2HE2 GLN A 156      -5.705  -6.617  18.049  1.00  0.80           H  
ATOM   2214  N   ALA A 157      -2.734  -0.646  16.157  1.00  0.85           N  
ATOM   2215  CA  ALA A 157      -2.466   0.781  16.018  1.00  0.85           C  
ATOM   2216  C   ALA A 157      -1.868   1.097  14.652  1.00  0.85           C  
ATOM   2217  O   ALA A 157      -2.166   2.126  14.042  1.00  0.85           O  
ATOM   2218  CB  ALA A 157      -1.531   1.240  17.108  1.00  0.85           C  
ATOM   2219  H   ALA A 157      -2.214  -1.187  16.843  1.00  0.85           H  
ATOM   2220  HA  ALA A 157      -3.407   1.323  16.112  1.00  0.85           H  
ATOM   2221 1HB  ALA A 157      -2.072   1.264  18.047  1.00  0.85           H  
ATOM   2222 2HB  ALA A 157      -1.179   2.246  16.888  1.00  0.85           H  
ATOM   2223 3HB  ALA A 157      -0.677   0.571  17.192  1.00  0.85           H  
ATOM   2224  N   ALA A 158      -1.024   0.200  14.170  1.00  0.89           N  
ATOM   2225  CA  ALA A 158      -0.411   0.368  12.866  1.00  0.89           C  
ATOM   2226  C   ALA A 158      -1.468   0.309  11.762  1.00  0.89           C  
ATOM   2227  O   ALA A 158      -1.397   1.079  10.810  1.00  0.89           O  
ATOM   2228  CB  ALA A 158       0.666  -0.694  12.667  1.00  0.89           C  
ATOM   2229  H   ALA A 158      -0.782  -0.617  14.733  1.00  0.89           H  
ATOM   2230  HA  ALA A 158       0.057   1.354  12.825  1.00  0.89           H  
ATOM   2231 1HB  ALA A 158       1.438  -0.587  13.429  1.00  0.89           H  
ATOM   2232 2HB  ALA A 158       1.114  -0.572  11.682  1.00  0.89           H  
ATOM   2233 3HB  ALA A 158       0.229  -1.689  12.742  1.00  0.89           H  
ATOM   2234  N   ILE A 159      -2.463  -0.561  11.898  1.00  0.86           N  
ATOM   2235  CA  ILE A 159      -3.530  -0.659  10.896  1.00  0.86           C  
ATOM   2236  C   ILE A 159      -4.314   0.644  10.843  1.00  0.86           C  
ATOM   2237  O   ILE A 159      -4.530   1.206   9.768  1.00  0.86           O  
ATOM   2238  CB  ILE A 159      -4.542  -1.819  11.189  1.00  0.86           C  
ATOM   2239  CG1 ILE A 159      -3.855  -3.193  11.078  1.00  0.86           C  
ATOM   2240  CG2 ILE A 159      -5.734  -1.777  10.203  1.00  0.86           C  
ATOM   2241  CD1 ILE A 159      -4.624  -4.357  11.708  1.00  0.86           C  
ATOM   2242  H   ILE A 159      -2.479  -1.184  12.704  1.00  0.86           H  
ATOM   2243  HA  ILE A 159      -3.081  -0.815   9.915  1.00  0.86           H  
ATOM   2244  HB  ILE A 159      -4.927  -1.699  12.202  1.00  0.86           H  
ATOM   2245 1HG1 ILE A 159      -3.688  -3.413  10.025  1.00  0.86           H  
ATOM   2246 2HG1 ILE A 159      -2.887  -3.143  11.561  1.00  0.86           H  
ATOM   2247 1HG2 ILE A 159      -6.421  -2.590  10.413  1.00  0.86           H  
ATOM   2248 2HG2 ILE A 159      -5.385  -1.862   9.175  1.00  0.86           H  
ATOM   2249 3HG2 ILE A 159      -6.293  -0.849  10.314  1.00  0.86           H  
ATOM   2250 1HD1 ILE A 159      -4.036  -5.266  11.617  1.00  0.86           H  
ATOM   2251 2HD1 ILE A 159      -5.578  -4.504  11.204  1.00  0.86           H  
ATOM   2252 3HD1 ILE A 159      -4.797  -4.157  12.764  1.00  0.86           H  
ATOM   2253  N   ILE A 160      -4.765   1.131  11.987  1.00  0.82           N  
ATOM   2254  CA  ILE A 160      -5.629   2.306  11.974  1.00  0.82           C  
ATOM   2255  C   ILE A 160      -4.866   3.567  11.568  1.00  0.82           C  
ATOM   2256  O   ILE A 160      -5.416   4.402  10.852  1.00  0.82           O  
ATOM   2257  CB  ILE A 160      -6.423   2.424  13.305  1.00  0.82           C  
ATOM   2258  CG1 ILE A 160      -7.619   3.387  13.180  1.00  0.82           C  
ATOM   2259  CG2 ILE A 160      -5.522   2.776  14.474  1.00  0.82           C  
ATOM   2260  CD1 ILE A 160      -8.760   2.923  12.260  1.00  0.82           C  
ATOM   2261  H   ILE A 160      -4.567   0.656  12.868  1.00  0.82           H  
ATOM   2262  HA  ILE A 160      -6.361   2.142  11.183  1.00  0.82           H  
ATOM   2263  HB  ILE A 160      -6.822   1.439  13.519  1.00  0.82           H  
ATOM   2264 1HG1 ILE A 160      -8.037   3.532  14.174  1.00  0.82           H  
ATOM   2265 2HG1 ILE A 160      -7.261   4.352  12.828  1.00  0.82           H  
ATOM   2266 1HG2 ILE A 160      -6.100   2.738  15.398  1.00  0.82           H  
ATOM   2267 2HG2 ILE A 160      -5.119   3.782  14.357  1.00  0.82           H  
ATOM   2268 3HG2 ILE A 160      -4.711   2.059  14.552  1.00  0.82           H  
ATOM   2269 1HD1 ILE A 160      -9.582   3.633  12.326  1.00  0.82           H  
ATOM   2270 2HD1 ILE A 160      -9.118   1.943  12.574  1.00  0.82           H  
ATOM   2271 3HD1 ILE A 160      -8.420   2.876  11.227  1.00  0.82           H  
ATOM   2272  N   LEU A 161      -3.586   3.692  11.903  1.00  0.83           N  
ATOM   2273  CA  LEU A 161      -2.803   4.823  11.399  1.00  0.83           C  
ATOM   2274  C   LEU A 161      -2.664   4.727   9.887  1.00  0.83           C  
ATOM   2275  O   LEU A 161      -2.864   5.709   9.175  1.00  0.83           O  
ATOM   2276  CB  LEU A 161      -1.404   4.876  12.023  1.00  0.83           C  
ATOM   2277  CG  LEU A 161      -0.494   6.006  11.499  1.00  0.83           C  
ATOM   2278  CD1 LEU A 161      -1.078   7.413  11.692  1.00  0.83           C  
ATOM   2279  CD2 LEU A 161       0.877   5.960  12.152  1.00  0.83           C  
ATOM   2280  H   LEU A 161      -3.140   2.997  12.504  1.00  0.83           H  
ATOM   2281  HA  LEU A 161      -3.332   5.749  11.629  1.00  0.83           H  
ATOM   2282 1HB  LEU A 161      -1.514   4.980  13.097  1.00  0.83           H  
ATOM   2283 2HB  LEU A 161      -0.903   3.930  11.825  1.00  0.83           H  
ATOM   2284  HG  LEU A 161      -0.346   5.850  10.430  1.00  0.83           H  
ATOM   2285 1HD1 LEU A 161      -0.355   8.162  11.369  1.00  0.83           H  
ATOM   2286 2HD1 LEU A 161      -1.317   7.576  12.742  1.00  0.83           H  
ATOM   2287 3HD1 LEU A 161      -1.977   7.532  11.090  1.00  0.83           H  
ATOM   2288 1HD2 LEU A 161       1.582   6.490  11.518  1.00  0.83           H  
ATOM   2289 2HD2 LEU A 161       1.213   4.935  12.264  1.00  0.83           H  
ATOM   2290 3HD2 LEU A 161       0.850   6.438  13.126  1.00  0.83           H  
ATOM   2291  N   ALA A 162      -2.356   3.541   9.385  1.00  0.87           N  
ATOM   2292  CA  ALA A 162      -2.195   3.354   7.953  1.00  0.87           C  
ATOM   2293  C   ALA A 162      -3.502   3.671   7.215  1.00  0.87           C  
ATOM   2294  O   ALA A 162      -3.486   4.334   6.180  1.00  0.87           O  
ATOM   2295  CB  ALA A 162      -1.709   1.934   7.676  1.00  0.87           C  
ATOM   2296  H   ALA A 162      -2.211   2.741  10.003  1.00  0.87           H  
ATOM   2297  HA  ALA A 162      -1.439   4.057   7.600  1.00  0.87           H  
ATOM   2298 1HB  ALA A 162      -0.738   1.782   8.145  1.00  0.87           H  
ATOM   2299 2HB  ALA A 162      -1.613   1.772   6.605  1.00  0.87           H  
ATOM   2300 3HB  ALA A 162      -2.414   1.213   8.088  1.00  0.87           H  
ATOM   2301  N   LYS A 163      -4.648   3.285   7.760  1.00  0.77           N  
ATOM   2302  CA  LYS A 163      -5.926   3.661   7.149  1.00  0.77           C  
ATOM   2303  C   LYS A 163      -6.205   5.160   7.258  1.00  0.77           C  
ATOM   2304  O   LYS A 163      -6.721   5.761   6.316  1.00  0.77           O  
ATOM   2305  CB  LYS A 163      -7.076   2.849   7.755  1.00  0.77           C  
ATOM   2306  CG  LYS A 163      -8.438   3.054   7.074  1.00  0.77           C  
ATOM   2307  CD  LYS A 163      -8.480   2.593   5.613  1.00  0.77           C  
ATOM   2308  CE  LYS A 163      -9.866   2.818   5.015  1.00  0.77           C  
ATOM   2309  NZ  LYS A 163      -9.929   2.351   3.589  1.00  0.77           N1+
ATOM   2310  H   LYS A 163      -4.637   2.699   8.600  1.00  0.77           H  
ATOM   2311  HA  LYS A 163      -5.863   3.425   6.086  1.00  0.77           H  
ATOM   2312 1HB  LYS A 163      -6.817   1.792   7.693  1.00  0.77           H  
ATOM   2313 2HB  LYS A 163      -7.176   3.115   8.807  1.00  0.77           H  
ATOM   2314 1HG  LYS A 163      -9.185   2.502   7.636  1.00  0.77           H  
ATOM   2315 2HG  LYS A 163      -8.700   4.108   7.110  1.00  0.77           H  
ATOM   2316 1HD  LYS A 163      -7.750   3.148   5.027  1.00  0.77           H  
ATOM   2317 2HD  LYS A 163      -8.240   1.534   5.567  1.00  0.77           H  
ATOM   2318 1HE  LYS A 163     -10.608   2.285   5.608  1.00  0.77           H  
ATOM   2319 2HE  LYS A 163     -10.092   3.885   5.049  1.00  0.77           H  
ATOM   2320 1HZ  LYS A 163     -10.824   2.605   3.183  1.00  0.77           H  
ATOM   2321 2HZ  LYS A 163      -9.821   1.342   3.542  1.00  0.77           H  
ATOM   2322 3HZ  LYS A 163      -9.194   2.792   3.045  1.00  0.77           H  
ATOM   2323  N   HIS A 164      -5.796   5.797   8.347  1.00  0.75           N  
ATOM   2324  CA  HIS A 164      -5.950   7.248   8.492  1.00  0.75           C  
ATOM   2325  C   HIS A 164      -5.213   8.001   7.389  1.00  0.75           C  
ATOM   2326  O   HIS A 164      -5.717   9.008   6.902  1.00  0.75           O  
ATOM   2327  CB  HIS A 164      -5.465   7.705   9.874  1.00  0.75           C  
ATOM   2328  CG  HIS A 164      -5.928   9.078  10.257  1.00  0.75           C  
ATOM   2329  CD2 HIS A 164      -5.287  10.275  10.307  1.00  0.75           C  
ATOM   2330  ND1 HIS A 164      -7.219   9.348  10.695  1.00  0.75           N  
ATOM   2331  CE1 HIS A 164      -7.312  10.627  11.027  1.00  0.75           C  
ATOM   2332  NE2 HIS A 164      -6.152  11.205  10.819  1.00  0.75           N  
ATOM   2333  H   HIS A 164      -5.374   5.269   9.113  1.00  0.75           H  
ATOM   2334  HA  HIS A 164      -7.011   7.488   8.401  1.00  0.75           H  
ATOM   2335 1HB  HIS A 164      -5.848   7.005  10.617  1.00  0.75           H  
ATOM   2336 2HB  HIS A 164      -4.376   7.678   9.907  1.00  0.75           H  
ATOM   2337  HD1 HIS A 164      -7.981   8.659  10.746  1.00  0.75           H  
ATOM   2338  HD2 HIS A 164      -4.261  10.460  10.014  1.00  0.75           H  
ATOM   2339  HE1 HIS A 164      -8.205  11.119  11.399  1.00  0.75           H  
ATOM   2340  HE2 HIS A 164      -5.930  12.186  11.036  1.00  0.75           H  
ATOM   2341  N   VAL A 165      -4.086   7.478   6.922  1.00  0.74           N  
ATOM   2342  CA  VAL A 165      -3.350   8.078   5.798  1.00  0.74           C  
ATOM   2343  C   VAL A 165      -3.626   7.374   4.458  1.00  0.74           C  
ATOM   2344  O   VAL A 165      -2.921   7.560   3.463  1.00  0.74           O  
ATOM   2345  CB  VAL A 165      -1.827   8.164   6.105  1.00  0.74           C  
ATOM   2346  CG1 VAL A 165      -1.578   8.960   7.395  1.00  0.74           C  
ATOM   2347  CG2 VAL A 165      -1.173   6.789   6.226  1.00  0.74           C  
ATOM   2348  H   VAL A 165      -3.701   6.642   7.358  1.00  0.74           H  
ATOM   2349  HA  VAL A 165      -3.698   9.105   5.679  1.00  0.74           H  
ATOM   2350  HB  VAL A 165      -1.347   8.698   5.290  1.00  0.74           H  
ATOM   2351 1HG1 VAL A 165      -0.506   9.110   7.521  1.00  0.74           H  
ATOM   2352 2HG1 VAL A 165      -1.965   8.425   8.263  1.00  0.74           H  
ATOM   2353 3HG1 VAL A 165      -2.060   9.934   7.323  1.00  0.74           H  
ATOM   2354 1HG2 VAL A 165      -0.097   6.914   6.352  1.00  0.74           H  
ATOM   2355 2HG2 VAL A 165      -1.350   6.205   5.325  1.00  0.74           H  
ATOM   2356 3HG2 VAL A 165      -1.565   6.254   7.087  1.00  0.74           H  
ATOM   2357  N   GLY A 166      -4.675   6.564   4.415  1.00  0.76           N  
ATOM   2358  CA  GLY A 166      -5.140   5.963   3.173  1.00  0.76           C  
ATOM   2359  C   GLY A 166      -4.188   4.996   2.502  1.00  0.76           C  
ATOM   2360  O   GLY A 166      -4.122   4.949   1.274  1.00  0.76           O  
ATOM   2361  H   GLY A 166      -5.206   6.380   5.259  1.00  0.76           H  
ATOM   2362 1HA  GLY A 166      -6.075   5.443   3.370  1.00  0.76           H  
ATOM   2363 2HA  GLY A 166      -5.348   6.764   2.467  1.00  0.76           H  
ATOM   2364  N   ALA A 167      -3.395   4.281   3.281  1.00  0.85           N  
ATOM   2365  CA  ALA A 167      -2.397   3.362   2.748  1.00  0.85           C  
ATOM   2366  C   ALA A 167      -2.975   2.013   2.332  1.00  0.85           C  
ATOM   2367  O   ALA A 167      -4.023   1.592   2.822  1.00  0.85           O  
ATOM   2368  CB  ALA A 167      -1.338   3.150   3.798  1.00  0.85           C  
ATOM   2369  H   ALA A 167      -3.483   4.362   4.293  1.00  0.85           H  
ATOM   2370  HA  ALA A 167      -1.932   3.808   1.874  1.00  0.85           H  
ATOM   2371 1HB  ALA A 167      -0.800   4.079   3.969  1.00  0.85           H  
ATOM   2372 2HB  ALA A 167      -0.637   2.386   3.466  1.00  0.85           H  
ATOM   2373 3HB  ALA A 167      -1.801   2.816   4.721  1.00  0.85           H  
ATOM   2374  N   GLU A 168      -2.259   1.312   1.468  1.00  0.84           N  
ATOM   2375  CA  GLU A 168      -2.509  -0.112   1.256  1.00  0.84           C  
ATOM   2376  C   GLU A 168      -1.907  -0.824   2.465  1.00  0.84           C  
ATOM   2377  O   GLU A 168      -0.835  -0.456   2.950  1.00  0.84           O  
ATOM   2378  CB  GLU A 168      -1.868  -0.597  -0.047  1.00  0.84           C  
ATOM   2379  CG  GLU A 168      -2.083  -2.088  -0.330  1.00  0.84           C  
ATOM   2380  CD  GLU A 168      -1.496  -2.524  -1.661  1.00  0.84           C  
ATOM   2381  OE1 GLU A 168      -0.555  -1.873  -2.163  1.00  0.84           O  
ATOM   2382  OE2 GLU A 168      -1.994  -3.508  -2.245  1.00  0.84           O1-
ATOM   2383  H   GLU A 168      -1.447   1.728   1.030  1.00  0.84           H  
ATOM   2384  HA  GLU A 168      -3.582  -0.300   1.222  1.00  0.84           H  
ATOM   2385 1HB  GLU A 168      -2.284  -0.018  -0.871  1.00  0.84           H  
ATOM   2386 2HB  GLU A 168      -0.803  -0.393   0.004  1.00  0.84           H  
ATOM   2387 1HG  GLU A 168      -1.614  -2.671   0.462  1.00  0.84           H  
ATOM   2388 2HG  GLU A 168      -3.151  -2.297  -0.323  1.00  0.84           H  
ATOM   2389  N   ILE A 169      -2.598  -1.830   2.973  1.00  0.84           N  
ATOM   2390  CA  ILE A 169      -2.183  -2.528   4.184  1.00  0.84           C  
ATOM   2391  C   ILE A 169      -2.080  -3.994   3.812  1.00  0.84           C  
ATOM   2392  O   ILE A 169      -3.000  -4.542   3.230  1.00  0.84           O  
ATOM   2393  CB  ILE A 169      -3.230  -2.317   5.329  1.00  0.84           C  
ATOM   2394  CG1 ILE A 169      -3.337  -0.814   5.662  1.00  0.84           C  
ATOM   2395  CG2 ILE A 169      -2.859  -3.144   6.588  1.00  0.84           C  
ATOM   2396  CD1 ILE A 169      -4.432  -0.421   6.654  1.00  0.84           C  
ATOM   2397  H   ILE A 169      -3.451  -2.141   2.526  1.00  0.84           H  
ATOM   2398  HA  ILE A 169      -1.208  -2.177   4.516  1.00  0.84           H  
ATOM   2399  HB  ILE A 169      -4.204  -2.659   4.972  1.00  0.84           H  
ATOM   2400 1HG1 ILE A 169      -2.380  -0.485   6.058  1.00  0.84           H  
ATOM   2401 2HG1 ILE A 169      -3.523  -0.261   4.746  1.00  0.84           H  
ATOM   2402 1HG2 ILE A 169      -3.590  -2.984   7.379  1.00  0.84           H  
ATOM   2403 2HG2 ILE A 169      -1.870  -2.856   6.941  1.00  0.84           H  
ATOM   2404 3HG2 ILE A 169      -2.856  -4.206   6.346  1.00  0.84           H  
ATOM   2405 1HD1 ILE A 169      -4.571   0.658   6.622  1.00  0.84           H  
ATOM   2406 2HD1 ILE A 169      -4.141  -0.707   7.662  1.00  0.84           H  
ATOM   2407 3HD1 ILE A 169      -5.370  -0.904   6.392  1.00  0.84           H  
ATOM   2408  N   PHE A 170      -0.994  -4.641   4.193  1.00  0.86           N  
ATOM   2409  CA  PHE A 170      -0.955  -6.091   4.283  1.00  0.86           C  
ATOM   2410  C   PHE A 170      -0.731  -6.368   5.759  1.00  0.86           C  
ATOM   2411  O   PHE A 170      -0.006  -5.636   6.437  1.00  0.86           O  
ATOM   2412  CB  PHE A 170       0.152  -6.671   3.411  1.00  0.86           C  
ATOM   2413  CG  PHE A 170      -0.072  -6.451   1.942  1.00  0.86           C  
ATOM   2414  CD1 PHE A 170       0.689  -5.504   1.239  1.00  0.86           C  
ATOM   2415  CD2 PHE A 170      -1.051  -7.187   1.252  1.00  0.86           C  
ATOM   2416  CE1 PHE A 170       0.519  -5.332  -0.158  1.00  0.86           C  
ATOM   2417  CE2 PHE A 170      -1.220  -7.037  -0.144  1.00  0.86           C  
ATOM   2418  CZ  PHE A 170      -0.434  -6.105  -0.849  1.00  0.86           C  
ATOM   2419  H   PHE A 170      -0.175  -4.125   4.519  1.00  0.86           H  
ATOM   2420  HA  PHE A 170      -1.914  -6.514   3.982  1.00  0.86           H  
ATOM   2421 1HB  PHE A 170       1.103  -6.225   3.697  1.00  0.86           H  
ATOM   2422 2HB  PHE A 170       0.206  -7.742   3.594  1.00  0.86           H  
ATOM   2423  HD1 PHE A 170       1.401  -4.893   1.769  1.00  0.86           H  
ATOM   2424  HD2 PHE A 170      -1.680  -7.880   1.789  1.00  0.86           H  
ATOM   2425  HE1 PHE A 170       1.108  -4.607  -0.694  1.00  0.86           H  
ATOM   2426  HE2 PHE A 170      -1.955  -7.623  -0.665  1.00  0.86           H  
ATOM   2427  HZ  PHE A 170      -0.573  -5.968  -1.912  1.00  0.86           H  
ATOM   2428  N   ALA A 171      -1.398  -7.383   6.278  1.00  0.87           N  
ATOM   2429  CA  ALA A 171      -1.404  -7.653   7.706  1.00  0.87           C  
ATOM   2430  C   ALA A 171      -1.325  -9.161   7.887  1.00  0.87           C  
ATOM   2431  O   ALA A 171      -1.918  -9.906   7.119  1.00  0.87           O  
ATOM   2432  CB  ALA A 171      -2.695  -7.079   8.308  1.00  0.87           C  
ATOM   2433  H   ALA A 171      -1.956  -7.993   5.671  1.00  0.87           H  
ATOM   2434  HA  ALA A 171      -0.538  -7.190   8.178  1.00  0.87           H  
ATOM   2435 1HB  ALA A 171      -2.689  -5.993   8.218  1.00  0.87           H  
ATOM   2436 2HB  ALA A 171      -2.769  -7.348   9.357  1.00  0.87           H  
ATOM   2437 3HB  ALA A 171      -3.559  -7.479   7.776  1.00  0.87           H  
ATOM   2438  N   THR A 172      -0.588  -9.627   8.880  1.00  0.77           N  
ATOM   2439  CA  THR A 172      -0.472 -11.066   9.105  1.00  0.77           C  
ATOM   2440  C   THR A 172      -0.906 -11.451  10.510  1.00  0.77           C  
ATOM   2441  O   THR A 172      -0.469 -10.807  11.476  1.00  0.77           O  
ATOM   2442  CB  THR A 172       0.965 -11.548   8.879  1.00  0.77           C  
ATOM   2443  CG2 THR A 172       1.531 -11.080   7.560  1.00  0.77           C  
ATOM   2444  OG1 THR A 172       1.806 -11.030   9.909  1.00  0.77           O  
ATOM   2445  H   THR A 172      -0.058  -8.986   9.465  1.00  0.77           H  
ATOM   2446  HA  THR A 172      -1.110 -11.588   8.400  1.00  0.77           H  
ATOM   2447  HB  THR A 172       0.975 -12.629   8.923  1.00  0.77           H  
ATOM   2448  HG1 THR A 172       1.248 -10.968  10.695  1.00  0.77           H  
ATOM   2449 1HG2 THR A 172       2.443 -11.636   7.352  1.00  0.77           H  
ATOM   2450 2HG2 THR A 172       1.752 -10.015   7.605  1.00  0.77           H  
ATOM   2451 3HG2 THR A 172       0.817 -11.262   6.760  1.00  0.77           H  
ATOM   2452  N   VAL A 173      -1.737 -12.478  10.626  1.00  0.74           N  
ATOM   2453  CA  VAL A 173      -2.257 -12.946  11.915  1.00  0.74           C  
ATOM   2454  C   VAL A 173      -2.143 -14.462  12.030  1.00  0.74           C  
ATOM   2455  O   VAL A 173      -1.983 -15.163  11.024  1.00  0.74           O  
ATOM   2456  CB  VAL A 173      -3.746 -12.556  12.123  1.00  0.74           C  
ATOM   2457  CG1 VAL A 173      -3.921 -11.033  12.122  1.00  0.74           C  
ATOM   2458  CG2 VAL A 173      -4.646 -13.177  11.056  1.00  0.74           C  
ATOM   2459  H   VAL A 173      -2.037 -12.986   9.790  1.00  0.74           H  
ATOM   2460  HA  VAL A 173      -1.672 -12.497  12.718  1.00  0.74           H  
ATOM   2461  HB  VAL A 173      -4.063 -12.930  13.095  1.00  0.74           H  
ATOM   2462 1HG1 VAL A 173      -4.948 -10.784  12.396  1.00  0.74           H  
ATOM   2463 2HG1 VAL A 173      -3.705 -10.625  11.136  1.00  0.74           H  
ATOM   2464 3HG1 VAL A 173      -3.248 -10.592  12.853  1.00  0.74           H  
ATOM   2465 1HG2 VAL A 173      -5.660 -12.817  11.189  1.00  0.74           H  
ATOM   2466 2HG2 VAL A 173      -4.658 -14.263  11.152  1.00  0.74           H  
ATOM   2467 3HG2 VAL A 173      -4.306 -12.910  10.059  1.00  0.74           H  
ATOM   2468  N   GLY A 174      -2.215 -14.975  13.247  1.00  0.72           N  
ATOM   2469  CA  GLY A 174      -2.050 -16.400  13.481  1.00  0.72           C  
ATOM   2470  C   GLY A 174      -3.274 -17.287  13.398  1.00  0.72           C  
ATOM   2471  O   GLY A 174      -3.121 -18.492  13.207  1.00  0.72           O  
ATOM   2472  H   GLY A 174      -2.305 -14.349  14.055  1.00  0.72           H  
ATOM   2473 1HA  GLY A 174      -1.321 -16.781  12.769  1.00  0.72           H  
ATOM   2474 2HA  GLY A 174      -1.625 -16.528  14.476  1.00  0.72           H  
ATOM   2475  N   THR A 175      -4.472 -16.740  13.559  1.00  0.71           N  
ATOM   2476  CA  THR A 175      -5.691 -17.560  13.569  1.00  0.71           C  
ATOM   2477  C   THR A 175      -6.832 -16.927  12.792  1.00  0.71           C  
ATOM   2478  O   THR A 175      -6.815 -15.733  12.495  1.00  0.71           O  
ATOM   2479  CB  THR A 175      -6.234 -17.784  15.002  1.00  0.71           C  
ATOM   2480  CG2 THR A 175      -5.180 -18.320  15.943  1.00  0.71           C  
ATOM   2481  OG1 THR A 175      -6.717 -16.546  15.526  1.00  0.71           O  
ATOM   2482  H   THR A 175      -4.569 -15.747  13.693  1.00  0.71           H  
ATOM   2483  HA  THR A 175      -5.474 -18.533  13.128  1.00  0.71           H  
ATOM   2484  HB  THR A 175      -7.062 -18.488  14.964  1.00  0.71           H  
ATOM   2485  HG1 THR A 175      -6.835 -16.652  16.484  1.00  0.71           H  
ATOM   2486 1HG2 THR A 175      -5.655 -18.661  16.862  1.00  0.71           H  
ATOM   2487 2HG2 THR A 175      -4.457 -17.542  16.185  1.00  0.71           H  
ATOM   2488 3HG2 THR A 175      -4.668 -19.161  15.482  1.00  0.71           H  
ATOM   2489  N   ASP A 176      -7.852 -17.717  12.497  1.00  0.73           N  
ATOM   2490  CA  ASP A 176      -9.008 -17.245  11.736  1.00  0.73           C  
ATOM   2491  C   ASP A 176      -9.907 -16.330  12.553  1.00  0.73           C  
ATOM   2492  O   ASP A 176     -10.573 -15.451  12.019  1.00  0.73           O  
ATOM   2493  CB  ASP A 176      -9.829 -18.437  11.264  1.00  0.73           C  
ATOM   2494  CG  ASP A 176      -9.136 -19.227  10.177  1.00  0.73           C  
ATOM   2495  OD1 ASP A 176      -8.396 -18.653   9.341  1.00  0.73           O  
ATOM   2496  OD2 ASP A 176      -9.347 -20.458  10.131  1.00  0.73           O1-
ATOM   2497  H   ASP A 176      -7.831 -18.694  12.792  1.00  0.73           H  
ATOM   2498  HA  ASP A 176      -8.665 -16.689  10.863  1.00  0.73           H  
ATOM   2499 1HB  ASP A 176     -10.025 -19.090  12.113  1.00  0.73           H  
ATOM   2500 2HB  ASP A 176     -10.778 -18.076  10.878  1.00  0.73           H  
ATOM   2501  N   GLU A 177      -9.897 -16.493  13.864  1.00  0.71           N  
ATOM   2502  CA  GLU A 177     -10.596 -15.569  14.755  1.00  0.71           C  
ATOM   2503  C   GLU A 177      -9.926 -14.202  14.722  1.00  0.71           C  
ATOM   2504  O   GLU A 177     -10.572 -13.162  14.686  1.00  0.71           O  
ATOM   2505  CB  GLU A 177     -10.544 -16.140  16.167  1.00  0.71           C  
ATOM   2506  CG  GLU A 177     -11.165 -15.266  17.224  1.00  0.71           C  
ATOM   2507  CD  GLU A 177     -11.290 -15.991  18.543  1.00  0.71           C  
ATOM   2508  OE1 GLU A 177     -10.480 -16.895  18.840  1.00  0.71           O  
ATOM   2509  OE2 GLU A 177     -12.243 -15.714  19.295  1.00  0.71           O1-
ATOM   2510  H   GLU A 177      -9.405 -17.288  14.267  1.00  0.71           H  
ATOM   2511  HA  GLU A 177     -11.635 -15.452  14.440  1.00  0.71           H  
ATOM   2512 1HB  GLU A 177     -11.060 -17.099  16.157  1.00  0.71           H  
ATOM   2513 2HB  GLU A 177      -9.501 -16.310  16.432  1.00  0.71           H  
ATOM   2514 1HG  GLU A 177     -10.557 -14.374  17.354  1.00  0.71           H  
ATOM   2515 2HG  GLU A 177     -12.156 -14.966  16.895  1.00  0.71           H  
ATOM   2516  N   LYS A 178      -8.605 -14.196  14.677  1.00  0.73           N  
ATOM   2517  CA  LYS A 178      -7.860 -12.944  14.589  1.00  0.73           C  
ATOM   2518  C   LYS A 178      -8.027 -12.319  13.211  1.00  0.73           C  
ATOM   2519  O   LYS A 178      -8.060 -11.100  13.068  1.00  0.73           O  
ATOM   2520  CB  LYS A 178      -6.399 -13.235  14.900  1.00  0.73           C  
ATOM   2521  CG  LYS A 178      -6.188 -13.498  16.381  1.00  0.73           C  
ATOM   2522  CD  LYS A 178      -4.769 -13.915  16.686  1.00  0.73           C  
ATOM   2523  CE  LYS A 178      -4.520 -13.818  18.176  1.00  0.73           C  
ATOM   2524  NZ  LYS A 178      -3.073 -13.814  18.515  1.00  0.73           N1+
ATOM   2525  H   LYS A 178      -8.095 -15.076  14.716  1.00  0.73           H  
ATOM   2526  HA  LYS A 178      -8.247 -12.231  15.321  1.00  0.73           H  
ATOM   2527 1HB  LYS A 178      -6.071 -14.098  14.324  1.00  0.73           H  
ATOM   2528 2HB  LYS A 178      -5.802 -12.376  14.608  1.00  0.73           H  
ATOM   2529 1HG  LYS A 178      -6.408 -12.576  16.913  1.00  0.73           H  
ATOM   2530 2HG  LYS A 178      -6.866 -14.271  16.735  1.00  0.73           H  
ATOM   2531 1HD  LYS A 178      -4.585 -14.930  16.334  1.00  0.73           H  
ATOM   2532 2HD  LYS A 178      -4.094 -13.243  16.172  1.00  0.73           H  
ATOM   2533 1HE  LYS A 178      -4.945 -12.888  18.548  1.00  0.73           H  
ATOM   2534 2HE  LYS A 178      -5.016 -14.649  18.678  1.00  0.73           H  
ATOM   2535 1HZ  LYS A 178      -2.952 -14.049  19.494  1.00  0.73           H  
ATOM   2536 2HZ  LYS A 178      -2.672 -12.901  18.340  1.00  0.73           H  
ATOM   2537 3HZ  LYS A 178      -2.575 -14.486  17.937  1.00  0.73           H  
ATOM   2538  N   ARG A 179      -8.189 -13.162  12.202  1.00  0.69           N  
ATOM   2539  CA  ARG A 179      -8.472 -12.712  10.837  1.00  0.69           C  
ATOM   2540  C   ARG A 179      -9.823 -12.008  10.816  1.00  0.69           C  
ATOM   2541  O   ARG A 179      -9.960 -10.922  10.269  1.00  0.69           O  
ATOM   2542  CB  ARG A 179      -8.455 -13.941   9.919  1.00  0.69           C  
ATOM   2543  CG  ARG A 179      -8.317 -13.678   8.442  1.00  0.69           C  
ATOM   2544  CD  ARG A 179      -8.546 -14.947   7.643  1.00  0.69           C  
ATOM   2545  NE  ARG A 179      -9.983 -15.236   7.563  1.00  0.69           N  
ATOM   2546  CZ  ARG A 179     -10.838 -14.748   6.678  1.00  0.69           C  
ATOM   2547  NH1 ARG A 179     -10.487 -14.003   5.667  1.00  0.69           N1+
ATOM   2548  NH2 ARG A 179     -12.098 -15.006   6.848  1.00  0.69           N  
ATOM   2549  H   ARG A 179      -8.100 -14.160  12.381  1.00  0.69           H  
ATOM   2550  HA  ARG A 179      -7.705 -11.999  10.529  1.00  0.69           H  
ATOM   2551 1HB  ARG A 179      -7.615 -14.567  10.214  1.00  0.69           H  
ATOM   2552 2HB  ARG A 179      -9.367 -14.504  10.083  1.00  0.69           H  
ATOM   2553 1HG  ARG A 179      -9.034 -12.920   8.132  1.00  0.69           H  
ATOM   2554 2HG  ARG A 179      -7.309 -13.330   8.249  1.00  0.69           H  
ATOM   2555 1HD  ARG A 179      -8.142 -14.820   6.641  1.00  0.69           H  
ATOM   2556 2HD  ARG A 179      -8.028 -15.775   8.126  1.00  0.69           H  
ATOM   2557  HE  ARG A 179     -10.374 -15.862   8.263  1.00  0.69           H  
ATOM   2558 1HH1 ARG A 179      -9.503 -13.875   5.445  1.00  0.69           H  
ATOM   2559 2HH1 ARG A 179     -11.188 -13.541   5.099  1.00  0.69           H  
ATOM   2560 1HH2 ARG A 179     -12.390 -15.519   7.673  1.00  0.69           H  
ATOM   2561 2HH2 ARG A 179     -12.777 -14.694   6.164  1.00  0.69           H  
ATOM   2562  N   ASP A 180     -10.800 -12.605  11.479  1.00  0.75           N  
ATOM   2563  CA  ASP A 180     -12.134 -12.017  11.619  1.00  0.75           C  
ATOM   2564  C   ASP A 180     -12.116 -10.733  12.433  1.00  0.75           C  
ATOM   2565  O   ASP A 180     -12.831  -9.798  12.113  1.00  0.75           O  
ATOM   2566  CB  ASP A 180     -13.068 -13.015  12.300  1.00  0.75           C  
ATOM   2567  CG  ASP A 180     -14.468 -12.469  12.491  1.00  0.75           C  
ATOM   2568  OD1 ASP A 180     -15.069 -11.898  11.550  1.00  0.75           O  
ATOM   2569  OD2 ASP A 180     -15.017 -12.673  13.594  1.00  0.75           O1-
ATOM   2570  H   ASP A 180     -10.634 -13.519  11.897  1.00  0.75           H  
ATOM   2571  HA  ASP A 180     -12.533 -11.780  10.633  1.00  0.75           H  
ATOM   2572 1HB  ASP A 180     -13.105 -13.933  11.713  1.00  0.75           H  
ATOM   2573 2HB  ASP A 180     -12.666 -13.257  13.280  1.00  0.75           H  
ATOM   2574  N   LEU A 181     -11.283 -10.638  13.458  1.00  0.75           N  
ATOM   2575  CA  LEU A 181     -11.183  -9.390  14.216  1.00  0.75           C  
ATOM   2576  C   LEU A 181     -10.720  -8.242  13.322  1.00  0.75           C  
ATOM   2577  O   LEU A 181     -11.244  -7.133  13.418  1.00  0.75           O  
ATOM   2578  CB  LEU A 181     -10.232  -9.546  15.408  1.00  0.75           C  
ATOM   2579  CG  LEU A 181     -10.149  -8.333  16.351  1.00  0.75           C  
ATOM   2580  CD1 LEU A 181     -11.479  -8.023  17.040  1.00  0.75           C  
ATOM   2581  CD2 LEU A 181      -9.090  -8.573  17.410  1.00  0.75           C  
ATOM   2582  H   LEU A 181     -10.724 -11.444  13.739  1.00  0.75           H  
ATOM   2583  HA  LEU A 181     -12.175  -9.136  14.587  1.00  0.75           H  
ATOM   2584 1HB  LEU A 181     -10.546 -10.413  15.987  1.00  0.75           H  
ATOM   2585 2HB  LEU A 181      -9.233  -9.738  15.024  1.00  0.75           H  
ATOM   2586  HG  LEU A 181      -9.851  -7.458  15.773  1.00  0.75           H  
ATOM   2587 1HD1 LEU A 181     -11.359  -7.169  17.703  1.00  0.75           H  
ATOM   2588 2HD1 LEU A 181     -11.815  -8.883  17.619  1.00  0.75           H  
ATOM   2589 3HD1 LEU A 181     -12.237  -7.763  16.303  1.00  0.75           H  
ATOM   2590 1HD2 LEU A 181      -8.993  -7.689  18.039  1.00  0.75           H  
ATOM   2591 2HD2 LEU A 181      -8.128  -8.765  16.934  1.00  0.75           H  
ATOM   2592 3HD2 LEU A 181      -9.367  -9.429  18.023  1.00  0.75           H  
ATOM   2593  N   LEU A 182      -9.796  -8.503  12.406  1.00  0.77           N  
ATOM   2594  CA  LEU A 182      -9.358  -7.452  11.488  1.00  0.77           C  
ATOM   2595  C   LEU A 182     -10.510  -7.016  10.592  1.00  0.77           C  
ATOM   2596  O   LEU A 182     -10.707  -5.831  10.352  1.00  0.77           O  
ATOM   2597  CB  LEU A 182      -8.201  -7.904  10.587  1.00  0.77           C  
ATOM   2598  CG  LEU A 182      -6.856  -8.382  11.151  1.00  0.77           C  
ATOM   2599  CD1 LEU A 182      -5.794  -8.220  10.067  1.00  0.77           C  
ATOM   2600  CD2 LEU A 182      -6.403  -7.649  12.404  1.00  0.77           C  
ATOM   2601  H   LEU A 182      -9.388  -9.435  12.345  1.00  0.77           H  
ATOM   2602  HA  LEU A 182      -9.041  -6.591  12.077  1.00  0.77           H  
ATOM   2603 1HB  LEU A 182      -8.571  -8.699   9.943  1.00  0.77           H  
ATOM   2604 2HB  LEU A 182      -7.984  -7.060   9.937  1.00  0.77           H  
ATOM   2605  HG  LEU A 182      -6.940  -9.440  11.390  1.00  0.77           H  
ATOM   2606 1HD1 LEU A 182      -4.860  -8.660  10.406  1.00  0.77           H  
ATOM   2607 2HD1 LEU A 182      -5.634  -7.164   9.850  1.00  0.77           H  
ATOM   2608 3HD1 LEU A 182      -6.114  -8.729   9.161  1.00  0.77           H  
ATOM   2609 1HD2 LEU A 182      -5.394  -7.956  12.678  1.00  0.77           H  
ATOM   2610 2HD2 LEU A 182      -7.070  -7.910  13.225  1.00  0.77           H  
ATOM   2611 3HD2 LEU A 182      -6.428  -6.574  12.247  1.00  0.77           H  
ATOM   2612  N   ILE A 183     -11.275  -7.983  10.111  1.00  0.70           N  
ATOM   2613  CA  ILE A 183     -12.427  -7.722   9.244  1.00  0.70           C  
ATOM   2614  C   ILE A 183     -13.495  -6.931  10.005  1.00  0.70           C  
ATOM   2615  O   ILE A 183     -14.109  -6.019   9.450  1.00  0.70           O  
ATOM   2616  CB  ILE A 183     -13.007  -9.068   8.698  1.00  0.70           C  
ATOM   2617  CG1 ILE A 183     -11.962  -9.742   7.787  1.00  0.70           C  
ATOM   2618  CG2 ILE A 183     -14.332  -8.862   7.922  1.00  0.70           C  
ATOM   2619  CD1 ILE A 183     -12.171 -11.237   7.530  1.00  0.70           C  
ATOM   2620  H   ILE A 183     -11.050  -8.949  10.341  1.00  0.70           H  
ATOM   2621  HA  ILE A 183     -12.106  -7.116   8.395  1.00  0.70           H  
ATOM   2622  HB  ILE A 183     -13.210  -9.724   9.545  1.00  0.70           H  
ATOM   2623 1HG1 ILE A 183     -11.948  -9.219   6.833  1.00  0.70           H  
ATOM   2624 2HG1 ILE A 183     -10.980  -9.632   8.232  1.00  0.70           H  
ATOM   2625 1HG2 ILE A 183     -14.689  -9.811   7.522  1.00  0.70           H  
ATOM   2626 2HG2 ILE A 183     -14.188  -8.157   7.105  1.00  0.70           H  
ATOM   2627 3HG2 ILE A 183     -15.098  -8.476   8.593  1.00  0.70           H  
ATOM   2628 1HD1 ILE A 183     -11.394 -11.589   6.855  1.00  0.70           H  
ATOM   2629 2HD1 ILE A 183     -13.143 -11.419   7.077  1.00  0.70           H  
ATOM   2630 3HD1 ILE A 183     -12.100 -11.787   8.466  1.00  0.70           H  
ATOM   2631  N   LYS A 184     -13.730  -7.244  11.272  1.00  0.70           N  
ATOM   2632  CA  LYS A 184     -14.732  -6.520  12.060  1.00  0.70           C  
ATOM   2633  C   LYS A 184     -14.311  -5.098  12.388  1.00  0.70           C  
ATOM   2634  O   LYS A 184     -15.098  -4.166  12.221  1.00  0.70           O  
ATOM   2635  CB  LYS A 184     -15.021  -7.245  13.379  1.00  0.70           C  
ATOM   2636  CG  LYS A 184     -15.811  -8.540  13.195  1.00  0.70           C  
ATOM   2637  CD  LYS A 184     -16.223  -9.197  14.510  1.00  0.70           C  
ATOM   2638  CE  LYS A 184     -15.039  -9.768  15.289  1.00  0.70           C  
ATOM   2639  NZ  LYS A 184     -15.515 -10.462  16.529  1.00  0.70           N1+
ATOM   2640  H   LYS A 184     -13.223  -8.023  11.698  1.00  0.70           H  
ATOM   2641  HA  LYS A 184     -15.657  -6.456  11.484  1.00  0.70           H  
ATOM   2642 1HB  LYS A 184     -14.077  -7.453  13.879  1.00  0.70           H  
ATOM   2643 2HB  LYS A 184     -15.608  -6.581  14.013  1.00  0.70           H  
ATOM   2644 1HG  LYS A 184     -16.712  -8.305  12.635  1.00  0.70           H  
ATOM   2645 2HG  LYS A 184     -15.226  -9.249  12.618  1.00  0.70           H  
ATOM   2646 1HD  LYS A 184     -16.738  -8.462  15.126  1.00  0.70           H  
ATOM   2647 2HD  LYS A 184     -16.912 -10.008  14.287  1.00  0.70           H  
ATOM   2648 1HE  LYS A 184     -14.496 -10.471  14.658  1.00  0.70           H  
ATOM   2649 2HE  LYS A 184     -14.368  -8.957  15.572  1.00  0.70           H  
ATOM   2650 1HZ  LYS A 184     -14.723 -10.782  17.077  1.00  0.70           H  
ATOM   2651 2HZ  LYS A 184     -16.096 -11.256  16.284  1.00  0.70           H  
ATOM   2652 3HZ  LYS A 184     -16.057  -9.823  17.100  1.00  0.70           H  
ATOM   2653  N   GLU A 185     -13.102  -4.903  12.889  1.00  0.73           N  
ATOM   2654  CA  GLU A 185     -12.717  -3.583  13.393  1.00  0.73           C  
ATOM   2655  C   GLU A 185     -12.304  -2.610  12.299  1.00  0.73           C  
ATOM   2656  O   GLU A 185     -12.418  -1.387  12.466  1.00  0.73           O  
ATOM   2657  CB  GLU A 185     -11.580  -3.714  14.407  1.00  0.73           C  
ATOM   2658  CG  GLU A 185     -11.962  -4.532  15.634  1.00  0.73           C  
ATOM   2659  CD  GLU A 185     -13.222  -4.017  16.304  1.00  0.73           C  
ATOM   2660  OE1 GLU A 185     -13.310  -2.818  16.646  1.00  0.73           O  
ATOM   2661  OE2 GLU A 185     -14.161  -4.813  16.487  1.00  0.73           O1-
ATOM   2662  H   GLU A 185     -12.454  -5.689  12.995  1.00  0.73           H  
ATOM   2663  HA  GLU A 185     -13.574  -3.144  13.906  1.00  0.73           H  
ATOM   2664 1HB  GLU A 185     -10.722  -4.177  13.924  1.00  0.73           H  
ATOM   2665 2HB  GLU A 185     -11.298  -2.715  14.733  1.00  0.73           H  
ATOM   2666 1HG  GLU A 185     -12.131  -5.562  15.333  1.00  0.73           H  
ATOM   2667 2HG  GLU A 185     -11.141  -4.514  16.347  1.00  0.73           H  
ATOM   2668  N   TYR A 186     -11.847  -3.137  11.175  1.00  0.76           N  
ATOM   2669  CA  TYR A 186     -11.346  -2.315  10.081  1.00  0.76           C  
ATOM   2670  C   TYR A 186     -12.046  -2.666   8.791  1.00  0.76           C  
ATOM   2671  O   TYR A 186     -12.585  -3.755   8.646  1.00  0.76           O  
ATOM   2672  CB  TYR A 186      -9.851  -2.559   9.913  1.00  0.76           C  
ATOM   2673  CG  TYR A 186      -9.100  -2.409  11.207  1.00  0.76           C  
ATOM   2674  CD1 TYR A 186      -8.593  -3.541  11.877  1.00  0.76           C  
ATOM   2675  CD2 TYR A 186      -8.916  -1.140  11.788  1.00  0.76           C  
ATOM   2676  CE1 TYR A 186      -7.940  -3.411  13.122  1.00  0.76           C  
ATOM   2677  CE2 TYR A 186      -8.280  -1.013  13.039  1.00  0.76           C  
ATOM   2678  CZ  TYR A 186      -7.811  -2.146  13.696  1.00  0.76           C  
ATOM   2679  OH  TYR A 186      -7.247  -1.992  14.927  1.00  0.76           O  
ATOM   2680  H   TYR A 186     -11.804  -4.149  11.058  1.00  0.76           H  
ATOM   2681  HA  TYR A 186     -11.509  -1.263  10.297  1.00  0.76           H  
ATOM   2682 1HB  TYR A 186      -9.705  -3.570   9.546  1.00  0.76           H  
ATOM   2683 2HB  TYR A 186      -9.450  -1.861   9.183  1.00  0.76           H  
ATOM   2684  HD1 TYR A 186      -8.716  -4.520  11.440  1.00  0.76           H  
ATOM   2685  HD2 TYR A 186      -9.276  -0.256  11.284  1.00  0.76           H  
ATOM   2686  HE1 TYR A 186      -7.559  -4.283  13.628  1.00  0.76           H  
ATOM   2687  HE2 TYR A 186      -8.174  -0.049  13.496  1.00  0.76           H  
ATOM   2688  HH  TYR A 186      -7.044  -2.835  15.339  1.00  0.76           H  
ATOM   2689  N   LYS A 187     -11.994  -1.774   7.817  1.00  0.69           N  
ATOM   2690  CA  LYS A 187     -12.584  -2.005   6.496  1.00  0.69           C  
ATOM   2691  C   LYS A 187     -11.660  -2.853   5.623  1.00  0.69           C  
ATOM   2692  O   LYS A 187     -11.511  -2.615   4.432  1.00  0.69           O  
ATOM   2693  CB  LYS A 187     -12.897  -0.659   5.830  1.00  0.69           C  
ATOM   2694  CG  LYS A 187     -13.802   0.267   6.645  1.00  0.69           C  
ATOM   2695  CD  LYS A 187     -15.179  -0.329   6.917  1.00  0.69           C  
ATOM   2696  CE  LYS A 187     -16.059   0.697   7.597  1.00  0.69           C  
ATOM   2697  NZ  LYS A 187     -17.438   0.176   7.831  1.00  0.69           N1+
ATOM   2698  H   LYS A 187     -11.513  -0.889   7.989  1.00  0.69           H  
ATOM   2699  HA  LYS A 187     -13.515  -2.564   6.617  1.00  0.69           H  
ATOM   2700 1HB  LYS A 187     -11.961  -0.136   5.645  1.00  0.69           H  
ATOM   2701 2HB  LYS A 187     -13.379  -0.851   4.874  1.00  0.69           H  
ATOM   2702 1HG  LYS A 187     -13.328   0.504   7.594  1.00  0.69           H  
ATOM   2703 2HG  LYS A 187     -13.928   1.193   6.087  1.00  0.69           H  
ATOM   2704 1HD  LYS A 187     -15.633  -0.624   5.972  1.00  0.69           H  
ATOM   2705 2HD  LYS A 187     -15.091  -1.203   7.560  1.00  0.69           H  
ATOM   2706 1HE  LYS A 187     -15.610   0.980   8.549  1.00  0.69           H  
ATOM   2707 2HE  LYS A 187     -16.122   1.580   6.961  1.00  0.69           H  
ATOM   2708 1HZ  LYS A 187     -18.008   0.906   8.247  1.00  0.69           H  
ATOM   2709 2HZ  LYS A 187     -17.411  -0.614   8.472  1.00  0.69           H  
ATOM   2710 3HZ  LYS A 187     -17.851  -0.113   6.950  1.00  0.69           H  
ATOM   2711  N   ILE A 188     -10.989  -3.796   6.261  1.00  0.67           N  
ATOM   2712  CA  ILE A 188      -9.996  -4.664   5.643  1.00  0.67           C  
ATOM   2713  C   ILE A 188     -10.727  -5.716   4.791  1.00  0.67           C  
ATOM   2714  O   ILE A 188     -11.592  -6.437   5.310  1.00  0.67           O  
ATOM   2715  CB  ILE A 188      -9.124  -5.311   6.772  1.00  0.67           C  
ATOM   2716  CG1 ILE A 188      -7.994  -4.336   7.148  1.00  0.67           C  
ATOM   2717  CG2 ILE A 188      -8.524  -6.644   6.346  1.00  0.67           C  
ATOM   2718  CD1 ILE A 188      -7.099  -4.729   8.330  1.00  0.67           C  
ATOM   2719  H   ILE A 188     -11.207  -3.949   7.240  1.00  0.67           H  
ATOM   2720  HA  ILE A 188      -9.346  -4.061   5.012  1.00  0.67           H  
ATOM   2721  HB  ILE A 188      -9.756  -5.489   7.645  1.00  0.67           H  
ATOM   2722 1HG1 ILE A 188      -7.353  -4.223   6.278  1.00  0.67           H  
ATOM   2723 2HG1 ILE A 188      -8.436  -3.365   7.362  1.00  0.67           H  
ATOM   2724 1HG2 ILE A 188      -7.909  -7.063   7.138  1.00  0.67           H  
ATOM   2725 2HG2 ILE A 188      -7.932  -6.513   5.446  1.00  0.67           H  
ATOM   2726 3HG2 ILE A 188      -9.318  -7.361   6.145  1.00  0.67           H  
ATOM   2727 1HD1 ILE A 188      -6.370  -3.942   8.491  1.00  0.67           H  
ATOM   2728 2HD1 ILE A 188      -6.561  -5.651   8.120  1.00  0.67           H  
ATOM   2729 3HD1 ILE A 188      -7.703  -4.850   9.228  1.00  0.67           H  
ATOM   2730  N   PRO A 189     -10.423  -5.813   3.480  1.00  0.63           N  
ATOM   2731  CA  PRO A 189     -10.779  -7.012   2.711  1.00  0.63           C  
ATOM   2732  C   PRO A 189      -9.894  -8.219   3.018  1.00  0.63           C  
ATOM   2733  O   PRO A 189      -8.783  -8.092   3.532  1.00  0.63           O  
ATOM   2734  CB  PRO A 189     -10.577  -6.552   1.265  1.00  0.63           C  
ATOM   2735  CG  PRO A 189      -9.472  -5.603   1.358  1.00  0.63           C  
ATOM   2736  CD  PRO A 189      -9.775  -4.823   2.600  1.00  0.63           C  
ATOM   2737  HA  PRO A 189     -11.824  -7.270   2.867  1.00  0.63           H  
ATOM   2738 1HB  PRO A 189     -10.318  -7.384   0.618  1.00  0.63           H  
ATOM   2739 2HB  PRO A 189     -11.470  -6.050   0.900  1.00  0.63           H  
ATOM   2740 1HG  PRO A 189      -8.530  -6.137   1.460  1.00  0.63           H  
ATOM   2741 2HG  PRO A 189      -9.446  -4.945   0.493  1.00  0.63           H  
ATOM   2742 1HD  PRO A 189      -8.863  -4.437   3.043  1.00  0.63           H  
ATOM   2743 2HD  PRO A 189     -10.468  -4.010   2.381  1.00  0.63           H  
ATOM   2744  N   ASP A 190     -10.362  -9.402   2.645  1.00  0.63           N  
ATOM   2745  CA  ASP A 190      -9.681 -10.665   2.959  1.00  0.63           C  
ATOM   2746  C   ASP A 190      -8.292 -10.707   2.333  1.00  0.63           C  
ATOM   2747  O   ASP A 190      -7.356 -11.293   2.874  1.00  0.63           O  
ATOM   2748  CB  ASP A 190     -10.451 -11.858   2.387  1.00  0.63           C  
ATOM   2749  CG  ASP A 190     -11.852 -11.980   2.936  1.00  0.63           C  
ATOM   2750  OD1 ASP A 190     -12.051 -12.149   4.154  1.00  0.63           O  
ATOM   2751  OD2 ASP A 190     -12.804 -11.927   2.129  1.00  0.63           O1-
ATOM   2752  H   ASP A 190     -11.234  -9.440   2.120  1.00  0.63           H  
ATOM   2753  HA  ASP A 190      -9.592 -10.772   4.042  1.00  0.63           H  
ATOM   2754 1HB  ASP A 190     -10.517 -11.745   1.307  1.00  0.63           H  
ATOM   2755 2HB  ASP A 190      -9.904 -12.774   2.603  1.00  0.63           H  
ATOM   2756  N   ASP A 191      -8.156 -10.041   1.195  1.00  0.68           N  
ATOM   2757  CA  ASP A 191      -6.901  -9.967   0.445  1.00  0.68           C  
ATOM   2758  C   ASP A 191      -5.738  -9.352   1.207  1.00  0.68           C  
ATOM   2759  O   ASP A 191      -4.586  -9.608   0.869  1.00  0.68           O  
ATOM   2760  CB  ASP A 191      -7.088  -9.129  -0.824  1.00  0.68           C  
ATOM   2761  CG  ASP A 191      -7.666  -9.922  -1.973  1.00  0.68           C  
ATOM   2762  OD1 ASP A 191      -7.240 -11.084  -2.177  1.00  0.68           O  
ATOM   2763  OD2 ASP A 191      -8.514  -9.391  -2.719  1.00  0.68           O1-
ATOM   2764  H   ASP A 191      -8.978  -9.570   0.816  1.00  0.68           H  
ATOM   2765  HA  ASP A 191      -6.590 -10.976   0.166  1.00  0.68           H  
ATOM   2766 1HB  ASP A 191      -7.720  -8.270  -0.601  1.00  0.68           H  
ATOM   2767 2HB  ASP A 191      -6.115  -8.766  -1.145  1.00  0.68           H  
ATOM   2768  N   HIS A 192      -5.995  -8.553   2.233  1.00  0.74           N  
ATOM   2769  CA  HIS A 192      -4.893  -7.965   2.999  1.00  0.74           C  
ATOM   2770  C   HIS A 192      -4.267  -8.981   3.947  1.00  0.74           C  
ATOM   2771  O   HIS A 192      -3.162  -8.753   4.438  1.00  0.74           O  
ATOM   2772  CB  HIS A 192      -5.376  -6.790   3.856  1.00  0.74           C  
ATOM   2773  CG  HIS A 192      -5.807  -5.581   3.079  1.00  0.74           C  
ATOM   2774  CD2 HIS A 192      -6.338  -4.405   3.491  1.00  0.74           C  
ATOM   2775  ND1 HIS A 192      -5.643  -5.426   1.707  1.00  0.74           N  
ATOM   2776  CE1 HIS A 192      -6.085  -4.235   1.340  1.00  0.74           C  
ATOM   2777  NE2 HIS A 192      -6.521  -3.603   2.400  1.00  0.74           N  
ATOM   2778  H   HIS A 192      -6.961  -8.362   2.506  1.00  0.74           H  
ATOM   2779  HA  HIS A 192      -4.112  -7.615   2.321  1.00  0.74           H  
ATOM   2780 1HB  HIS A 192      -6.198  -7.132   4.479  1.00  0.74           H  
ATOM   2781 2HB  HIS A 192      -4.558  -6.483   4.509  1.00  0.74           H  
ATOM   2782  HD1 HIS A 192      -5.217  -6.107   1.071  1.00  0.74           H  
ATOM   2783  HD2 HIS A 192      -6.572  -4.135   4.511  1.00  0.74           H  
ATOM   2784  HE1 HIS A 192      -6.091  -3.852   0.324  1.00  0.74           H  
ATOM   2785  HE2 HIS A 192      -6.957  -2.674   2.407  1.00  0.74           H  
ATOM   2786  N   ILE A 193      -5.012 -10.016   4.312  1.00  0.74           N  
ATOM   2787  CA  ILE A 193      -4.695 -10.781   5.519  1.00  0.74           C  
ATOM   2788  C   ILE A 193      -4.033 -12.120   5.230  1.00  0.74           C  
ATOM   2789  O   ILE A 193      -4.583 -12.952   4.504  1.00  0.74           O  
ATOM   2790  CB  ILE A 193      -5.926 -11.064   6.424  1.00  0.74           C  
ATOM   2791  CG1 ILE A 193      -6.950  -9.911   6.394  1.00  0.74           C  
ATOM   2792  CG2 ILE A 193      -5.409 -11.331   7.866  1.00  0.74           C  
ATOM   2793  CD1 ILE A 193      -8.282 -10.238   7.075  1.00  0.74           C  
ATOM   2794  H   ILE A 193      -5.852 -10.253   3.791  1.00  0.74           H  
ATOM   2795  HA  ILE A 193      -4.010 -10.179   6.105  1.00  0.74           H  
ATOM   2796  HB  ILE A 193      -6.433 -11.957   6.055  1.00  0.74           H  
ATOM   2797 1HG1 ILE A 193      -6.509  -9.037   6.867  1.00  0.74           H  
ATOM   2798 2HG1 ILE A 193      -7.190  -9.659   5.365  1.00  0.74           H  
ATOM   2799 1HG2 ILE A 193      -6.236 -11.435   8.563  1.00  0.74           H  
ATOM   2800 2HG2 ILE A 193      -4.774 -10.509   8.201  1.00  0.74           H  
ATOM   2801 3HG2 ILE A 193      -4.834 -12.257   7.884  1.00  0.74           H  
ATOM   2802 1HD1 ILE A 193      -8.982  -9.426   6.908  1.00  0.74           H  
ATOM   2803 2HD1 ILE A 193      -8.150 -10.368   8.148  1.00  0.74           H  
ATOM   2804 3HD1 ILE A 193      -8.704 -11.145   6.644  1.00  0.74           H  
ATOM   2805  N   PHE A 194      -2.868 -12.340   5.820  1.00  0.73           N  
ATOM   2806  CA  PHE A 194      -2.082 -13.559   5.618  1.00  0.73           C  
ATOM   2807  C   PHE A 194      -1.693 -14.216   6.946  1.00  0.73           C  
ATOM   2808  O   PHE A 194      -2.050 -13.720   8.016  1.00  0.73           O  
ATOM   2809  CB  PHE A 194      -0.818 -13.204   4.832  1.00  0.73           C  
ATOM   2810  CG  PHE A 194      -1.071 -12.346   3.623  1.00  0.73           C  
ATOM   2811  CD1 PHE A 194      -0.307 -11.183   3.422  1.00  0.73           C  
ATOM   2812  CD2 PHE A 194      -2.080 -12.671   2.694  1.00  0.73           C  
ATOM   2813  CE1 PHE A 194      -0.550 -10.346   2.314  1.00  0.73           C  
ATOM   2814  CE2 PHE A 194      -2.382 -11.802   1.623  1.00  0.73           C  
ATOM   2815  CZ  PHE A 194      -1.602 -10.645   1.424  1.00  0.73           C  
ATOM   2816  H   PHE A 194      -2.481 -11.609   6.417  1.00  0.73           H  
ATOM   2817  HA  PHE A 194      -2.657 -14.276   5.031  1.00  0.73           H  
ATOM   2818 1HB  PHE A 194      -0.152 -12.658   5.495  1.00  0.73           H  
ATOM   2819 2HB  PHE A 194      -0.312 -14.116   4.518  1.00  0.73           H  
ATOM   2820  HD1 PHE A 194       0.472 -10.920   4.119  1.00  0.73           H  
ATOM   2821  HD2 PHE A 194      -2.652 -13.579   2.811  1.00  0.73           H  
ATOM   2822  HE1 PHE A 194       0.059  -9.474   2.155  1.00  0.73           H  
ATOM   2823  HE2 PHE A 194      -3.199 -12.026   0.956  1.00  0.73           H  
ATOM   2824  HZ  PHE A 194      -1.814  -9.986   0.598  1.00  0.73           H  
ATOM   2825  N   SER A 195      -0.950 -15.310   6.882  1.00  0.75           N  
ATOM   2826  CA  SER A 195      -0.410 -15.986   8.062  1.00  0.75           C  
ATOM   2827  C   SER A 195       0.755 -15.209   8.664  1.00  0.75           C  
ATOM   2828  O   SER A 195       1.622 -14.736   7.936  1.00  0.75           O  
ATOM   2829  CB  SER A 195       0.129 -17.358   7.647  1.00  0.75           C  
ATOM   2830  OG  SER A 195       0.749 -18.009   8.740  1.00  0.75           O  
ATOM   2831  H   SER A 195      -0.725 -15.701   5.966  1.00  0.75           H  
ATOM   2832  HA  SER A 195      -1.194 -16.111   8.809  1.00  0.75           H  
ATOM   2833 1HB  SER A 195      -0.689 -17.971   7.270  1.00  0.75           H  
ATOM   2834 2HB  SER A 195       0.866 -17.222   6.857  1.00  0.75           H  
ATOM   2835  HG  SER A 195       0.052 -18.356   9.329  1.00  0.75           H  
ATOM   2836  N   SER A 196       0.812 -15.100   9.986  1.00  0.72           N  
ATOM   2837  CA  SER A 196       2.005 -14.590  10.676  1.00  0.72           C  
ATOM   2838  C   SER A 196       2.931 -15.726  11.083  1.00  0.72           C  
ATOM   2839  O   SER A 196       4.101 -15.519  11.405  1.00  0.72           O  
ATOM   2840  CB  SER A 196       1.593 -13.866  11.954  1.00  0.72           C  
ATOM   2841  OG  SER A 196       0.873 -14.759  12.779  1.00  0.72           O  
ATOM   2842  H   SER A 196       0.009 -15.387  10.550  1.00  0.72           H  
ATOM   2843  HA  SER A 196       2.554 -13.903  10.030  1.00  0.72           H  
ATOM   2844 1HB  SER A 196       2.481 -13.512  12.477  1.00  0.72           H  
ATOM   2845 2HB  SER A 196       0.958 -13.021  11.705  1.00  0.72           H  
ATOM   2846  HG  SER A 196       0.709 -14.331  13.646  1.00  0.72           H  
ATOM   2847  N   ARG A 197       2.381 -16.931  11.110  1.00  0.58           N  
ATOM   2848  CA  ARG A 197       3.085 -18.107  11.622  1.00  0.58           C  
ATOM   2849  C   ARG A 197       3.971 -18.739  10.569  1.00  0.58           C  
ATOM   2850  O   ARG A 197       4.904 -19.471  10.884  1.00  0.58           O  
ATOM   2851  CB  ARG A 197       2.067 -19.151  12.090  1.00  0.58           C  
ATOM   2852  CG  ARG A 197       1.132 -18.632  13.178  1.00  0.58           C  
ATOM   2853  CD  ARG A 197       0.202 -19.690  13.750  1.00  0.58           C  
ATOM   2854  NE  ARG A 197       0.942 -20.728  14.483  1.00  0.58           N  
ATOM   2855  CZ  ARG A 197       1.353 -20.685  15.742  1.00  0.58           C  
ATOM   2856  NH1 ARG A 197       1.159 -19.669  16.545  1.00  0.58           N1+
ATOM   2857  NH2 ARG A 197       1.979 -21.724  16.209  1.00  0.58           N  
ATOM   2858  H   ARG A 197       1.423 -17.039  10.803  1.00  0.58           H  
ATOM   2859  HA  ARG A 197       3.713 -17.821  12.468  1.00  0.58           H  
ATOM   2860 1HB  ARG A 197       1.471 -19.473  11.238  1.00  0.58           H  
ATOM   2861 2HB  ARG A 197       2.614 -20.008  12.472  1.00  0.58           H  
ATOM   2862 1HG  ARG A 197       1.735 -18.232  13.987  1.00  0.58           H  
ATOM   2863 2HG  ARG A 197       0.525 -17.828  12.769  1.00  0.58           H  
ATOM   2864 1HD  ARG A 197      -0.513 -19.213  14.418  1.00  0.58           H  
ATOM   2865 2HD  ARG A 197      -0.347 -20.155  12.931  1.00  0.58           H  
ATOM   2866  HE  ARG A 197       1.147 -21.578  13.969  1.00  0.58           H  
ATOM   2867 1HH1 ARG A 197       0.696 -18.842  16.204  1.00  0.58           H  
ATOM   2868 2HH1 ARG A 197       1.480 -19.702  17.504  1.00  0.58           H  
ATOM   2869 1HH2 ARG A 197       2.212 -22.490  15.597  1.00  0.58           H  
ATOM   2870 2HH2 ARG A 197       2.248 -21.767  17.187  1.00  0.58           H  
ATOM   2871  N   ASN A 198       3.652 -18.472   9.315  1.00  0.60           N  
ATOM   2872  CA  ASN A 198       4.340 -19.074   8.184  1.00  0.60           C  
ATOM   2873  C   ASN A 198       4.667 -17.993   7.173  1.00  0.60           C  
ATOM   2874  O   ASN A 198       4.050 -16.934   7.167  1.00  0.60           O  
ATOM   2875  CB  ASN A 198       3.451 -20.154   7.566  1.00  0.60           C  
ATOM   2876  CG  ASN A 198       3.282 -21.335   8.479  1.00  0.60           C  
ATOM   2877  ND2 ASN A 198       4.246 -22.210   8.478  1.00  0.60           N  
ATOM   2878  OD1 ASN A 198       2.306 -21.439   9.216  1.00  0.60           O  
ATOM   2879  H   ASN A 198       2.886 -17.839   9.118  1.00  0.60           H  
ATOM   2880  HA  ASN A 198       5.274 -19.530   8.518  1.00  0.60           H  
ATOM   2881 1HB  ASN A 198       2.472 -19.734   7.345  1.00  0.60           H  
ATOM   2882 2HB  ASN A 198       3.900 -20.506   6.639  1.00  0.60           H  
ATOM   2883 1HD2 ASN A 198       4.188 -23.006   9.105  1.00  0.60           H  
ATOM   2884 2HD2 ASN A 198       5.042 -22.083   7.869  1.00  0.60           H  
ATOM   2885  N   ALA A 199       5.632 -18.271   6.312  1.00  0.67           N  
ATOM   2886  CA  ALA A 199       6.179 -17.300   5.364  1.00  0.67           C  
ATOM   2887  C   ALA A 199       5.262 -16.926   4.195  1.00  0.67           C  
ATOM   2888  O   ALA A 199       5.648 -16.152   3.328  1.00  0.67           O  
ATOM   2889  CB  ALA A 199       7.489 -17.852   4.825  1.00  0.67           C  
ATOM   2890  H   ALA A 199       6.050 -19.203   6.334  1.00  0.67           H  
ATOM   2891  HA  ALA A 199       6.399 -16.382   5.908  1.00  0.67           H  
ATOM   2892 1HB  ALA A 199       8.204 -17.977   5.636  1.00  0.67           H  
ATOM   2893 2HB  ALA A 199       7.896 -17.159   4.089  1.00  0.67           H  
ATOM   2894 3HB  ALA A 199       7.318 -18.814   4.344  1.00  0.67           H  
ATOM   2895  N   LEU A 200       4.052 -17.467   4.192  1.00  0.69           N  
ATOM   2896  CA  LEU A 200       3.099 -17.383   3.080  1.00  0.69           C  
ATOM   2897  C   LEU A 200       2.724 -15.965   2.669  1.00  0.69           C  
ATOM   2898  O   LEU A 200       2.315 -15.702   1.535  1.00  0.69           O  
ATOM   2899  CB  LEU A 200       1.820 -18.118   3.495  1.00  0.69           C  
ATOM   2900  CG  LEU A 200       1.920 -19.592   3.908  1.00  0.69           C  
ATOM   2901  CD1 LEU A 200       0.580 -20.082   4.446  1.00  0.69           C  
ATOM   2902  CD2 LEU A 200       2.359 -20.474   2.756  1.00  0.69           C  
ATOM   2903  H   LEU A 200       3.778 -17.996   5.005  1.00  0.69           H  
ATOM   2904  HA  LEU A 200       3.531 -17.871   2.205  1.00  0.69           H  
ATOM   2905 1HB  LEU A 200       1.400 -17.576   4.339  1.00  0.69           H  
ATOM   2906 2HB  LEU A 200       1.113 -18.047   2.670  1.00  0.69           H  
ATOM   2907  HG  LEU A 200       2.655 -19.681   4.707  1.00  0.69           H  
ATOM   2908 1HD1 LEU A 200       0.672 -21.117   4.775  1.00  0.69           H  
ATOM   2909 2HD1 LEU A 200      -0.183 -20.015   3.671  1.00  0.69           H  
ATOM   2910 3HD1 LEU A 200       0.276 -19.473   5.297  1.00  0.69           H  
ATOM   2911 1HD2 LEU A 200       2.431 -21.504   3.094  1.00  0.69           H  
ATOM   2912 2HD2 LEU A 200       3.338 -20.164   2.393  1.00  0.69           H  
ATOM   2913 3HD2 LEU A 200       1.639 -20.409   1.940  1.00  0.69           H  
ATOM   2914  N   PHE A 201       2.912 -15.030   3.584  1.00  0.74           N  
ATOM   2915  CA  PHE A 201       2.697 -13.625   3.285  1.00  0.74           C  
ATOM   2916  C   PHE A 201       3.609 -13.128   2.168  1.00  0.74           C  
ATOM   2917  O   PHE A 201       3.210 -12.243   1.429  1.00  0.74           O  
ATOM   2918  CB  PHE A 201       2.879 -12.774   4.549  1.00  0.74           C  
ATOM   2919  CG  PHE A 201       4.241 -12.889   5.185  1.00  0.74           C  
ATOM   2920  CD1 PHE A 201       5.309 -12.081   4.757  1.00  0.74           C  
ATOM   2921  CD2 PHE A 201       4.457 -13.804   6.231  1.00  0.74           C  
ATOM   2922  CE1 PHE A 201       6.599 -12.224   5.328  1.00  0.74           C  
ATOM   2923  CE2 PHE A 201       5.732 -13.944   6.828  1.00  0.74           C  
ATOM   2924  CZ  PHE A 201       6.812 -13.164   6.363  1.00  0.74           C  
ATOM   2925  H   PHE A 201       3.248 -15.295   4.500  1.00  0.74           H  
ATOM   2926  HA  PHE A 201       1.672 -13.502   2.933  1.00  0.74           H  
ATOM   2927 1HB  PHE A 201       2.690 -11.731   4.302  1.00  0.74           H  
ATOM   2928 2HB  PHE A 201       2.143 -13.095   5.282  1.00  0.74           H  
ATOM   2929  HD1 PHE A 201       5.158 -11.362   3.965  1.00  0.74           H  
ATOM   2930  HD2 PHE A 201       3.644 -14.419   6.585  1.00  0.74           H  
ATOM   2931  HE1 PHE A 201       7.419 -11.629   4.962  1.00  0.74           H  
ATOM   2932  HE2 PHE A 201       5.879 -14.659   7.625  1.00  0.74           H  
ATOM   2933  HZ  PHE A 201       7.793 -13.286   6.794  1.00  0.74           H  
ATOM   2934  N   ALA A 202       4.806 -13.675   2.003  1.00  0.81           N  
ATOM   2935  CA  ALA A 202       5.740 -13.127   1.026  1.00  0.81           C  
ATOM   2936  C   ALA A 202       5.260 -13.364  -0.410  1.00  0.81           C  
ATOM   2937  O   ALA A 202       5.223 -12.439  -1.223  1.00  0.81           O  
ATOM   2938  CB  ALA A 202       7.142 -13.705   1.263  1.00  0.81           C  
ATOM   2939  H   ALA A 202       5.100 -14.466   2.581  1.00  0.81           H  
ATOM   2940  HA  ALA A 202       5.784 -12.046   1.175  1.00  0.81           H  
ATOM   2941 1HB  ALA A 202       7.461 -13.484   2.282  1.00  0.81           H  
ATOM   2942 2HB  ALA A 202       7.848 -13.247   0.573  1.00  0.81           H  
ATOM   2943 3HB  ALA A 202       7.134 -14.785   1.119  1.00  0.81           H  
ATOM   2944  N   LYS A 203       4.810 -14.574  -0.718  1.00  0.73           N  
ATOM   2945  CA  LYS A 203       4.232 -14.850  -2.038  1.00  0.73           C  
ATOM   2946  C   LYS A 203       2.957 -14.053  -2.214  1.00  0.73           C  
ATOM   2947  O   LYS A 203       2.715 -13.481  -3.271  1.00  0.73           O  
ATOM   2948  CB  LYS A 203       3.922 -16.341  -2.179  1.00  0.73           C  
ATOM   2949  CG  LYS A 203       3.375 -16.749  -3.539  1.00  0.73           C  
ATOM   2950  CD  LYS A 203       3.081 -18.230  -3.534  1.00  0.73           C  
ATOM   2951  CE  LYS A 203       2.558 -18.705  -4.876  1.00  0.73           C  
ATOM   2952  NZ  LYS A 203       2.321 -20.178  -4.817  1.00  0.73           N1+
ATOM   2953  H   LYS A 203       4.872 -15.333  -0.033  1.00  0.73           H  
ATOM   2954  HA  LYS A 203       4.933 -14.549  -2.817  1.00  0.73           H  
ATOM   2955 1HB  LYS A 203       4.837 -16.900  -1.996  1.00  0.73           H  
ATOM   2956 2HB  LYS A 203       3.191 -16.616  -1.420  1.00  0.73           H  
ATOM   2957 1HG  LYS A 203       2.456 -16.206  -3.746  1.00  0.73           H  
ATOM   2958 2HG  LYS A 203       4.109 -16.524  -4.309  1.00  0.73           H  
ATOM   2959 1HD  LYS A 203       3.991 -18.769  -3.283  1.00  0.73           H  
ATOM   2960 2HD  LYS A 203       2.331 -18.438  -2.775  1.00  0.73           H  
ATOM   2961 1HE  LYS A 203       1.624 -18.191  -5.104  1.00  0.73           H  
ATOM   2962 2HE  LYS A 203       3.289 -18.485  -5.654  1.00  0.73           H  
ATOM   2963 1HZ  LYS A 203       1.921 -20.504  -5.688  1.00  0.73           H  
ATOM   2964 2HZ  LYS A 203       1.673 -20.392  -4.066  1.00  0.73           H  
ATOM   2965 3HZ  LYS A 203       3.200 -20.662  -4.647  1.00  0.73           H  
ATOM   2966  N   SER A 204       2.158 -13.980  -1.164  1.00  0.78           N  
ATOM   2967  CA  SER A 204       0.880 -13.287  -1.241  1.00  0.78           C  
ATOM   2968  C   SER A 204       1.024 -11.796  -1.543  1.00  0.78           C  
ATOM   2969  O   SER A 204       0.207 -11.216  -2.263  1.00  0.78           O  
ATOM   2970  CB  SER A 204       0.130 -13.498   0.067  1.00  0.78           C  
ATOM   2971  OG  SER A 204      -0.045 -14.880   0.329  1.00  0.78           O  
ATOM   2972  H   SER A 204       2.418 -14.447  -0.300  1.00  0.78           H  
ATOM   2973  HA  SER A 204       0.302 -13.731  -2.051  1.00  0.78           H  
ATOM   2974 1HB  SER A 204       0.682 -13.039   0.886  1.00  0.78           H  
ATOM   2975 2HB  SER A 204      -0.844 -13.028  -0.014  1.00  0.78           H  
ATOM   2976  HG  SER A 204       0.762 -15.232   0.733  1.00  0.78           H  
ATOM   2977  N   ILE A 205       2.085 -11.187  -1.038  1.00  0.77           N  
ATOM   2978  CA  ILE A 205       2.422  -9.799  -1.353  1.00  0.77           C  
ATOM   2979  C   ILE A 205       2.976  -9.713  -2.765  1.00  0.77           C  
ATOM   2980  O   ILE A 205       2.566  -8.831  -3.512  1.00  0.77           O  
ATOM   2981  CB  ILE A 205       3.447  -9.242  -0.333  1.00  0.77           C  
ATOM   2982  CG1 ILE A 205       2.736  -9.078   1.018  1.00  0.77           C  
ATOM   2983  CG2 ILE A 205       4.062  -7.893  -0.774  1.00  0.77           C  
ATOM   2984  CD1 ILE A 205       3.649  -8.920   2.195  1.00  0.77           C  
ATOM   2985  H   ILE A 205       2.691 -11.691  -0.388  1.00  0.77           H  
ATOM   2986  HA  ILE A 205       1.519  -9.187  -1.315  1.00  0.77           H  
ATOM   2987  HB  ILE A 205       4.257  -9.967  -0.229  1.00  0.77           H  
ATOM   2988 1HG1 ILE A 205       2.075  -8.216   0.963  1.00  0.77           H  
ATOM   2989 2HG1 ILE A 205       2.119  -9.952   1.202  1.00  0.77           H  
ATOM   2990 1HG2 ILE A 205       4.812  -7.576  -0.052  1.00  0.77           H  
ATOM   2991 2HG2 ILE A 205       3.286  -7.132  -0.855  1.00  0.77           H  
ATOM   2992 3HG2 ILE A 205       4.570  -8.000  -1.733  1.00  0.77           H  
ATOM   2993 1HD1 ILE A 205       3.066  -9.040   3.102  1.00  0.77           H  
ATOM   2994 2HD1 ILE A 205       4.108  -7.932   2.185  1.00  0.77           H  
ATOM   2995 3HD1 ILE A 205       4.422  -9.688   2.174  1.00  0.77           H  
ATOM   2996  N   ARG A 206       3.857 -10.616  -3.179  1.00  0.72           N  
ATOM   2997  CA  ARG A 206       4.402 -10.546  -4.540  1.00  0.72           C  
ATOM   2998  C   ARG A 206       3.293 -10.633  -5.569  1.00  0.72           C  
ATOM   2999  O   ARG A 206       3.307  -9.891  -6.545  1.00  0.72           O  
ATOM   3000  CB  ARG A 206       5.433 -11.644  -4.818  1.00  0.72           C  
ATOM   3001  CG  ARG A 206       6.777 -11.400  -4.152  1.00  0.72           C  
ATOM   3002  CD  ARG A 206       7.825 -12.421  -4.567  1.00  0.72           C  
ATOM   3003  NE  ARG A 206       7.562 -13.784  -4.081  1.00  0.72           N  
ATOM   3004  CZ  ARG A 206       7.984 -14.315  -2.943  1.00  0.72           C  
ATOM   3005  NH1 ARG A 206       8.641 -13.656  -2.028  1.00  0.72           N1+
ATOM   3006  NH2 ARG A 206       7.737 -15.572  -2.728  1.00  0.72           N  
ATOM   3007  H   ARG A 206       4.170 -11.356  -2.547  1.00  0.72           H  
ATOM   3008  HA  ARG A 206       4.879  -9.572  -4.676  1.00  0.72           H  
ATOM   3009 1HB  ARG A 206       5.033 -12.605  -4.502  1.00  0.72           H  
ATOM   3010 2HB  ARG A 206       5.601 -11.678  -5.893  1.00  0.72           H  
ATOM   3011 1HG  ARG A 206       7.130 -10.414  -4.448  1.00  0.72           H  
ATOM   3012 2HG  ARG A 206       6.661 -11.418  -3.072  1.00  0.72           H  
ATOM   3013 1HD  ARG A 206       7.869 -12.443  -5.654  1.00  0.72           H  
ATOM   3014 2HD  ARG A 206       8.797 -12.094  -4.201  1.00  0.72           H  
ATOM   3015  HE  ARG A 206       7.053 -14.398  -4.707  1.00  0.72           H  
ATOM   3016 1HH1 ARG A 206       8.736 -12.651  -2.104  1.00  0.72           H  
ATOM   3017 2HH1 ARG A 206       9.082 -14.145  -1.258  1.00  0.72           H  
ATOM   3018 1HH2 ARG A 206       7.280 -16.121  -3.444  1.00  0.72           H  
ATOM   3019 2HH2 ARG A 206       7.996 -15.996  -1.843  1.00  0.72           H  
ATOM   3020  N   GLN A 207       2.294 -11.466  -5.336  1.00  0.67           N  
ATOM   3021  CA  GLN A 207       1.137 -11.529  -6.226  1.00  0.67           C  
ATOM   3022  C   GLN A 207       0.384 -10.194  -6.233  1.00  0.67           C  
ATOM   3023  O   GLN A 207       0.226  -9.556  -7.278  1.00  0.67           O  
ATOM   3024  CB  GLN A 207       0.214 -12.661  -5.762  1.00  0.67           C  
ATOM   3025  CG  GLN A 207       0.799 -14.058  -5.983  1.00  0.67           C  
ATOM   3026  CD  GLN A 207      -0.010 -15.132  -5.289  1.00  0.67           C  
ATOM   3027  NE2 GLN A 207      -0.344 -16.177  -5.990  1.00  0.67           N  
ATOM   3028  OE1 GLN A 207      -0.329 -15.022  -4.109  1.00  0.67           O  
ATOM   3029  H   GLN A 207       2.328 -12.077  -4.517  1.00  0.67           H  
ATOM   3030  HA  GLN A 207       1.468 -11.731  -7.247  1.00  0.67           H  
ATOM   3031 1HB  GLN A 207       0.017 -12.523  -4.702  1.00  0.67           H  
ATOM   3032 2HB  GLN A 207      -0.731 -12.596  -6.296  1.00  0.67           H  
ATOM   3033 1HG  GLN A 207       0.836 -14.263  -7.051  1.00  0.67           H  
ATOM   3034 2HG  GLN A 207       1.811 -14.098  -5.593  1.00  0.67           H  
ATOM   3035 1HE2 GLN A 207      -0.868 -16.918  -5.545  1.00  0.67           H  
ATOM   3036 2HE2 GLN A 207      -0.082 -16.234  -6.965  1.00  0.67           H  
ATOM   3037  N   ARG A 208      -0.046  -9.722  -5.071  1.00  0.63           N  
ATOM   3038  CA  ARG A 208      -0.919  -8.542  -5.000  1.00  0.63           C  
ATOM   3039  C   ARG A 208      -0.262  -7.193  -5.253  1.00  0.63           C  
ATOM   3040  O   ARG A 208      -0.951  -6.212  -5.512  1.00  0.63           O  
ATOM   3041  CB  ARG A 208      -1.632  -8.538  -3.654  1.00  0.63           C  
ATOM   3042  CG  ARG A 208      -2.640  -9.669  -3.570  1.00  0.63           C  
ATOM   3043  CD  ARG A 208      -3.256  -9.767  -2.200  1.00  0.63           C  
ATOM   3044  NE  ARG A 208      -4.213 -10.877  -2.127  1.00  0.63           N  
ATOM   3045  CZ  ARG A 208      -3.937 -12.152  -1.910  1.00  0.63           C  
ATOM   3046  NH1 ARG A 208      -2.725 -12.634  -1.833  1.00  0.63           N1+
ATOM   3047  NH2 ARG A 208      -4.936 -12.973  -1.786  1.00  0.63           N  
ATOM   3048  H   ARG A 208       0.182 -10.218  -4.208  1.00  0.63           H  
ATOM   3049  HA  ARG A 208      -1.687  -8.640  -5.770  1.00  0.63           H  
ATOM   3050 1HB  ARG A 208      -0.895  -8.635  -2.858  1.00  0.63           H  
ATOM   3051 2HB  ARG A 208      -2.163  -7.597  -3.533  1.00  0.63           H  
ATOM   3052 1HG  ARG A 208      -3.423  -9.502  -4.305  1.00  0.63           H  
ATOM   3053 2HG  ARG A 208      -2.147 -10.612  -3.792  1.00  0.63           H  
ATOM   3054 1HD  ARG A 208      -2.471  -9.913  -1.461  1.00  0.63           H  
ATOM   3055 2HD  ARG A 208      -3.778  -8.837  -1.984  1.00  0.63           H  
ATOM   3056  HE  ARG A 208      -5.194 -10.647  -2.245  1.00  0.63           H  
ATOM   3057 1HH1 ARG A 208      -1.934 -12.020  -1.966  1.00  0.63           H  
ATOM   3058 2HH1 ARG A 208      -2.583 -13.625  -1.673  1.00  0.63           H  
ATOM   3059 1HH2 ARG A 208      -5.885 -12.623  -1.873  1.00  0.63           H  
ATOM   3060 2HH2 ARG A 208      -4.776 -13.955  -1.627  1.00  0.63           H  
ATOM   3061  N   THR A 209       1.058  -7.139  -5.236  1.00  0.75           N  
ATOM   3062  CA  THR A 209       1.780  -5.918  -5.595  1.00  0.75           C  
ATOM   3063  C   THR A 209       2.383  -6.006  -6.989  1.00  0.75           C  
ATOM   3064  O   THR A 209       3.163  -5.138  -7.367  1.00  0.75           O  
ATOM   3065  CB  THR A 209       2.918  -5.616  -4.606  1.00  0.75           C  
ATOM   3066  CG2 THR A 209       2.403  -5.417  -3.197  1.00  0.75           C  
ATOM   3067  OG1 THR A 209       3.851  -6.701  -4.592  1.00  0.75           O  
ATOM   3068  H   THR A 209       1.590  -7.956  -4.948  1.00  0.75           H  
ATOM   3069  HA  THR A 209       1.097  -5.069  -5.581  1.00  0.75           H  
ATOM   3070  HB  THR A 209       3.429  -4.707  -4.917  1.00  0.75           H  
ATOM   3071  HG1 THR A 209       3.440  -7.436  -4.113  1.00  0.75           H  
ATOM   3072 1HG2 THR A 209       3.227  -5.107  -2.558  1.00  0.75           H  
ATOM   3073 2HG2 THR A 209       1.975  -6.340  -2.810  1.00  0.75           H  
ATOM   3074 3HG2 THR A 209       1.642  -4.635  -3.189  1.00  0.75           H  
ATOM   3075  N   ASN A 210       2.071  -7.072  -7.725  1.00  0.69           N  
ATOM   3076  CA  ASN A 210       2.619  -7.314  -9.070  1.00  0.69           C  
ATOM   3077  C   ASN A 210       4.151  -7.292  -9.034  1.00  0.69           C  
ATOM   3078  O   ASN A 210       4.831  -6.739  -9.901  1.00  0.69           O  
ATOM   3079  CB  ASN A 210       2.062  -6.310 -10.092  1.00  0.69           C  
ATOM   3080  CG  ASN A 210       0.560  -6.361 -10.200  1.00  0.69           C  
ATOM   3081  ND2 ASN A 210       0.043  -7.450 -10.698  1.00  0.69           N  
ATOM   3082  OD1 ASN A 210      -0.140  -5.424  -9.826  1.00  0.69           O  
ATOM   3083  H   ASN A 210       1.434  -7.769  -7.348  1.00  0.69           H  
ATOM   3084  HA  ASN A 210       2.312  -8.314  -9.389  1.00  0.69           H  
ATOM   3085 1HB  ASN A 210       2.356  -5.303  -9.803  1.00  0.69           H  
ATOM   3086 2HB  ASN A 210       2.482  -6.523 -11.073  1.00  0.69           H  
ATOM   3087 1HD2 ASN A 210      -0.960  -7.527 -10.777  1.00  0.69           H  
ATOM   3088 2HD2 ASN A 210       0.642  -8.204 -11.015  1.00  0.69           H  
ATOM   3089  N   GLY A 211       4.689  -7.869  -7.969  1.00  0.80           N  
ATOM   3090  CA  GLY A 211       6.125  -7.955  -7.757  1.00  0.80           C  
ATOM   3091  C   GLY A 211       6.778  -6.749  -7.109  1.00  0.80           C  
ATOM   3092  O   GLY A 211       7.973  -6.795  -6.821  1.00  0.80           O  
ATOM   3093  H   GLY A 211       4.075  -8.306  -7.286  1.00  0.80           H  
ATOM   3094 1HA  GLY A 211       6.327  -8.821  -7.129  1.00  0.80           H  
ATOM   3095 2HA  GLY A 211       6.610  -8.121  -8.717  1.00  0.80           H  
ATOM   3096  N   LYS A 212       6.053  -5.660  -6.885  1.00  0.73           N  
ATOM   3097  CA  LYS A 212       6.675  -4.447  -6.344  1.00  0.73           C  
ATOM   3098  C   LYS A 212       7.129  -4.573  -4.900  1.00  0.73           C  
ATOM   3099  O   LYS A 212       8.174  -4.047  -4.557  1.00  0.73           O  
ATOM   3100  CB  LYS A 212       5.702  -3.272  -6.459  1.00  0.73           C  
ATOM   3101  CG  LYS A 212       6.302  -1.917  -6.072  1.00  0.73           C  
ATOM   3102  CD  LYS A 212       5.323  -0.765  -6.223  1.00  0.73           C  
ATOM   3103  CE  LYS A 212       4.142  -0.813  -5.261  1.00  0.73           C  
ATOM   3104  NZ  LYS A 212       4.541  -0.719  -3.821  1.00  0.73           N1+
ATOM   3105  H   LYS A 212       5.065  -5.637  -7.141  1.00  0.73           H  
ATOM   3106  HA  LYS A 212       7.562  -4.223  -6.942  1.00  0.73           H  
ATOM   3107 1HB  LYS A 212       5.351  -3.218  -7.488  1.00  0.73           H  
ATOM   3108 2HB  LYS A 212       4.851  -3.473  -5.815  1.00  0.73           H  
ATOM   3109 1HG  LYS A 212       6.642  -1.954  -5.040  1.00  0.73           H  
ATOM   3110 2HG  LYS A 212       7.161  -1.725  -6.711  1.00  0.73           H  
ATOM   3111 1HD  LYS A 212       5.858   0.167  -6.057  1.00  0.73           H  
ATOM   3112 2HD  LYS A 212       4.945  -0.766  -7.241  1.00  0.73           H  
ATOM   3113 1HE  LYS A 212       3.471   0.014  -5.496  1.00  0.73           H  
ATOM   3114 2HE  LYS A 212       3.595  -1.740  -5.415  1.00  0.73           H  
ATOM   3115 1HZ  LYS A 212       3.709  -0.616  -3.251  1.00  0.73           H  
ATOM   3116 2HZ  LYS A 212       5.147   0.085  -3.681  1.00  0.73           H  
ATOM   3117 3HZ  LYS A 212       5.025  -1.565  -3.534  1.00  0.73           H  
ATOM   3118  N   GLY A 213       6.357  -5.235  -4.056  1.00  0.84           N  
ATOM   3119  CA  GLY A 213       6.657  -5.268  -2.630  1.00  0.84           C  
ATOM   3120  C   GLY A 213       6.090  -4.068  -1.893  1.00  0.84           C  
ATOM   3121  O   GLY A 213       5.388  -3.243  -2.488  1.00  0.84           O  
ATOM   3122  H   GLY A 213       5.515  -5.690  -4.389  1.00  0.84           H  
ATOM   3123 1HA  GLY A 213       6.229  -6.168  -2.196  1.00  0.84           H  
ATOM   3124 2HA  GLY A 213       7.735  -5.296  -2.478  1.00  0.84           H  
ATOM   3125  N   VAL A 214       6.371  -3.966  -0.601  1.00  0.88           N  
ATOM   3126  CA  VAL A 214       5.797  -2.930   0.267  1.00  0.88           C  
ATOM   3127  C   VAL A 214       6.823  -1.875   0.677  1.00  0.88           C  
ATOM   3128  O   VAL A 214       8.029  -2.120   0.690  1.00  0.88           O  
ATOM   3129  CB  VAL A 214       5.167  -3.541   1.555  1.00  0.88           C  
ATOM   3130  CG1 VAL A 214       4.195  -4.668   1.202  1.00  0.88           C  
ATOM   3131  CG2 VAL A 214       6.217  -4.088   2.511  1.00  0.88           C  
ATOM   3132  H   VAL A 214       7.007  -4.644  -0.182  1.00  0.88           H  
ATOM   3133  HA  VAL A 214       5.003  -2.429  -0.285  1.00  0.88           H  
ATOM   3134  HB  VAL A 214       4.618  -2.757   2.075  1.00  0.88           H  
ATOM   3135 1HG1 VAL A 214       3.627  -4.946   2.089  1.00  0.88           H  
ATOM   3136 2HG1 VAL A 214       4.740  -5.537   0.843  1.00  0.88           H  
ATOM   3137 3HG1 VAL A 214       3.504  -4.339   0.428  1.00  0.88           H  
ATOM   3138 1HG2 VAL A 214       5.726  -4.449   3.408  1.00  0.88           H  
ATOM   3139 2HG2 VAL A 214       6.904  -3.299   2.812  1.00  0.88           H  
ATOM   3140 3HG2 VAL A 214       6.776  -4.899   2.052  1.00  0.88           H  
ATOM   3141  N   ASP A 215       6.353  -0.687   1.010  1.00  0.86           N  
ATOM   3142  CA  ASP A 215       7.243   0.426   1.320  1.00  0.86           C  
ATOM   3143  C   ASP A 215       7.788   0.351   2.736  1.00  0.86           C  
ATOM   3144  O   ASP A 215       8.898   0.802   2.995  1.00  0.86           O  
ATOM   3145  CB  ASP A 215       6.482   1.736   1.163  1.00  0.86           C  
ATOM   3146  CG  ASP A 215       6.066   1.984  -0.263  1.00  0.86           C  
ATOM   3147  OD1 ASP A 215       6.930   2.013  -1.161  1.00  0.86           O  
ATOM   3148  OD2 ASP A 215       4.858   2.116  -0.527  1.00  0.86           O1-
ATOM   3149  H   ASP A 215       5.353  -0.526   1.065  1.00  0.86           H  
ATOM   3150  HA  ASP A 215       8.084   0.424   0.623  1.00  0.86           H  
ATOM   3151 1HB  ASP A 215       5.597   1.706   1.795  1.00  0.86           H  
ATOM   3152 2HB  ASP A 215       7.112   2.559   1.495  1.00  0.86           H  
ATOM   3153  N   VAL A 216       7.021  -0.205   3.664  1.00  0.90           N  
ATOM   3154  CA  VAL A 216       7.469  -0.342   5.054  1.00  0.90           C  
ATOM   3155  C   VAL A 216       7.135  -1.740   5.568  1.00  0.90           C  
ATOM   3156  O   VAL A 216       6.009  -2.203   5.407  1.00  0.90           O  
ATOM   3157  CB  VAL A 216       6.785   0.712   5.983  1.00  0.90           C  
ATOM   3158  CG1 VAL A 216       7.341   0.630   7.410  1.00  0.90           C  
ATOM   3159  CG2 VAL A 216       6.973   2.151   5.452  1.00  0.90           C  
ATOM   3160  H   VAL A 216       6.083  -0.525   3.422  1.00  0.90           H  
ATOM   3161  HA  VAL A 216       8.545  -0.191   5.099  1.00  0.90           H  
ATOM   3162  HB  VAL A 216       5.719   0.503   6.010  1.00  0.90           H  
ATOM   3163 1HG1 VAL A 216       6.950   1.447   8.009  1.00  0.90           H  
ATOM   3164 2HG1 VAL A 216       8.430   0.699   7.389  1.00  0.90           H  
ATOM   3165 3HG1 VAL A 216       7.046  -0.309   7.875  1.00  0.90           H  
ATOM   3166 1HG2 VAL A 216       6.544   2.866   6.154  1.00  0.90           H  
ATOM   3167 2HG2 VAL A 216       6.457   2.260   4.499  1.00  0.90           H  
ATOM   3168 3HG2 VAL A 216       8.032   2.357   5.316  1.00  0.90           H  
ATOM   3169  N   VAL A 217       8.072  -2.405   6.229  1.00  0.88           N  
ATOM   3170  CA  VAL A 217       7.783  -3.667   6.918  1.00  0.88           C  
ATOM   3171  C   VAL A 217       8.014  -3.430   8.399  1.00  0.88           C  
ATOM   3172  O   VAL A 217       9.132  -3.151   8.826  1.00  0.88           O  
ATOM   3173  CB  VAL A 217       8.676  -4.845   6.448  1.00  0.88           C  
ATOM   3174  CG1 VAL A 217       8.376  -6.113   7.253  1.00  0.88           C  
ATOM   3175  CG2 VAL A 217       8.467  -5.152   4.969  1.00  0.88           C  
ATOM   3176  H   VAL A 217       9.005  -1.993   6.326  1.00  0.88           H  
ATOM   3177  HA  VAL A 217       6.739  -3.939   6.772  1.00  0.88           H  
ATOM   3178  HB  VAL A 217       9.720  -4.572   6.601  1.00  0.88           H  
ATOM   3179 1HG1 VAL A 217       8.963  -6.935   6.853  1.00  0.88           H  
ATOM   3180 2HG1 VAL A 217       7.316  -6.354   7.198  1.00  0.88           H  
ATOM   3181 3HG1 VAL A 217       8.655  -5.960   8.291  1.00  0.88           H  
ATOM   3182 1HG2 VAL A 217       9.201  -5.886   4.637  1.00  0.88           H  
ATOM   3183 2HG2 VAL A 217       8.592  -4.248   4.380  1.00  0.88           H  
ATOM   3184 3HG2 VAL A 217       7.468  -5.542   4.798  1.00  0.88           H  
ATOM   3185  N   LEU A 218       6.961  -3.566   9.188  1.00  0.84           N  
ATOM   3186  CA  LEU A 218       7.046  -3.443  10.640  1.00  0.84           C  
ATOM   3187  C   LEU A 218       7.302  -4.839  11.181  1.00  0.84           C  
ATOM   3188  O   LEU A 218       6.382  -5.604  11.483  1.00  0.84           O  
ATOM   3189  CB  LEU A 218       5.742  -2.870  11.193  1.00  0.84           C  
ATOM   3190  CG  LEU A 218       5.383  -1.435  10.795  1.00  0.84           C  
ATOM   3191  CD1 LEU A 218       3.994  -1.142  11.324  1.00  0.84           C  
ATOM   3192  CD2 LEU A 218       6.383  -0.426  11.353  1.00  0.84           C  
ATOM   3193  H   LEU A 218       6.054  -3.810   8.780  1.00  0.84           H  
ATOM   3194  HA  LEU A 218       7.880  -2.798  10.917  1.00  0.84           H  
ATOM   3195 1HB  LEU A 218       4.928  -3.517  10.873  1.00  0.84           H  
ATOM   3196 2HB  LEU A 218       5.793  -2.906  12.279  1.00  0.84           H  
ATOM   3197  HG  LEU A 218       5.366  -1.354   9.707  1.00  0.84           H  
ATOM   3198 1HD1 LEU A 218       3.687  -0.146  11.022  1.00  0.84           H  
ATOM   3199 2HD1 LEU A 218       3.982  -1.197  12.412  1.00  0.84           H  
ATOM   3200 3HD1 LEU A 218       3.284  -1.859  10.920  1.00  0.84           H  
ATOM   3201 1HD2 LEU A 218       6.043   0.586  11.149  1.00  0.84           H  
ATOM   3202 2HD2 LEU A 218       7.351  -0.564  10.880  1.00  0.84           H  
ATOM   3203 3HD2 LEU A 218       6.480  -0.556  12.433  1.00  0.84           H  
ATOM   3204  N   ASN A 219       8.559  -5.241  11.202  1.00  0.77           N  
ATOM   3205  CA  ASN A 219       8.856  -6.643  11.439  1.00  0.77           C  
ATOM   3206  C   ASN A 219       9.005  -7.075  12.887  1.00  0.77           C  
ATOM   3207  O   ASN A 219      10.054  -6.888  13.492  1.00  0.77           O  
ATOM   3208  CB  ASN A 219      10.118  -7.090  10.725  1.00  0.77           C  
ATOM   3209  CG  ASN A 219      10.286  -8.568  10.847  1.00  0.77           C  
ATOM   3210  ND2 ASN A 219      11.343  -8.988  11.458  1.00  0.77           N  
ATOM   3211  OD1 ASN A 219       9.379  -9.317  10.510  1.00  0.77           O  
ATOM   3212  H   ASN A 219       9.320  -4.577  11.037  1.00  0.77           H  
ATOM   3213  HA  ASN A 219       8.038  -7.223  11.022  1.00  0.77           H  
ATOM   3214 1HB  ASN A 219      10.070  -6.824   9.673  1.00  0.77           H  
ATOM   3215 2HB  ASN A 219      10.981  -6.595  11.169  1.00  0.77           H  
ATOM   3216 1HD2 ASN A 219      11.418  -9.970  11.710  1.00  0.77           H  
ATOM   3217 2HD2 ASN A 219      12.064  -8.343  11.734  1.00  0.77           H  
ATOM   3218  N   CYS A 220       7.984  -7.743  13.400  1.00  0.71           N  
ATOM   3219  CA  CYS A 220       8.096  -8.478  14.658  1.00  0.71           C  
ATOM   3220  C   CYS A 220       8.773  -9.844  14.510  1.00  0.71           C  
ATOM   3221  O   CYS A 220       9.298 -10.386  15.475  1.00  0.71           O  
ATOM   3222  CB  CYS A 220       6.688  -8.718  15.208  1.00  0.71           C  
ATOM   3223  SG  CYS A 220       5.716  -7.208  15.272  1.00  0.71           S  
ATOM   3224  H   CYS A 220       7.095  -7.734  12.924  1.00  0.71           H  
ATOM   3225  HA  CYS A 220       8.661  -7.880  15.375  1.00  0.71           H  
ATOM   3226 1HB  CYS A 220       6.175  -9.435  14.570  1.00  0.71           H  
ATOM   3227 2HB  CYS A 220       6.759  -9.149  16.209  1.00  0.71           H  
ATOM   3228  HG  CYS A 220       6.376  -6.673  16.316  1.00  0.71           H  
ATOM   3229  N   LEU A 221       8.672 -10.441  13.328  1.00  0.62           N  
ATOM   3230  CA  LEU A 221       8.912 -11.880  13.169  1.00  0.62           C  
ATOM   3231  C   LEU A 221      10.384 -12.229  13.316  1.00  0.62           C  
ATOM   3232  O   LEU A 221      11.242 -11.364  13.177  1.00  0.62           O  
ATOM   3233  CB  LEU A 221       8.392 -12.398  11.822  1.00  0.62           C  
ATOM   3234  CG  LEU A 221       6.905 -12.190  11.500  1.00  0.62           C  
ATOM   3235  CD1 LEU A 221       6.569 -12.874  10.182  1.00  0.62           C  
ATOM   3236  CD2 LEU A 221       5.941 -12.695  12.574  1.00  0.62           C  
ATOM   3237  H   LEU A 221       8.416  -9.908  12.511  1.00  0.62           H  
ATOM   3238  HA  LEU A 221       8.378 -12.400  13.958  1.00  0.62           H  
ATOM   3239 1HB  LEU A 221       8.975 -11.934  11.029  1.00  0.62           H  
ATOM   3240 2HB  LEU A 221       8.585 -13.468  11.790  1.00  0.62           H  
ATOM   3241  HG  LEU A 221       6.738 -11.123  11.386  1.00  0.62           H  
ATOM   3242 1HD1 LEU A 221       5.545 -12.647   9.894  1.00  0.62           H  
ATOM   3243 2HD1 LEU A 221       6.662 -13.955  10.289  1.00  0.62           H  
ATOM   3244 3HD1 LEU A 221       7.243 -12.529   9.398  1.00  0.62           H  
ATOM   3245 1HD2 LEU A 221       4.913 -12.631  12.223  1.00  0.62           H  
ATOM   3246 2HD2 LEU A 221       6.041 -12.098  13.476  1.00  0.62           H  
ATOM   3247 3HD2 LEU A 221       6.166 -13.735  12.809  1.00  0.62           H  
ATOM   3248  N   ALA A 222      10.660 -13.491  13.606  1.00  0.60           N  
ATOM   3249  CA  ALA A 222      12.017 -13.939  13.886  1.00  0.60           C  
ATOM   3250  C   ALA A 222      12.578 -14.933  12.867  1.00  0.60           C  
ATOM   3251  O   ALA A 222      11.839 -15.691  12.224  1.00  0.60           O  
ATOM   3252  CB  ALA A 222      12.045 -14.549  15.291  1.00  0.60           C  
ATOM   3253  H   ALA A 222       9.902 -14.172  13.672  1.00  0.60           H  
ATOM   3254  HA  ALA A 222      12.672 -13.071  13.889  1.00  0.60           H  
ATOM   3255 1HB  ALA A 222      11.712 -13.810  16.018  1.00  0.60           H  
ATOM   3256 2HB  ALA A 222      13.058 -14.864  15.539  1.00  0.60           H  
ATOM   3257 3HB  ALA A 222      11.381 -15.413  15.332  1.00  0.60           H  
ATOM   3258  N   GLY A 223      13.898 -14.973  12.775  1.00  0.59           N  
ATOM   3259  CA  GLY A 223      14.586 -16.033  12.058  1.00  0.59           C  
ATOM   3260  C   GLY A 223      14.346 -15.983  10.569  1.00  0.59           C  
ATOM   3261  O   GLY A 223      14.307 -14.926   9.948  1.00  0.59           O  
ATOM   3262  H   GLY A 223      14.457 -14.237  13.221  1.00  0.59           H  
ATOM   3263 1HA  GLY A 223      15.656 -15.970  12.247  1.00  0.59           H  
ATOM   3264 2HA  GLY A 223      14.223 -16.987  12.431  1.00  0.59           H  
ATOM   3265  N   GLY A 224      14.098 -17.139   9.980  1.00  0.62           N  
ATOM   3266  CA  GLY A 224      13.802 -17.197   8.559  1.00  0.62           C  
ATOM   3267  C   GLY A 224      12.556 -16.431   8.156  1.00  0.62           C  
ATOM   3268  O   GLY A 224      12.461 -15.982   7.018  1.00  0.62           O  
ATOM   3269  H   GLY A 224      14.110 -17.999  10.525  1.00  0.62           H  
ATOM   3270 1HA  GLY A 224      14.645 -16.783   8.011  1.00  0.62           H  
ATOM   3271 2HA  GLY A 224      13.682 -18.238   8.266  1.00  0.62           H  
ATOM   3272  N   LEU A 225      11.608 -16.210   9.056  1.00  0.62           N  
ATOM   3273  CA  LEU A 225      10.431 -15.414   8.707  1.00  0.62           C  
ATOM   3274  C   LEU A 225      10.782 -13.932   8.606  1.00  0.62           C  
ATOM   3275  O   LEU A 225      10.197 -13.207   7.803  1.00  0.62           O  
ATOM   3276  CB  LEU A 225       9.299 -15.609   9.718  1.00  0.62           C  
ATOM   3277  CG  LEU A 225       8.715 -17.016   9.918  1.00  0.62           C  
ATOM   3278  CD1 LEU A 225       7.574 -16.950  10.920  1.00  0.62           C  
ATOM   3279  CD2 LEU A 225       8.196 -17.640   8.630  1.00  0.62           C  
ATOM   3280  H   LEU A 225      11.703 -16.580   9.998  1.00  0.62           H  
ATOM   3281  HA  LEU A 225      10.071 -15.730   7.726  1.00  0.62           H  
ATOM   3282 1HB  LEU A 225       9.645 -15.253  10.686  1.00  0.62           H  
ATOM   3283 2HB  LEU A 225       8.483 -14.967   9.398  1.00  0.62           H  
ATOM   3284  HG  LEU A 225       9.493 -17.662  10.321  1.00  0.62           H  
ATOM   3285 1HD1 LEU A 225       7.194 -17.954  11.109  1.00  0.62           H  
ATOM   3286 2HD1 LEU A 225       6.761 -16.330  10.543  1.00  0.62           H  
ATOM   3287 3HD1 LEU A 225       7.937 -16.540  11.860  1.00  0.62           H  
ATOM   3288 1HD2 LEU A 225       7.751 -18.612   8.848  1.00  0.62           H  
ATOM   3289 2HD2 LEU A 225       9.020 -17.794   7.936  1.00  0.62           H  
ATOM   3290 3HD2 LEU A 225       7.448 -16.993   8.176  1.00  0.62           H  
ATOM   3291  N   LEU A 226      11.779 -13.485   9.357  1.00  0.66           N  
ATOM   3292  CA  LEU A 226      12.304 -12.124   9.215  1.00  0.66           C  
ATOM   3293  C   LEU A 226      13.007 -12.007   7.864  1.00  0.66           C  
ATOM   3294  O   LEU A 226      12.872 -11.000   7.181  1.00  0.66           O  
ATOM   3295  CB  LEU A 226      13.241 -11.785  10.388  1.00  0.66           C  
ATOM   3296  CG  LEU A 226      14.460 -10.864  10.203  1.00  0.66           C  
ATOM   3297  CD1 LEU A 226      14.694  -9.950  11.398  1.00  0.66           C  
ATOM   3298  CD2 LEU A 226      15.712 -11.706   9.988  1.00  0.66           C  
ATOM   3299  H   LEU A 226      12.235 -14.112  10.015  1.00  0.66           H  
ATOM   3300  HA  LEU A 226      11.480 -11.410   9.223  1.00  0.66           H  
ATOM   3301 1HB  LEU A 226      12.620 -11.335  11.151  1.00  0.66           H  
ATOM   3302 2HB  LEU A 226      13.602 -12.715  10.818  1.00  0.66           H  
ATOM   3303  HG  LEU A 226      14.299 -10.232   9.333  1.00  0.66           H  
ATOM   3304 1HD1 LEU A 226      15.645  -9.425  11.291  1.00  0.66           H  
ATOM   3305 2HD1 LEU A 226      14.705 -10.527  12.320  1.00  0.66           H  
ATOM   3306 3HD1 LEU A 226      13.910  -9.208  11.455  1.00  0.66           H  
ATOM   3307 1HD2 LEU A 226      16.592 -11.068   9.936  1.00  0.66           H  
ATOM   3308 2HD2 LEU A 226      15.638 -12.264   9.062  1.00  0.66           H  
ATOM   3309 3HD2 LEU A 226      15.838 -12.406  10.812  1.00  0.66           H  
ATOM   3310  N   GLN A 227      13.687 -13.055   7.424  1.00  0.68           N  
ATOM   3311  CA  GLN A 227      14.375 -13.023   6.129  1.00  0.68           C  
ATOM   3312  C   GLN A 227      13.380 -12.932   4.972  1.00  0.68           C  
ATOM   3313  O   GLN A 227      13.588 -12.188   4.014  1.00  0.68           O  
ATOM   3314  CB  GLN A 227      15.261 -14.258   5.959  1.00  0.68           C  
ATOM   3315  CG  GLN A 227      16.338 -14.391   7.035  1.00  0.68           C  
ATOM   3316  CD  GLN A 227      17.185 -15.630   6.868  1.00  0.68           C  
ATOM   3317  NE2 GLN A 227      18.325 -15.646   7.495  1.00  0.68           N  
ATOM   3318  OE1 GLN A 227      16.802 -16.582   6.187  1.00  0.68           O  
ATOM   3319  H   GLN A 227      13.758 -13.884   8.009  1.00  0.68           H  
ATOM   3320  HA  GLN A 227      15.009 -12.138   6.093  1.00  0.68           H  
ATOM   3321 1HB  GLN A 227      14.632 -15.144   5.980  1.00  0.68           H  
ATOM   3322 2HB  GLN A 227      15.745 -14.206   4.985  1.00  0.68           H  
ATOM   3323 1HG  GLN A 227      16.981 -13.514   7.005  1.00  0.68           H  
ATOM   3324 2HG  GLN A 227      15.872 -14.437   8.014  1.00  0.68           H  
ATOM   3325 1HE2 GLN A 227      18.927 -16.448   7.402  1.00  0.68           H  
ATOM   3326 2HE2 GLN A 227      18.603 -14.857   8.057  1.00  0.68           H  
ATOM   3327  N   GLU A 228      12.263 -13.637   5.076  1.00  0.72           N  
ATOM   3328  CA  GLU A 228      11.213 -13.554   4.055  1.00  0.72           C  
ATOM   3329  C   GLU A 228      10.547 -12.180   4.119  1.00  0.72           C  
ATOM   3330  O   GLU A 228      10.155 -11.610   3.105  1.00  0.72           O  
ATOM   3331  CB  GLU A 228      10.169 -14.651   4.287  1.00  0.72           C  
ATOM   3332  CG  GLU A 228      10.721 -16.062   4.108  1.00  0.72           C  
ATOM   3333  CD  GLU A 228      10.971 -16.449   2.663  1.00  0.72           C  
ATOM   3334  OE1 GLU A 228      10.022 -16.512   1.848  1.00  0.72           O  
ATOM   3335  OE2 GLU A 228      12.141 -16.731   2.321  1.00  0.72           O1-
ATOM   3336  H   GLU A 228      12.137 -14.264   5.870  1.00  0.72           H  
ATOM   3337  HA  GLU A 228      11.652 -13.675   3.062  1.00  0.72           H  
ATOM   3338 1HB  GLU A 228       9.798 -14.554   5.306  1.00  0.72           H  
ATOM   3339 2HB  GLU A 228       9.334 -14.506   3.605  1.00  0.72           H  
ATOM   3340 1HG  GLU A 228      11.658 -16.150   4.652  1.00  0.72           H  
ATOM   3341 2HG  GLU A 228      10.025 -16.772   4.543  1.00  0.72           H  
ATOM   3342  N   SER A 229      10.476 -11.605   5.309  1.00  0.81           N  
ATOM   3343  CA  SER A 229       9.950 -10.252   5.466  1.00  0.81           C  
ATOM   3344  C   SER A 229      10.865  -9.197   4.846  1.00  0.81           C  
ATOM   3345  O   SER A 229      10.368  -8.207   4.322  1.00  0.81           O  
ATOM   3346  CB  SER A 229       9.712  -9.944   6.943  1.00  0.81           C  
ATOM   3347  OG  SER A 229       8.798 -10.869   7.500  1.00  0.81           O  
ATOM   3348  H   SER A 229      10.801 -12.108   6.131  1.00  0.81           H  
ATOM   3349  HA  SER A 229       8.992 -10.192   4.951  1.00  0.81           H  
ATOM   3350 1HB  SER A 229      10.653  -9.988   7.489  1.00  0.81           H  
ATOM   3351 2HB  SER A 229       9.300  -8.942   7.034  1.00  0.81           H  
ATOM   3352  HG  SER A 229       9.264 -11.711   7.633  1.00  0.81           H  
ATOM   3353  N   PHE A 230      12.177  -9.397   4.845  1.00  0.77           N  
ATOM   3354  CA  PHE A 230      13.071  -8.467   4.149  1.00  0.77           C  
ATOM   3355  C   PHE A 230      12.827  -8.561   2.645  1.00  0.77           C  
ATOM   3356  O   PHE A 230      12.961  -7.581   1.922  1.00  0.77           O  
ATOM   3357  CB  PHE A 230      14.556  -8.779   4.368  1.00  0.77           C  
ATOM   3358  CG  PHE A 230      15.142  -8.266   5.656  1.00  0.77           C  
ATOM   3359  CD1 PHE A 230      15.466  -9.147   6.701  1.00  0.77           C  
ATOM   3360  CD2 PHE A 230      15.507  -6.914   5.774  1.00  0.77           C  
ATOM   3361  CE1 PHE A 230      16.185  -8.693   7.838  1.00  0.77           C  
ATOM   3362  CE2 PHE A 230      16.204  -6.448   6.922  1.00  0.77           C  
ATOM   3363  CZ  PHE A 230      16.546  -7.344   7.949  1.00  0.77           C  
ATOM   3364  H   PHE A 230      12.574 -10.202   5.327  1.00  0.77           H  
ATOM   3365  HA  PHE A 230      12.863  -7.442   4.461  1.00  0.77           H  
ATOM   3366 1HB  PHE A 230      14.721  -9.851   4.290  1.00  0.77           H  
ATOM   3367 2HB  PHE A 230      15.106  -8.290   3.567  1.00  0.77           H  
ATOM   3368  HD1 PHE A 230      15.194 -10.185   6.631  1.00  0.77           H  
ATOM   3369  HD2 PHE A 230      15.275  -6.223   4.979  1.00  0.77           H  
ATOM   3370  HE1 PHE A 230      16.460  -9.379   8.618  1.00  0.77           H  
ATOM   3371  HE2 PHE A 230      16.473  -5.412   7.012  1.00  0.77           H  
ATOM   3372  HZ  PHE A 230      17.077  -6.994   8.823  1.00  0.77           H  
ATOM   3373  N   ASP A 231      12.454  -9.726   2.137  1.00  0.80           N  
ATOM   3374  CA  ASP A 231      12.244  -9.865   0.693  1.00  0.80           C  
ATOM   3375  C   ASP A 231      10.966  -9.166   0.241  1.00  0.80           C  
ATOM   3376  O   ASP A 231      10.809  -8.791  -0.920  1.00  0.80           O  
ATOM   3377  CB  ASP A 231      12.207 -11.331   0.272  1.00  0.80           C  
ATOM   3378  CG  ASP A 231      12.387 -11.490  -1.225  1.00  0.80           C  
ATOM   3379  OD1 ASP A 231      13.485 -11.172  -1.730  1.00  0.80           O  
ATOM   3380  OD2 ASP A 231      11.441 -11.900  -1.932  1.00  0.80           O1-
ATOM   3381  H   ASP A 231      12.333 -10.537   2.737  1.00  0.80           H  
ATOM   3382  HA  ASP A 231      13.080  -9.395   0.172  1.00  0.80           H  
ATOM   3383 1HB  ASP A 231      13.012 -11.861   0.778  1.00  0.80           H  
ATOM   3384 2HB  ASP A 231      11.255 -11.767   0.571  1.00  0.80           H  
ATOM   3385  N   CYS A 232      10.061  -8.928   1.178  1.00  0.86           N  
ATOM   3386  CA  CYS A 232       8.815  -8.218   0.893  1.00  0.86           C  
ATOM   3387  C   CYS A 232       9.021  -6.726   0.626  1.00  0.86           C  
ATOM   3388  O   CYS A 232       8.090  -6.045   0.221  1.00  0.86           O  
ATOM   3389  CB  CYS A 232       7.851  -8.362   2.072  1.00  0.86           C  
ATOM   3390  SG  CYS A 232       7.406 -10.072   2.443  1.00  0.86           S  
ATOM   3391  H   CYS A 232      10.241  -9.237   2.126  1.00  0.86           H  
ATOM   3392  HA  CYS A 232       8.348  -8.655   0.009  1.00  0.86           H  
ATOM   3393 1HB  CYS A 232       8.307  -7.914   2.953  1.00  0.86           H  
ATOM   3394 2HB  CYS A 232       6.941  -7.808   1.842  1.00  0.86           H  
ATOM   3395  HG  CYS A 232       8.653 -10.575   2.494  1.00  0.86           H  
ATOM   3396  N   LEU A 233      10.207  -6.196   0.885  1.00  0.84           N  
ATOM   3397  CA  LEU A 233      10.468  -4.767   0.703  1.00  0.84           C  
ATOM   3398  C   LEU A 233      10.559  -4.342  -0.761  1.00  0.84           C  
ATOM   3399  O   LEU A 233      11.195  -5.011  -1.582  1.00  0.84           O  
ATOM   3400  CB  LEU A 233      11.803  -4.417   1.354  1.00  0.84           C  
ATOM   3401  CG  LEU A 233      11.968  -4.560   2.866  1.00  0.84           C  
ATOM   3402  CD1 LEU A 233      13.451  -4.552   3.196  1.00  0.84           C  
ATOM   3403  CD2 LEU A 233      11.270  -3.431   3.604  1.00  0.84           C  
ATOM   3404  H   LEU A 233      10.964  -6.790   1.211  1.00  0.84           H  
ATOM   3405  HA  LEU A 233       9.671  -4.195   1.183  1.00  0.84           H  
ATOM   3406 1HB  LEU A 233      12.549  -5.055   0.886  1.00  0.84           H  
ATOM   3407 2HB  LEU A 233      12.044  -3.387   1.098  1.00  0.84           H  
ATOM   3408  HG  LEU A 233      11.546  -5.514   3.185  1.00  0.84           H  
ATOM   3409 1HD1 LEU A 233      13.590  -4.869   4.221  1.00  0.84           H  
ATOM   3410 2HD1 LEU A 233      13.877  -3.557   3.048  1.00  0.84           H  
ATOM   3411 3HD1 LEU A 233      13.983  -5.261   2.559  1.00  0.84           H  
ATOM   3412 1HD2 LEU A 233      11.252  -3.649   4.667  1.00  0.84           H  
ATOM   3413 2HD2 LEU A 233      10.248  -3.319   3.249  1.00  0.84           H  
ATOM   3414 3HD2 LEU A 233      11.805  -2.501   3.441  1.00  0.84           H  
ATOM   3415  N   ALA A 234       9.959  -3.201  -1.058  1.00  0.86           N  
ATOM   3416  CA  ALA A 234      10.005  -2.566  -2.370  1.00  0.86           C  
ATOM   3417  C   ALA A 234      11.334  -1.854  -2.616  1.00  0.86           C  
ATOM   3418  O   ALA A 234      12.191  -1.779  -1.737  1.00  0.86           O  
ATOM   3419  CB  ALA A 234       8.843  -1.546  -2.469  1.00  0.86           C  
ATOM   3420  H   ALA A 234       9.426  -2.724  -0.330  1.00  0.86           H  
ATOM   3421  HA  ALA A 234       9.880  -3.327  -3.135  1.00  0.86           H  
ATOM   3422 1HB  ALA A 234       7.899  -2.045  -2.268  1.00  0.86           H  
ATOM   3423 2HB  ALA A 234       8.799  -1.118  -3.470  1.00  0.86           H  
ATOM   3424 3HB  ALA A 234       8.987  -0.745  -1.743  1.00  0.86           H  
ATOM   3425  N   ASP A 235      11.452  -1.219  -3.770  1.00  0.73           N  
ATOM   3426  CA  ASP A 235      12.485  -0.207  -3.975  1.00  0.73           C  
ATOM   3427  C   ASP A 235      12.256   0.860  -2.913  1.00  0.73           C  
ATOM   3428  O   ASP A 235      11.112   1.224  -2.616  1.00  0.73           O  
ATOM   3429  CB  ASP A 235      12.395   0.454  -5.351  1.00  0.73           C  
ATOM   3430  CG  ASP A 235      12.907  -0.429  -6.469  1.00  0.73           C  
ATOM   3431  OD1 ASP A 235      13.666  -1.388  -6.224  1.00  0.73           O  
ATOM   3432  OD2 ASP A 235      12.580  -0.135  -7.643  1.00  0.73           O1-
ATOM   3433  H   ASP A 235      10.769  -1.384  -4.507  1.00  0.73           H  
ATOM   3434  HA  ASP A 235      13.471  -0.650  -3.838  1.00  0.73           H  
ATOM   3435 1HB  ASP A 235      11.360   0.728  -5.548  1.00  0.73           H  
ATOM   3436 2HB  ASP A 235      12.998   1.360  -5.339  1.00  0.73           H  
ATOM   3437  N   PHE A 236      13.349   1.300  -2.306  1.00  0.74           N  
ATOM   3438  CA  PHE A 236      13.374   2.246  -1.187  1.00  0.74           C  
ATOM   3439  C   PHE A 236      12.663   1.722   0.065  1.00  0.74           C  
ATOM   3440  O   PHE A 236      12.389   2.482   0.988  1.00  0.74           O  
ATOM   3441  CB  PHE A 236      12.843   3.629  -1.594  1.00  0.74           C  
ATOM   3442  CG  PHE A 236      13.422   4.142  -2.882  1.00  0.74           C  
ATOM   3443  CD1 PHE A 236      12.674   4.078  -4.074  1.00  0.74           C  
ATOM   3444  CD2 PHE A 236      14.721   4.679  -2.916  1.00  0.74           C  
ATOM   3445  CE1 PHE A 236      13.222   4.527  -5.300  1.00  0.74           C  
ATOM   3446  CE2 PHE A 236      15.287   5.129  -4.135  1.00  0.74           C  
ATOM   3447  CZ  PHE A 236      14.535   5.047  -5.330  1.00  0.74           C  
ATOM   3448  H   PHE A 236      14.247   0.927  -2.619  1.00  0.74           H  
ATOM   3449  HA  PHE A 236      14.415   2.381  -0.919  1.00  0.74           H  
ATOM   3450 1HB  PHE A 236      11.763   3.578  -1.704  1.00  0.74           H  
ATOM   3451 2HB  PHE A 236      13.068   4.340  -0.801  1.00  0.74           H  
ATOM   3452  HD1 PHE A 236      11.674   3.673  -4.059  1.00  0.74           H  
ATOM   3453  HD2 PHE A 236      15.301   4.742  -2.009  1.00  0.74           H  
ATOM   3454  HE1 PHE A 236      12.639   4.473  -6.209  1.00  0.74           H  
ATOM   3455  HE2 PHE A 236      16.295   5.520  -4.154  1.00  0.74           H  
ATOM   3456  HZ  PHE A 236      14.960   5.387  -6.264  1.00  0.74           H  
ATOM   3457  N   GLY A 237      12.372   0.430   0.108  1.00  0.86           N  
ATOM   3458  CA  GLY A 237      11.633  -0.151   1.217  1.00  0.86           C  
ATOM   3459  C   GLY A 237      12.346  -0.050   2.551  1.00  0.86           C  
ATOM   3460  O   GLY A 237      13.568  -0.152   2.645  1.00  0.86           O  
ATOM   3461  H   GLY A 237      12.631  -0.176  -0.666  1.00  0.86           H  
ATOM   3462 1HA  GLY A 237      10.681   0.369   1.300  1.00  0.86           H  
ATOM   3463 2HA  GLY A 237      11.431  -1.198   1.004  1.00  0.86           H  
ATOM   3464  N   ARG A 238      11.564   0.175   3.593  1.00  0.81           N  
ATOM   3465  CA  ARG A 238      12.051   0.431   4.949  1.00  0.81           C  
ATOM   3466  C   ARG A 238      11.709  -0.690   5.913  1.00  0.81           C  
ATOM   3467  O   ARG A 238      10.559  -0.870   6.309  1.00  0.81           O  
ATOM   3468  CB  ARG A 238      11.429   1.744   5.412  1.00  0.81           C  
ATOM   3469  CG  ARG A 238      12.011   2.919   4.649  1.00  0.81           C  
ATOM   3470  CD  ARG A 238      11.222   4.187   4.811  1.00  0.81           C  
ATOM   3471  NE  ARG A 238       9.997   4.227   3.995  1.00  0.81           N  
ATOM   3472  CZ  ARG A 238       9.913   4.610   2.728  1.00  0.81           C  
ATOM   3473  NH1 ARG A 238      10.940   4.943   1.996  1.00  0.81           N1+
ATOM   3474  NH2 ARG A 238       8.751   4.681   2.152  1.00  0.81           N  
ATOM   3475  H   ARG A 238      10.556   0.239   3.434  1.00  0.81           H  
ATOM   3476  HA  ARG A 238      13.137   0.545   4.940  1.00  0.81           H  
ATOM   3477 1HB  ARG A 238      10.354   1.697   5.251  1.00  0.81           H  
ATOM   3478 2HB  ARG A 238      11.624   1.887   6.472  1.00  0.81           H  
ATOM   3479 1HG  ARG A 238      13.024   3.085   5.006  1.00  0.81           H  
ATOM   3480 2HG  ARG A 238      12.053   2.689   3.590  1.00  0.81           H  
ATOM   3481 1HD  ARG A 238      10.965   4.302   5.861  1.00  0.81           H  
ATOM   3482 2HD  ARG A 238      11.853   5.023   4.518  1.00  0.81           H  
ATOM   3483  HE  ARG A 238       9.139   3.967   4.450  1.00  0.81           H  
ATOM   3484 1HH1 ARG A 238      11.870   4.911   2.376  1.00  0.81           H  
ATOM   3485 2HH1 ARG A 238      10.792   5.194   1.028  1.00  0.81           H  
ATOM   3486 1HH2 ARG A 238       7.898   4.552   2.675  1.00  0.81           H  
ATOM   3487 2HH2 ARG A 238       8.699   4.927   1.172  1.00  0.81           H  
ATOM   3488  N   PHE A 239      12.710  -1.472   6.273  1.00  0.83           N  
ATOM   3489  CA  PHE A 239      12.530  -2.553   7.230  1.00  0.83           C  
ATOM   3490  C   PHE A 239      12.713  -1.974   8.617  1.00  0.83           C  
ATOM   3491  O   PHE A 239      13.739  -1.356   8.902  1.00  0.83           O  
ATOM   3492  CB  PHE A 239      13.564  -3.639   6.991  1.00  0.83           C  
ATOM   3493  CG  PHE A 239      13.181  -4.970   7.557  1.00  0.83           C  
ATOM   3494  CD1 PHE A 239      12.291  -5.802   6.863  1.00  0.83           C  
ATOM   3495  CD2 PHE A 239      13.743  -5.424   8.758  1.00  0.83           C  
ATOM   3496  CE1 PHE A 239      12.000  -7.094   7.337  1.00  0.83           C  
ATOM   3497  CE2 PHE A 239      13.485  -6.743   9.227  1.00  0.83           C  
ATOM   3498  CZ  PHE A 239      12.630  -7.585   8.493  1.00  0.83           C  
ATOM   3499  H   PHE A 239      13.645  -1.284   5.906  1.00  0.83           H  
ATOM   3500  HA  PHE A 239      11.530  -2.974   7.123  1.00  0.83           H  
ATOM   3501 1HB  PHE A 239      13.684  -3.750   5.922  1.00  0.83           H  
ATOM   3502 2HB  PHE A 239      14.523  -3.333   7.405  1.00  0.83           H  
ATOM   3503  HD1 PHE A 239      11.833  -5.462   5.948  1.00  0.83           H  
ATOM   3504  HD2 PHE A 239      14.412  -4.782   9.306  1.00  0.83           H  
ATOM   3505  HE1 PHE A 239      11.308  -7.708   6.800  1.00  0.83           H  
ATOM   3506  HE2 PHE A 239      13.964  -7.107  10.122  1.00  0.83           H  
ATOM   3507  HZ  PHE A 239      12.452  -8.598   8.820  1.00  0.83           H  
ATOM   3508  N   ILE A 240      11.716  -2.138   9.465  1.00  0.80           N  
ATOM   3509  CA  ILE A 240      11.724  -1.554  10.798  1.00  0.80           C  
ATOM   3510  C   ILE A 240      11.796  -2.755  11.737  1.00  0.80           C  
ATOM   3511  O   ILE A 240      10.845  -3.534  11.841  1.00  0.80           O  
ATOM   3512  CB  ILE A 240      10.446  -0.676  11.002  1.00  0.80           C  
ATOM   3513  CG1 ILE A 240      10.222   0.309   9.831  1.00  0.80           C  
ATOM   3514  CG2 ILE A 240      10.507   0.105  12.311  1.00  0.80           C  
ATOM   3515  CD1 ILE A 240      11.293   1.382   9.606  1.00  0.80           C  
ATOM   3516  H   ILE A 240      10.880  -2.648   9.181  1.00  0.80           H  
ATOM   3517  HA  ILE A 240      12.613  -0.937  10.927  1.00  0.80           H  
ATOM   3518  HB  ILE A 240       9.583  -1.339  11.033  1.00  0.80           H  
ATOM   3519 1HG1 ILE A 240      10.104  -0.257   8.911  1.00  0.80           H  
ATOM   3520 2HG1 ILE A 240       9.277   0.820  10.008  1.00  0.80           H  
ATOM   3521 1HG2 ILE A 240       9.628   0.739  12.406  1.00  0.80           H  
ATOM   3522 2HG2 ILE A 240      11.398   0.729  12.345  1.00  0.80           H  
ATOM   3523 3HG2 ILE A 240      10.533  -0.586  13.143  1.00  0.80           H  
ATOM   3524 1HD1 ILE A 240      11.103   1.882   8.659  1.00  0.80           H  
ATOM   3525 2HD1 ILE A 240      12.286   0.939   9.574  1.00  0.80           H  
ATOM   3526 3HD1 ILE A 240      11.248   2.120  10.402  1.00  0.80           H  
ATOM   3527  N   GLU A 241      12.954  -2.981  12.337  1.00  0.77           N  
ATOM   3528  CA  GLU A 241      13.202  -4.184  13.134  1.00  0.77           C  
ATOM   3529  C   GLU A 241      12.696  -4.028  14.560  1.00  0.77           C  
ATOM   3530  O   GLU A 241      13.457  -3.806  15.498  1.00  0.77           O  
ATOM   3531  CB  GLU A 241      14.689  -4.526  13.201  1.00  0.77           C  
ATOM   3532  CG  GLU A 241      15.348  -4.796  11.878  1.00  0.77           C  
ATOM   3533  CD  GLU A 241      16.786  -5.251  12.036  1.00  0.77           C  
ATOM   3534  OE1 GLU A 241      17.591  -4.546  12.682  1.00  0.77           O  
ATOM   3535  OE2 GLU A 241      17.141  -6.313  11.490  1.00  0.77           O1-
ATOM   3536  H   GLU A 241      13.722  -2.309  12.238  1.00  0.77           H  
ATOM   3537  HA  GLU A 241      12.677  -5.023  12.674  1.00  0.77           H  
ATOM   3538 1HB  GLU A 241      15.209  -3.706  13.683  1.00  0.77           H  
ATOM   3539 2HB  GLU A 241      14.797  -5.422  13.811  1.00  0.77           H  
ATOM   3540 1HG  GLU A 241      14.787  -5.581  11.379  1.00  0.77           H  
ATOM   3541 2HG  GLU A 241      15.324  -3.895  11.265  1.00  0.77           H  
ATOM   3542  N   ILE A 242      11.388  -4.126  14.715  1.00  0.74           N  
ATOM   3543  CA  ILE A 242      10.767  -4.044  16.032  1.00  0.74           C  
ATOM   3544  C   ILE A 242      10.804  -5.380  16.777  1.00  0.74           C  
ATOM   3545  O   ILE A 242      10.532  -5.423  17.974  1.00  0.74           O  
ATOM   3546  CB  ILE A 242       9.329  -3.457  15.940  1.00  0.74           C  
ATOM   3547  CG1 ILE A 242       8.468  -4.240  14.928  1.00  0.74           C  
ATOM   3548  CG2 ILE A 242       9.404  -1.968  15.584  1.00  0.74           C  
ATOM   3549  CD1 ILE A 242       6.993  -3.842  14.850  1.00  0.74           C  
ATOM   3550  H   ILE A 242      10.802  -4.247  13.893  1.00  0.74           H  
ATOM   3551  HA  ILE A 242      11.356  -3.353  16.636  1.00  0.74           H  
ATOM   3552  HB  ILE A 242       8.872  -3.529  16.920  1.00  0.74           H  
ATOM   3553 1HG1 ILE A 242       8.890  -4.109  13.934  1.00  0.74           H  
ATOM   3554 2HG1 ILE A 242       8.518  -5.295  15.181  1.00  0.74           H  
ATOM   3555 1HG2 ILE A 242       8.420  -1.507  15.674  1.00  0.74           H  
ATOM   3556 2HG2 ILE A 242       9.761  -1.849  14.568  1.00  0.74           H  
ATOM   3557 3HG2 ILE A 242      10.078  -1.454  16.268  1.00  0.74           H  
ATOM   3558 1HD1 ILE A 242       6.490  -4.485  14.133  1.00  0.74           H  
ATOM   3559 2HD1 ILE A 242       6.893  -2.808  14.521  1.00  0.74           H  
ATOM   3560 3HD1 ILE A 242       6.514  -3.961  15.819  1.00  0.74           H  
ATOM   3561  N   GLY A 243      11.144  -6.470  16.105  1.00  0.71           N  
ATOM   3562  CA  GLY A 243      11.338  -7.761  16.757  1.00  0.71           C  
ATOM   3563  C   GLY A 243      12.756  -7.864  17.283  1.00  0.71           C  
ATOM   3564  O   GLY A 243      13.614  -7.111  16.823  1.00  0.71           O  
ATOM   3565  H   GLY A 243      11.302  -6.409  15.106  1.00  0.71           H  
ATOM   3566 1HA  GLY A 243      10.634  -7.881  17.578  1.00  0.71           H  
ATOM   3567 2HA  GLY A 243      11.174  -8.559  16.034  1.00  0.71           H  
ATOM   3568  N   LYS A 244      13.029  -8.753  18.232  1.00  0.63           N  
ATOM   3569  CA  LYS A 244      14.356  -8.802  18.876  1.00  0.63           C  
ATOM   3570  C   LYS A 244      15.187 -10.075  18.837  1.00  0.63           C  
ATOM   3571  O   LYS A 244      16.379  -9.988  19.118  1.00  0.63           O  
ATOM   3572  CB  LYS A 244      14.217  -8.380  20.350  1.00  0.63           C  
ATOM   3573  CG  LYS A 244      13.977  -6.884  20.583  1.00  0.63           C  
ATOM   3574  CD  LYS A 244      15.196  -6.075  20.166  1.00  0.63           C  
ATOM   3575  CE  LYS A 244      15.044  -4.599  20.422  1.00  0.63           C  
ATOM   3576  NZ  LYS A 244      16.255  -3.940  19.847  1.00  0.63           N1+
ATOM   3577  H   LYS A 244      12.299  -9.381  18.550  1.00  0.63           H  
ATOM   3578  HA  LYS A 244      14.990  -8.075  18.375  1.00  0.63           H  
ATOM   3579 1HB  LYS A 244      13.399  -8.944  20.793  1.00  0.63           H  
ATOM   3580 2HB  LYS A 244      15.131  -8.647  20.879  1.00  0.63           H  
ATOM   3581 1HG  LYS A 244      13.114  -6.558  20.007  1.00  0.63           H  
ATOM   3582 2HG  LYS A 244      13.785  -6.716  21.641  1.00  0.63           H  
ATOM   3583 1HD  LYS A 244      16.069  -6.442  20.705  1.00  0.63           H  
ATOM   3584 2HD  LYS A 244      15.361  -6.205  19.103  1.00  0.63           H  
ATOM   3585 1HE  LYS A 244      14.148  -4.227  19.924  1.00  0.63           H  
ATOM   3586 2HE  LYS A 244      14.980  -4.410  21.494  1.00  0.63           H  
ATOM   3587 1HZ  LYS A 244      16.191  -2.936  19.951  1.00  0.63           H  
ATOM   3588 2HZ  LYS A 244      16.324  -4.138  18.859  1.00  0.63           H  
ATOM   3589 3HZ  LYS A 244      17.093  -4.276  20.315  1.00  0.63           H  
ATOM   3590  N   ARG A 245      14.650 -11.233  18.476  1.00  0.63           N  
ATOM   3591  CA  ARG A 245      15.456 -12.463  18.548  1.00  0.63           C  
ATOM   3592  C   ARG A 245      16.691 -12.382  17.670  1.00  0.63           C  
ATOM   3593  O   ARG A 245      17.783 -12.766  18.082  1.00  0.63           O  
ATOM   3594  CB  ARG A 245      14.625 -13.703  18.172  1.00  0.63           C  
ATOM   3595  CG  ARG A 245      15.362 -15.065  18.134  1.00  0.63           C  
ATOM   3596  CD  ARG A 245      15.808 -15.605  19.499  1.00  0.63           C  
ATOM   3597  NE  ARG A 245      16.925 -14.849  20.072  1.00  0.63           N  
ATOM   3598  CZ  ARG A 245      17.385 -14.917  21.313  1.00  0.63           C  
ATOM   3599  NH1 ARG A 245      16.947 -15.732  22.232  1.00  0.63           N1+
ATOM   3600  NH2 ARG A 245      18.350 -14.117  21.645  1.00  0.63           N  
ATOM   3601  H   ARG A 245      13.680 -11.277  18.182  1.00  0.63           H  
ATOM   3602  HA  ARG A 245      15.804 -12.568  19.577  1.00  0.63           H  
ATOM   3603 1HB  ARG A 245      13.802 -13.785  18.877  1.00  0.63           H  
ATOM   3604 2HB  ARG A 245      14.205 -13.534  17.183  1.00  0.63           H  
ATOM   3605 1HG  ARG A 245      14.682 -15.793  17.697  1.00  0.63           H  
ATOM   3606 2HG  ARG A 245      16.230 -14.993  17.482  1.00  0.63           H  
ATOM   3607 1HD  ARG A 245      14.963 -15.571  20.178  1.00  0.63           H  
ATOM   3608 2HD  ARG A 245      16.115 -16.645  19.381  1.00  0.63           H  
ATOM   3609  HE  ARG A 245      17.390 -14.193  19.449  1.00  0.63           H  
ATOM   3610 1HH1 ARG A 245      16.236 -16.422  22.027  1.00  0.63           H  
ATOM   3611 2HH1 ARG A 245      17.351 -15.695  23.156  1.00  0.63           H  
ATOM   3612 1HH2 ARG A 245      18.716 -13.458  20.984  1.00  0.63           H  
ATOM   3613 2HH2 ARG A 245      18.756 -14.156  22.577  1.00  0.63           H  
ATOM   3614  N   ASP A 246      16.518 -11.869  16.468  1.00  0.64           N  
ATOM   3615  CA  ASP A 246      17.614 -11.784  15.510  1.00  0.64           C  
ATOM   3616  C   ASP A 246      18.634 -10.739  15.913  1.00  0.64           C  
ATOM   3617  O   ASP A 246      19.827 -10.953  15.739  1.00  0.64           O  
ATOM   3618  CB  ASP A 246      17.056 -11.459  14.129  1.00  0.64           C  
ATOM   3619  CG  ASP A 246      16.214 -12.585  13.594  1.00  0.64           C  
ATOM   3620  OD1 ASP A 246      16.758 -13.544  13.008  1.00  0.64           O  
ATOM   3621  OD2 ASP A 246      14.997 -12.576  13.841  1.00  0.64           O1-
ATOM   3622  H   ASP A 246      15.589 -11.564  16.180  1.00  0.64           H  
ATOM   3623  HA  ASP A 246      18.122 -12.749  15.461  1.00  0.64           H  
ATOM   3624 1HB  ASP A 246      16.446 -10.560  14.198  1.00  0.64           H  
ATOM   3625 2HB  ASP A 246      17.876 -11.271  13.440  1.00  0.64           H  
ATOM   3626  N   ILE A 247      18.174  -9.642  16.499  1.00  0.63           N  
ATOM   3627  CA  ILE A 247      19.068  -8.574  16.948  1.00  0.63           C  
ATOM   3628  C   ILE A 247      19.920  -9.086  18.107  1.00  0.63           C  
ATOM   3629  O   ILE A 247      21.135  -8.893  18.116  1.00  0.63           O  
ATOM   3630  CB  ILE A 247      18.284  -7.286  17.372  1.00  0.63           C  
ATOM   3631  CG1 ILE A 247      17.538  -6.719  16.147  1.00  0.63           C  
ATOM   3632  CG2 ILE A 247      19.246  -6.225  17.959  1.00  0.63           C  
ATOM   3633  CD1 ILE A 247      16.688  -5.456  16.379  1.00  0.63           C  
ATOM   3634  H   ILE A 247      17.181  -9.531  16.634  1.00  0.63           H  
ATOM   3635  HA  ILE A 247      19.743  -8.317  16.130  1.00  0.63           H  
ATOM   3636  HB  ILE A 247      17.555  -7.549  18.141  1.00  0.63           H  
ATOM   3637 1HG1 ILE A 247      18.277  -6.485  15.385  1.00  0.63           H  
ATOM   3638 2HG1 ILE A 247      16.886  -7.490  15.743  1.00  0.63           H  
ATOM   3639 1HG2 ILE A 247      18.697  -5.347  18.291  1.00  0.63           H  
ATOM   3640 2HG2 ILE A 247      19.982  -5.925  17.211  1.00  0.63           H  
ATOM   3641 3HG2 ILE A 247      19.766  -6.623  18.830  1.00  0.63           H  
ATOM   3642 1HD1 ILE A 247      16.249  -5.155  15.436  1.00  0.63           H  
ATOM   3643 2HD1 ILE A 247      17.301  -4.631  16.738  1.00  0.63           H  
ATOM   3644 3HD1 ILE A 247      15.887  -5.665  17.083  1.00  0.63           H  
ATOM   3645  N   GLU A 248      19.318  -9.776  19.065  1.00  0.64           N  
ATOM   3646  CA  GLU A 248      20.069 -10.245  20.231  1.00  0.64           C  
ATOM   3647  C   GLU A 248      21.106 -11.306  19.854  1.00  0.64           C  
ATOM   3648  O   GLU A 248      22.153 -11.405  20.494  1.00  0.64           O  
ATOM   3649  CB  GLU A 248      19.130 -10.802  21.307  1.00  0.64           C  
ATOM   3650  CG  GLU A 248      18.270  -9.745  21.994  1.00  0.64           C  
ATOM   3651  CD  GLU A 248      17.549 -10.268  23.237  1.00  0.64           C  
ATOM   3652  OE1 GLU A 248      17.060 -11.422  23.220  1.00  0.64           O  
ATOM   3653  OE2 GLU A 248      17.455  -9.524  24.246  1.00  0.64           O1-
ATOM   3654  H   GLU A 248      18.312  -9.951  19.021  1.00  0.64           H  
ATOM   3655  HA  GLU A 248      20.617  -9.401  20.657  1.00  0.64           H  
ATOM   3656 1HB  GLU A 248      18.483 -11.550  20.854  1.00  0.64           H  
ATOM   3657 2HB  GLU A 248      19.742 -11.283  22.069  1.00  0.64           H  
ATOM   3658 1HG  GLU A 248      18.920  -8.922  22.283  1.00  0.64           H  
ATOM   3659 2HG  GLU A 248      17.535  -9.359  21.290  1.00  0.64           H  
ATOM   3660  N   LEU A 249      20.845 -12.065  18.796  1.00  0.54           N  
ATOM   3661  CA  LEU A 249      21.792 -13.078  18.314  1.00  0.54           C  
ATOM   3662  C   LEU A 249      22.718 -12.574  17.211  1.00  0.54           C  
ATOM   3663  O   LEU A 249      23.527 -13.343  16.689  1.00  0.54           O  
ATOM   3664  CB  LEU A 249      21.035 -14.307  17.795  1.00  0.54           C  
ATOM   3665  CG  LEU A 249      20.229 -15.109  18.824  1.00  0.54           C  
ATOM   3666  CD1 LEU A 249      19.474 -16.236  18.132  1.00  0.54           C  
ATOM   3667  CD2 LEU A 249      21.089 -15.696  19.947  1.00  0.54           C  
ATOM   3668  H   LEU A 249      19.965 -11.946  18.302  1.00  0.54           H  
ATOM   3669  HA  LEU A 249      22.431 -13.393  19.141  1.00  0.54           H  
ATOM   3670 1HB  LEU A 249      20.361 -13.981  17.005  1.00  0.54           H  
ATOM   3671 2HB  LEU A 249      21.755 -14.991  17.354  1.00  0.54           H  
ATOM   3672  HG  LEU A 249      19.500 -14.441  19.271  1.00  0.54           H  
ATOM   3673 1HD1 LEU A 249      18.875 -16.777  18.865  1.00  0.54           H  
ATOM   3674 2HD1 LEU A 249      20.176 -16.932  17.674  1.00  0.54           H  
ATOM   3675 3HD1 LEU A 249      18.809 -15.824  17.376  1.00  0.54           H  
ATOM   3676 1HD2 LEU A 249      20.476 -16.308  20.608  1.00  0.54           H  
ATOM   3677 2HD2 LEU A 249      21.534 -14.897  20.540  1.00  0.54           H  
ATOM   3678 3HD2 LEU A 249      21.884 -16.315  19.533  1.00  0.54           H  
ATOM   3679  N   ASN A 250      22.575 -11.308  16.839  1.00  0.58           N  
ATOM   3680  CA  ASN A 250      23.312 -10.687  15.733  1.00  0.58           C  
ATOM   3681  C   ASN A 250      23.207 -11.493  14.431  1.00  0.58           C  
ATOM   3682  O   ASN A 250      24.201 -11.752  13.743  1.00  0.58           O  
ATOM   3683  CB  ASN A 250      24.777 -10.458  16.127  1.00  0.58           C  
ATOM   3684  CG  ASN A 250      25.483  -9.515  15.195  1.00  0.58           C  
ATOM   3685  ND2 ASN A 250      26.607  -9.919  14.687  1.00  0.58           N  
ATOM   3686  OD1 ASN A 250      25.009  -8.417  14.923  1.00  0.58           O  
ATOM   3687  H   ASN A 250      21.896 -10.732  17.331  1.00  0.58           H  
ATOM   3688  HA  ASN A 250      22.862  -9.710  15.548  1.00  0.58           H  
ATOM   3689 1HB  ASN A 250      24.814 -10.048  17.134  1.00  0.58           H  
ATOM   3690 2HB  ASN A 250      25.304 -11.410  16.119  1.00  0.58           H  
ATOM   3691 1HD2 ASN A 250      27.106  -9.324  14.034  1.00  0.58           H  
ATOM   3692 2HD2 ASN A 250      26.981 -10.830  14.930  1.00  0.58           H  
ATOM   3693  N   HIS A 251      22.003 -11.934  14.098  1.00  0.57           N  
ATOM   3694  CA  HIS A 251      21.785 -12.699  12.865  1.00  0.57           C  
ATOM   3695  C   HIS A 251      22.055 -11.826  11.648  1.00  0.57           C  
ATOM   3696  O   HIS A 251      21.966 -10.600  11.705  1.00  0.57           O  
ATOM   3697  CB  HIS A 251      20.364 -13.252  12.800  1.00  0.57           C  
ATOM   3698  CG  HIS A 251      20.163 -14.489  13.618  1.00  0.57           C  
ATOM   3699  CD2 HIS A 251      21.042 -15.322  14.228  1.00  0.57           C  
ATOM   3700  ND1 HIS A 251      18.919 -15.066  13.833  1.00  0.57           N  
ATOM   3701  CE1 HIS A 251      19.070 -16.202  14.493  1.00  0.57           C  
ATOM   3702  NE2 HIS A 251      20.348 -16.385  14.731  1.00  0.57           N  
ATOM   3703  H   HIS A 251      21.208 -11.696  14.694  1.00  0.57           H  
ATOM   3704  HA  HIS A 251      22.487 -13.533  12.828  1.00  0.57           H  
ATOM   3705 1HB  HIS A 251      19.661 -12.478  13.101  1.00  0.57           H  
ATOM   3706 2HB  HIS A 251      20.151 -13.518  11.764  1.00  0.57           H  
ATOM   3707  HD1 HIS A 251      18.028 -14.671  13.502  1.00  0.57           H  
ATOM   3708  HD2 HIS A 251      22.117 -15.185  14.277  1.00  0.57           H  
ATOM   3709  HE1 HIS A 251      18.270 -16.882  14.767  1.00  0.57           H  
ATOM   3710  HE2 HIS A 251      20.773 -17.206  15.174  1.00  0.57           H  
ATOM   3711  N   CYS A 252      22.447 -12.462  10.557  1.00  0.61           N  
ATOM   3712  CA  CYS A 252      22.996 -11.748   9.413  1.00  0.61           C  
ATOM   3713  C   CYS A 252      21.948 -11.077   8.531  1.00  0.61           C  
ATOM   3714  O   CYS A 252      21.067 -11.732   7.973  1.00  0.61           O  
ATOM   3715  CB  CYS A 252      23.804 -12.741   8.579  1.00  0.61           C  
ATOM   3716  SG  CYS A 252      24.980 -13.680   9.578  1.00  0.61           S  
ATOM   3717  H   CYS A 252      22.394 -13.478  10.513  1.00  0.61           H  
ATOM   3718  HA  CYS A 252      23.673 -10.977   9.785  1.00  0.61           H  
ATOM   3719 1HB  CYS A 252      23.116 -13.439   8.101  1.00  0.61           H  
ATOM   3720 2HB  CYS A 252      24.341 -12.198   7.801  1.00  0.61           H  
ATOM   3721  HG  CYS A 252      25.493 -14.407   8.576  1.00  0.61           H  
ATOM   3722  N   LEU A 253      22.081  -9.774   8.360  1.00  0.61           N  
ATOM   3723  CA  LEU A 253      21.383  -9.047   7.304  1.00  0.61           C  
ATOM   3724  C   LEU A 253      22.031  -9.509   6.006  1.00  0.61           C  
ATOM   3725  O   LEU A 253      23.256  -9.596   5.929  1.00  0.61           O  
ATOM   3726  CB  LEU A 253      21.614  -7.543   7.498  1.00  0.61           C  
ATOM   3727  CG  LEU A 253      21.161  -6.557   6.410  1.00  0.61           C  
ATOM   3728  CD1 LEU A 253      19.666  -6.613   6.136  1.00  0.61           C  
ATOM   3729  CD2 LEU A 253      21.550  -5.146   6.841  1.00  0.61           C  
ATOM   3730  H   LEU A 253      22.765  -9.264   8.915  1.00  0.61           H  
ATOM   3731  HA  LEU A 253      20.316  -9.278   7.301  1.00  0.61           H  
ATOM   3732 1HB  LEU A 253      21.141  -7.252   8.434  1.00  0.61           H  
ATOM   3733 2HB  LEU A 253      22.687  -7.398   7.615  1.00  0.61           H  
ATOM   3734  HG  LEU A 253      21.689  -6.794   5.486  1.00  0.61           H  
ATOM   3735 1HD1 LEU A 253      19.407  -5.881   5.373  1.00  0.61           H  
ATOM   3736 2HD1 LEU A 253      19.110  -6.394   7.045  1.00  0.61           H  
ATOM   3737 3HD1 LEU A 253      19.389  -7.593   5.764  1.00  0.61           H  
ATOM   3738 1HD2 LEU A 253      21.395  -4.461   6.011  1.00  0.61           H  
ATOM   3739 2HD2 LEU A 253      22.608  -5.112   7.107  1.00  0.61           H  
ATOM   3740 3HD2 LEU A 253      20.956  -4.825   7.696  1.00  0.61           H  
ATOM   3741  N   ASN A 254      21.243  -9.816   4.988  1.00  0.64           N  
ATOM   3742  CA  ASN A 254      21.803 -10.107   3.671  1.00  0.64           C  
ATOM   3743  C   ASN A 254      22.052  -8.753   3.018  1.00  0.64           C  
ATOM   3744  O   ASN A 254      21.116  -8.057   2.626  1.00  0.64           O  
ATOM   3745  CB  ASN A 254      20.845 -10.966   2.844  1.00  0.64           C  
ATOM   3746  CG  ASN A 254      21.403 -11.326   1.488  1.00  0.64           C  
ATOM   3747  ND2 ASN A 254      20.693 -12.154   0.781  1.00  0.64           N  
ATOM   3748  OD1 ASN A 254      22.459 -10.855   1.076  1.00  0.64           O  
ATOM   3749  H   ASN A 254      20.232  -9.782   5.095  1.00  0.64           H  
ATOM   3750  HA  ASN A 254      22.752 -10.631   3.768  1.00  0.64           H  
ATOM   3751 1HB  ASN A 254      20.629 -11.885   3.389  1.00  0.64           H  
ATOM   3752 2HB  ASN A 254      19.917 -10.424   2.701  1.00  0.64           H  
ATOM   3753 1HD2 ASN A 254      21.046 -12.473  -0.111  1.00  0.64           H  
ATOM   3754 2HD2 ASN A 254      19.800 -12.481   1.126  1.00  0.64           H  
ATOM   3755  N   MET A 255      23.311  -8.356   2.926  1.00  0.60           N  
ATOM   3756  CA  MET A 255      23.658  -7.016   2.459  1.00  0.60           C  
ATOM   3757  C   MET A 255      23.304  -6.799   0.996  1.00  0.60           C  
ATOM   3758  O   MET A 255      23.056  -5.671   0.581  1.00  0.60           O  
ATOM   3759  CB  MET A 255      25.151  -6.735   2.646  1.00  0.60           C  
ATOM   3760  CG  MET A 255      25.633  -6.779   4.094  1.00  0.60           C  
ATOM   3761  SD  MET A 255      24.748  -5.654   5.195  1.00  0.60           S  
ATOM   3762  CE  MET A 255      25.181  -4.005   4.573  1.00  0.60           C  
ATOM   3763  H   MET A 255      24.058  -8.992   3.217  1.00  0.60           H  
ATOM   3764  HA  MET A 255      23.090  -6.287   3.040  1.00  0.60           H  
ATOM   3765 1HB  MET A 255      25.715  -7.463   2.070  1.00  0.60           H  
ATOM   3766 2HB  MET A 255      25.365  -5.749   2.239  1.00  0.60           H  
ATOM   3767 1HG  MET A 255      25.513  -7.792   4.474  1.00  0.60           H  
ATOM   3768 2HG  MET A 255      26.693  -6.531   4.113  1.00  0.60           H  
ATOM   3769 1HE  MET A 255      24.743  -3.245   5.222  1.00  0.60           H  
ATOM   3770 2HE  MET A 255      24.797  -3.874   3.562  1.00  0.60           H  
ATOM   3771 3HE  MET A 255      26.263  -3.884   4.569  1.00  0.60           H  
ATOM   3772  N   GLY A 256      23.188  -7.863   0.214  1.00  0.71           N  
ATOM   3773  CA  GLY A 256      22.804  -7.729  -1.186  1.00  0.71           C  
ATOM   3774  C   GLY A 256      21.410  -7.156  -1.375  1.00  0.71           C  
ATOM   3775  O   GLY A 256      21.100  -6.579  -2.417  1.00  0.71           O  
ATOM   3776  H   GLY A 256      23.377  -8.793   0.585  1.00  0.71           H  
ATOM   3777 1HA  GLY A 256      23.514  -7.072  -1.686  1.00  0.71           H  
ATOM   3778 2HA  GLY A 256      22.845  -8.709  -1.658  1.00  0.71           H  
ATOM   3779  N   MET A 257      20.577  -7.228  -0.346  1.00  0.67           N  
ATOM   3780  CA  MET A 257      19.220  -6.683  -0.402  1.00  0.67           C  
ATOM   3781  C   MET A 257      19.226  -5.150  -0.348  1.00  0.67           C  
ATOM   3782  O   MET A 257      18.245  -4.498  -0.725  1.00  0.67           O  
ATOM   3783  CB  MET A 257      18.403  -7.250   0.764  1.00  0.67           C  
ATOM   3784  CG  MET A 257      18.361  -8.771   0.780  1.00  0.67           C  
ATOM   3785  SD  MET A 257      17.413  -9.433   2.163  1.00  0.67           S  
ATOM   3786  CE  MET A 257      15.955 -10.006   1.333  1.00  0.67           C  
ATOM   3787  H   MET A 257      20.887  -7.668   0.519  1.00  0.67           H  
ATOM   3788  HA  MET A 257      18.753  -6.993  -1.340  1.00  0.67           H  
ATOM   3789 1HB  MET A 257      18.843  -6.905   1.698  1.00  0.67           H  
ATOM   3790 2HB  MET A 257      17.386  -6.876   0.704  1.00  0.67           H  
ATOM   3791 1HG  MET A 257      17.932  -9.131  -0.152  1.00  0.67           H  
ATOM   3792 2HG  MET A 257      19.377  -9.149   0.857  1.00  0.67           H  
ATOM   3793 1HE  MET A 257      15.311 -10.527   2.040  1.00  0.67           H  
ATOM   3794 2HE  MET A 257      16.228 -10.692   0.533  1.00  0.67           H  
ATOM   3795 3HE  MET A 257      15.419  -9.159   0.912  1.00  0.67           H  
ATOM   3796  N   PHE A 258      20.340  -4.555   0.064  1.00  0.61           N  
ATOM   3797  CA  PHE A 258      20.480  -3.095   0.120  1.00  0.61           C  
ATOM   3798  C   PHE A 258      20.443  -2.485  -1.279  1.00  0.61           C  
ATOM   3799  O   PHE A 258      20.099  -1.317  -1.441  1.00  0.61           O  
ATOM   3800  CB  PHE A 258      21.794  -2.716   0.818  1.00  0.61           C  
ATOM   3801  CG  PHE A 258      21.914  -1.248   1.139  1.00  0.61           C  
ATOM   3802  CD1 PHE A 258      21.195  -0.683   2.209  1.00  0.61           C  
ATOM   3803  CD2 PHE A 258      22.758  -0.423   0.375  1.00  0.61           C  
ATOM   3804  CE1 PHE A 258      21.321   0.694   2.527  1.00  0.61           C  
ATOM   3805  CE2 PHE A 258      22.881   0.962   0.668  1.00  0.61           C  
ATOM   3806  CZ  PHE A 258      22.165   1.518   1.753  1.00  0.61           C  
ATOM   3807  H   PHE A 258      21.143  -5.122   0.341  1.00  0.61           H  
ATOM   3808  HA  PHE A 258      19.652  -2.676   0.694  1.00  0.61           H  
ATOM   3809 1HB  PHE A 258      21.868  -3.276   1.747  1.00  0.61           H  
ATOM   3810 2HB  PHE A 258      22.630  -3.003   0.183  1.00  0.61           H  
ATOM   3811  HD1 PHE A 258      20.530  -1.294   2.796  1.00  0.61           H  
ATOM   3812  HD2 PHE A 258      23.320  -0.842  -0.448  1.00  0.61           H  
ATOM   3813  HE1 PHE A 258      20.763   1.112   3.353  1.00  0.61           H  
ATOM   3814  HE2 PHE A 258      23.513   1.592   0.060  1.00  0.61           H  
ATOM   3815  HZ  PHE A 258      22.258   2.571   1.982  1.00  0.61           H  
ATOM   3816  N   ALA A 259      20.717  -3.295  -2.297  1.00  0.71           N  
ATOM   3817  CA  ALA A 259      20.710  -2.867  -3.696  1.00  0.71           C  
ATOM   3818  C   ALA A 259      19.392  -2.257  -4.176  1.00  0.71           C  
ATOM   3819  O   ALA A 259      19.366  -1.493  -5.136  1.00  0.71           O  
ATOM   3820  CB  ALA A 259      21.075  -4.050  -4.580  1.00  0.71           C  
ATOM   3821  H   ALA A 259      20.956  -4.263  -2.102  1.00  0.71           H  
ATOM   3822  HA  ALA A 259      21.476  -2.102  -3.821  1.00  0.71           H  
ATOM   3823 1HB  ALA A 259      22.020  -4.473  -4.246  1.00  0.71           H  
ATOM   3824 2HB  ALA A 259      21.182  -3.718  -5.614  1.00  0.71           H  
ATOM   3825 3HB  ALA A 259      20.298  -4.813  -4.526  1.00  0.71           H  
ATOM   3826  N   ARG A 260      18.293  -2.540  -3.490  1.00  0.64           N  
ATOM   3827  CA  ARG A 260      16.991  -1.935  -3.799  1.00  0.64           C  
ATOM   3828  C   ARG A 260      16.844  -0.520  -3.225  1.00  0.64           C  
ATOM   3829  O   ARG A 260      15.734  -0.043  -3.031  1.00  0.64           O  
ATOM   3830  CB  ARG A 260      15.877  -2.839  -3.260  1.00  0.64           C  
ATOM   3831  CG  ARG A 260      15.901  -4.251  -3.838  1.00  0.64           C  
ATOM   3832  CD  ARG A 260      14.706  -5.081  -3.385  1.00  0.64           C  
ATOM   3833  NE  ARG A 260      14.761  -6.441  -3.939  1.00  0.64           N  
ATOM   3834  CZ  ARG A 260      13.830  -7.376  -3.820  1.00  0.64           C  
ATOM   3835  NH1 ARG A 260      12.732  -7.242  -3.127  1.00  0.64           N1+
ATOM   3836  NH2 ARG A 260      13.993  -8.508  -4.433  1.00  0.64           N  
ATOM   3837  H   ARG A 260      18.358  -3.181  -2.702  1.00  0.64           H  
ATOM   3838  HA  ARG A 260      16.881  -1.866  -4.881  1.00  0.64           H  
ATOM   3839 1HB  ARG A 260      15.975  -2.903  -2.179  1.00  0.64           H  
ATOM   3840 2HB  ARG A 260      14.913  -2.394  -3.500  1.00  0.64           H  
ATOM   3841 1HG  ARG A 260      15.885  -4.180  -4.923  1.00  0.64           H  
ATOM   3842 2HG  ARG A 260      16.814  -4.756  -3.528  1.00  0.64           H  
ATOM   3843 1HD  ARG A 260      14.705  -5.145  -2.300  1.00  0.64           H  
ATOM   3844 2HD  ARG A 260      13.791  -4.595  -3.720  1.00  0.64           H  
ATOM   3845  HE  ARG A 260      15.587  -6.682  -4.470  1.00  0.64           H  
ATOM   3846 1HH1 ARG A 260      12.546  -6.390  -2.616  1.00  0.64           H  
ATOM   3847 2HH1 ARG A 260      12.069  -8.009  -3.106  1.00  0.64           H  
ATOM   3848 1HH2 ARG A 260      14.829  -8.687  -4.978  1.00  0.64           H  
ATOM   3849 2HH2 ARG A 260      13.265  -9.210  -4.366  1.00  0.64           H  
ATOM   3850  N   SER A 261      17.962   0.110  -2.883  1.00  0.67           N  
ATOM   3851  CA  SER A 261      18.026   1.385  -2.151  1.00  0.67           C  
ATOM   3852  C   SER A 261      17.275   1.302  -0.827  1.00  0.67           C  
ATOM   3853  O   SER A 261      16.671   2.266  -0.358  1.00  0.67           O  
ATOM   3854  CB  SER A 261      17.527   2.555  -3.001  1.00  0.67           C  
ATOM   3855  OG  SER A 261      18.326   2.702  -4.163  1.00  0.67           O  
ATOM   3856  H   SER A 261      18.845  -0.334  -3.096  1.00  0.67           H  
ATOM   3857  HA  SER A 261      19.072   1.576  -1.910  1.00  0.67           H  
ATOM   3858 1HB  SER A 261      16.490   2.385  -3.288  1.00  0.67           H  
ATOM   3859 2HB  SER A 261      17.586   3.471  -2.415  1.00  0.67           H  
ATOM   3860  HG  SER A 261      18.194   1.932  -4.733  1.00  0.67           H  
ATOM   3861  N   ALA A 262      17.273   0.102  -0.268  1.00  0.75           N  
ATOM   3862  CA  ALA A 262      16.482  -0.212   0.910  1.00  0.75           C  
ATOM   3863  C   ALA A 262      17.080   0.439   2.154  1.00  0.75           C  
ATOM   3864  O   ALA A 262      18.249   0.808   2.173  1.00  0.75           O  
ATOM   3865  CB  ALA A 262      16.426  -1.728   1.078  1.00  0.75           C  
ATOM   3866  H   ALA A 262      17.849  -0.622  -0.671  1.00  0.75           H  
ATOM   3867  HA  ALA A 262      15.467   0.165   0.770  1.00  0.75           H  
ATOM   3868 1HB  ALA A 262      16.024  -2.180   0.174  1.00  0.75           H  
ATOM   3869 2HB  ALA A 262      15.778  -1.983   1.917  1.00  0.75           H  
ATOM   3870 3HB  ALA A 262      17.425  -2.119   1.267  1.00  0.75           H  
ATOM   3871  N   THR A 263      16.290   0.523   3.209  1.00  0.79           N  
ATOM   3872  CA  THR A 263      16.761   0.984   4.510  1.00  0.79           C  
ATOM   3873  C   THR A 263      16.396  -0.127   5.479  1.00  0.79           C  
ATOM   3874  O   THR A 263      15.305  -0.690   5.401  1.00  0.79           O  
ATOM   3875  CB  THR A 263      16.084   2.312   4.925  1.00  0.79           C  
ATOM   3876  CG2 THR A 263      16.689   2.904   6.184  1.00  0.79           C  
ATOM   3877  OG1 THR A 263      16.273   3.286   3.892  1.00  0.79           O  
ATOM   3878  H   THR A 263      15.321   0.207   3.137  1.00  0.79           H  
ATOM   3879  HA  THR A 263      17.844   1.118   4.499  1.00  0.79           H  
ATOM   3880  HB  THR A 263      15.017   2.145   5.072  1.00  0.79           H  
ATOM   3881  HG1 THR A 263      15.903   4.121   4.212  1.00  0.79           H  
ATOM   3882 1HG2 THR A 263      16.183   3.840   6.419  1.00  0.79           H  
ATOM   3883 2HG2 THR A 263      17.753   3.094   6.036  1.00  0.79           H  
ATOM   3884 3HG2 THR A 263      16.556   2.220   7.020  1.00  0.79           H  
ATOM   3885  N   PHE A 264      17.305  -0.457   6.378  1.00  0.76           N  
ATOM   3886  CA  PHE A 264      17.065  -1.449   7.416  1.00  0.76           C  
ATOM   3887  C   PHE A 264      17.383  -0.746   8.730  1.00  0.76           C  
ATOM   3888  O   PHE A 264      18.477  -0.184   8.873  1.00  0.76           O  
ATOM   3889  CB  PHE A 264      17.975  -2.660   7.206  1.00  0.76           C  
ATOM   3890  CG  PHE A 264      18.065  -3.115   5.772  1.00  0.76           C  
ATOM   3891  CD1 PHE A 264      19.285  -3.004   5.083  1.00  0.76           C  
ATOM   3892  CD2 PHE A 264      16.958  -3.673   5.106  1.00  0.76           C  
ATOM   3893  CE1 PHE A 264      19.428  -3.522   3.776  1.00  0.76           C  
ATOM   3894  CE2 PHE A 264      17.085  -4.182   3.790  1.00  0.76           C  
ATOM   3895  CZ  PHE A 264      18.325  -4.115   3.132  1.00  0.76           C  
ATOM   3896  H   PHE A 264      18.213   0.009   6.364  1.00  0.76           H  
ATOM   3897  HA  PHE A 264      16.022  -1.760   7.400  1.00  0.76           H  
ATOM   3898 1HB  PHE A 264      18.980  -2.398   7.529  1.00  0.76           H  
ATOM   3899 2HB  PHE A 264      17.623  -3.479   7.829  1.00  0.76           H  
ATOM   3900  HD1 PHE A 264      20.133  -2.539   5.564  1.00  0.76           H  
ATOM   3901  HD2 PHE A 264      16.005  -3.725   5.600  1.00  0.76           H  
ATOM   3902  HE1 PHE A 264      20.383  -3.475   3.282  1.00  0.76           H  
ATOM   3903  HE2 PHE A 264      16.239  -4.624   3.291  1.00  0.76           H  
ATOM   3904  HZ  PHE A 264      18.425  -4.511   2.137  1.00  0.76           H  
ATOM   3905  N   THR A 265      16.432  -0.682   9.647  1.00  0.80           N  
ATOM   3906  CA  THR A 265      16.604   0.091  10.876  1.00  0.80           C  
ATOM   3907  C   THR A 265      16.335  -0.733  12.122  1.00  0.80           C  
ATOM   3908  O   THR A 265      15.218  -1.203  12.332  1.00  0.80           O  
ATOM   3909  CB  THR A 265      15.674   1.322  10.866  1.00  0.80           C  
ATOM   3910  CG2 THR A 265      16.025   2.301  11.962  1.00  0.80           C  
ATOM   3911  OG1 THR A 265      15.829   2.012   9.621  1.00  0.80           O  
ATOM   3912  H   THR A 265      15.531  -1.132   9.488  1.00  0.80           H  
ATOM   3913  HA  THR A 265      17.628   0.451  10.926  1.00  0.80           H  
ATOM   3914  HB  THR A 265      14.635   1.003  10.966  1.00  0.80           H  
ATOM   3915  HG1 THR A 265      16.741   2.331   9.576  1.00  0.80           H  
ATOM   3916 1HG2 THR A 265      15.495   3.233  11.792  1.00  0.80           H  
ATOM   3917 2HG2 THR A 265      17.094   2.509  11.953  1.00  0.80           H  
ATOM   3918 3HG2 THR A 265      15.735   1.896  12.931  1.00  0.80           H  
ATOM   3919  N   ALA A 266      17.361  -0.889  12.944  1.00  0.78           N  
ATOM   3920  CA  ALA A 266      17.232  -1.544  14.239  1.00  0.78           C  
ATOM   3921  C   ALA A 266      16.393  -0.645  15.146  1.00  0.78           C  
ATOM   3922  O   ALA A 266      16.635   0.567  15.182  1.00  0.78           O  
ATOM   3923  CB  ALA A 266      18.622  -1.766  14.836  1.00  0.78           C  
ATOM   3924  H   ALA A 266      18.273  -0.522  12.678  1.00  0.78           H  
ATOM   3925  HA  ALA A 266      16.738  -2.504  14.111  1.00  0.78           H  
ATOM   3926 1HB  ALA A 266      19.234  -2.332  14.136  1.00  0.78           H  
ATOM   3927 2HB  ALA A 266      18.536  -2.327  15.766  1.00  0.78           H  
ATOM   3928 3HB  ALA A 266      19.101  -0.806  15.036  1.00  0.78           H  
ATOM   3929  N   VAL A 267      15.447  -1.197  15.892  1.00  0.75           N  
ATOM   3930  CA  VAL A 267      14.607  -0.385  16.778  1.00  0.75           C  
ATOM   3931  C   VAL A 267      14.644  -0.906  18.202  1.00  0.75           C  
ATOM   3932  O   VAL A 267      14.329  -2.064  18.473  1.00  0.75           O  
ATOM   3933  CB  VAL A 267      13.133  -0.356  16.286  1.00  0.75           C  
ATOM   3934  CG1 VAL A 267      12.259   0.558  17.168  1.00  0.75           C  
ATOM   3935  CG2 VAL A 267      13.076   0.126  14.840  1.00  0.75           C  
ATOM   3936  H   VAL A 267      15.270  -2.197  15.855  1.00  0.75           H  
ATOM   3937  HA  VAL A 267      14.976   0.639  16.786  1.00  0.75           H  
ATOM   3938  HB  VAL A 267      12.724  -1.364  16.325  1.00  0.75           H  
ATOM   3939 1HG1 VAL A 267      11.253   0.621  16.755  1.00  0.75           H  
ATOM   3940 2HG1 VAL A 267      12.690   1.558  17.213  1.00  0.75           H  
ATOM   3941 3HG1 VAL A 267      12.189   0.147  18.174  1.00  0.75           H  
ATOM   3942 1HG2 VAL A 267      12.052   0.361  14.576  1.00  0.75           H  
ATOM   3943 2HG2 VAL A 267      13.438  -0.659  14.179  1.00  0.75           H  
ATOM   3944 3HG2 VAL A 267      13.693   1.015  14.712  1.00  0.75           H  
ATOM   3945  N   ASP A 268      14.974  -0.026  19.132  1.00  0.70           N  
ATOM   3946  CA  ASP A 268      14.785  -0.294  20.550  1.00  0.70           C  
ATOM   3947  C   ASP A 268      14.236   0.945  21.236  1.00  0.70           C  
ATOM   3948  O   ASP A 268      14.924   1.947  21.394  1.00  0.70           O  
ATOM   3949  CB  ASP A 268      16.078  -0.720  21.236  1.00  0.70           C  
ATOM   3950  CG  ASP A 268      15.805  -1.358  22.576  1.00  0.70           C  
ATOM   3951  OD1 ASP A 268      14.641  -1.299  23.030  1.00  0.70           O  
ATOM   3952  OD2 ASP A 268      16.710  -1.994  23.154  1.00  0.70           O1-
ATOM   3953  H   ASP A 268      15.319   0.898  18.865  1.00  0.70           H  
ATOM   3954  HA  ASP A 268      14.061  -1.101  20.659  1.00  0.70           H  
ATOM   3955 1HB  ASP A 268      16.584  -1.447  20.608  1.00  0.70           H  
ATOM   3956 2HB  ASP A 268      16.738   0.137  21.360  1.00  0.70           H  
ATOM   3957  N   LEU A 269      12.979   0.889  21.635  1.00  0.70           N  
ATOM   3958  CA  LEU A 269      12.340   2.018  22.289  1.00  0.70           C  
ATOM   3959  C   LEU A 269      12.526   1.967  23.801  1.00  0.70           C  
ATOM   3960  O   LEU A 269      12.227   2.939  24.483  1.00  0.70           O  
ATOM   3961  CB  LEU A 269      10.858   2.112  21.912  1.00  0.70           C  
ATOM   3962  CG  LEU A 269      10.499   2.195  20.419  1.00  0.70           C  
ATOM   3963  CD1 LEU A 269       9.011   2.502  20.279  1.00  0.70           C  
ATOM   3964  CD2 LEU A 269      11.283   3.250  19.632  1.00  0.70           C  
ATOM   3965  H   LEU A 269      12.442   0.037  21.477  1.00  0.70           H  
ATOM   3966  HA  LEU A 269      12.823   2.929  21.936  1.00  0.70           H  
ATOM   3967 1HB  LEU A 269      10.347   1.246  22.326  1.00  0.70           H  
ATOM   3968 2HB  LEU A 269      10.457   3.000  22.398  1.00  0.70           H  
ATOM   3969  HG  LEU A 269      10.695   1.222  19.965  1.00  0.70           H  
ATOM   3970 1HD1 LEU A 269       8.731   2.487  19.227  1.00  0.70           H  
ATOM   3971 2HD1 LEU A 269       8.785   3.482  20.698  1.00  0.70           H  
ATOM   3972 3HD1 LEU A 269       8.421   1.753  20.807  1.00  0.70           H  
ATOM   3973 1HD2 LEU A 269      10.955   3.248  18.594  1.00  0.70           H  
ATOM   3974 2HD2 LEU A 269      12.348   3.020  19.652  1.00  0.70           H  
ATOM   3975 3HD2 LEU A 269      11.120   4.236  20.061  1.00  0.70           H  
ATOM   3976  N   ILE A 270      13.121   0.909  24.346  1.00  0.61           N  
ATOM   3977  CA  ILE A 270      13.463   0.935  25.774  1.00  0.61           C  
ATOM   3978  C   ILE A 270      14.679   1.855  25.912  1.00  0.61           C  
ATOM   3979  O   ILE A 270      14.960   2.405  26.981  1.00  0.61           O  
ATOM   3980  CB  ILE A 270      13.717  -0.484  26.389  1.00  0.61           C  
ATOM   3981  CG1 ILE A 270      13.386  -0.501  27.891  1.00  0.61           C  
ATOM   3982  CG2 ILE A 270      15.181  -0.947  26.243  1.00  0.61           C  
ATOM   3983  CD1 ILE A 270      11.906  -0.582  28.257  1.00  0.61           C  
ATOM   3984  H   ILE A 270      13.388   0.099  23.781  1.00  0.61           H  
ATOM   3985  HA  ILE A 270      12.628   1.390  26.309  1.00  0.61           H  
ATOM   3986  HB  ILE A 270      13.068  -1.204  25.888  1.00  0.61           H  
ATOM   3987 1HG1 ILE A 270      13.884  -1.360  28.332  1.00  0.61           H  
ATOM   3988 2HG1 ILE A 270      13.806   0.390  28.350  1.00  0.61           H  
ATOM   3989 1HG2 ILE A 270      15.265  -2.000  26.499  1.00  0.61           H  
ATOM   3990 2HG2 ILE A 270      15.832  -0.377  26.903  1.00  0.61           H  
ATOM   3991 3HG2 ILE A 270      15.525  -0.817  25.224  1.00  0.61           H  
ATOM   3992 1HD1 ILE A 270      11.810  -0.553  29.341  1.00  0.61           H  
ATOM   3993 2HD1 ILE A 270      11.487  -1.519  27.896  1.00  0.61           H  
ATOM   3994 3HD1 ILE A 270      11.359   0.259  27.831  1.00  0.61           H  
ATOM   3995  N   ALA A 271      15.376   2.080  24.803  1.00  0.71           N  
ATOM   3996  CA  ALA A 271      16.516   2.982  24.782  1.00  0.71           C  
ATOM   3997  C   ALA A 271      16.062   4.430  24.973  1.00  0.71           C  
ATOM   3998  O   ALA A 271      16.843   5.245  25.454  1.00  0.71           O  
ATOM   3999  CB  ALA A 271      17.292   2.831  23.472  1.00  0.71           C  
ATOM   4000  H   ALA A 271      15.112   1.617  23.942  1.00  0.71           H  
ATOM   4001  HA  ALA A 271      17.183   2.724  25.608  1.00  0.71           H  
ATOM   4002 1HB  ALA A 271      17.538   1.783  23.302  1.00  0.71           H  
ATOM   4003 2HB  ALA A 271      18.218   3.402  23.532  1.00  0.71           H  
ATOM   4004 3HB  ALA A 271      16.704   3.209  22.637  1.00  0.71           H  
ATOM   4005  N   ILE A 272      14.807   4.741  24.665  1.00  0.59           N  
ATOM   4006  CA  ILE A 272      14.273   6.101  24.826  1.00  0.59           C  
ATOM   4007  C   ILE A 272      13.194   6.220  25.908  1.00  0.59           C  
ATOM   4008  O   ILE A 272      12.659   7.298  26.154  1.00  0.59           O  
ATOM   4009  CB  ILE A 272      13.735   6.655  23.475  1.00  0.59           C  
ATOM   4010  CG1 ILE A 272      12.475   5.896  23.021  1.00  0.59           C  
ATOM   4011  CG2 ILE A 272      14.837   6.564  22.388  1.00  0.59           C  
ATOM   4012  CD1 ILE A 272      11.768   6.466  21.813  1.00  0.59           C  
ATOM   4013  H   ILE A 272      14.191   4.031  24.288  1.00  0.59           H  
ATOM   4014  HA  ILE A 272      15.092   6.750  25.126  1.00  0.59           H  
ATOM   4015  HB  ILE A 272      13.474   7.706  23.617  1.00  0.59           H  
ATOM   4016 1HG1 ILE A 272      12.759   4.875  22.788  1.00  0.59           H  
ATOM   4017 2HG1 ILE A 272      11.758   5.868  23.839  1.00  0.59           H  
ATOM   4018 1HG2 ILE A 272      14.561   7.174  21.529  1.00  0.59           H  
ATOM   4019 2HG2 ILE A 272      14.979   5.534  22.059  1.00  0.59           H  
ATOM   4020 3HG2 ILE A 272      15.778   6.940  22.782  1.00  0.59           H  
ATOM   4021 1HD1 ILE A 272      10.813   5.958  21.696  1.00  0.59           H  
ATOM   4022 2HD1 ILE A 272      12.367   6.307  20.917  1.00  0.59           H  
ATOM   4023 3HD1 ILE A 272      11.591   7.529  21.949  1.00  0.59           H  
ATOM   4024  N   GLY A 273      12.863   5.109  26.553  1.00  0.63           N  
ATOM   4025  CA  GLY A 273      11.805   5.100  27.554  1.00  0.63           C  
ATOM   4026  C   GLY A 273      12.090   5.920  28.798  1.00  0.63           C  
ATOM   4027  O   GLY A 273      11.213   6.636  29.274  1.00  0.63           O  
ATOM   4028  H   GLY A 273      13.326   4.240  26.333  1.00  0.63           H  
ATOM   4029 1HA  GLY A 273      10.894   5.485  27.100  1.00  0.63           H  
ATOM   4030 2HA  GLY A 273      11.628   4.070  27.857  1.00  0.63           H  
ATOM   4031  N   ARG A 274      13.311   5.859  29.314  1.00  0.53           N  
ATOM   4032  CA  ARG A 274      13.735   6.707  30.438  1.00  0.53           C  
ATOM   4033  C   ARG A 274      14.633   7.827  29.936  1.00  0.53           C  
ATOM   4034  O   ARG A 274      14.635   8.912  30.504  1.00  0.53           O  
ATOM   4035  CB  ARG A 274      14.438   5.908  31.546  1.00  0.53           C  
ATOM   4036  CG  ARG A 274      15.673   5.135  31.111  1.00  0.53           C  
ATOM   4037  CD  ARG A 274      16.471   4.576  32.268  1.00  0.53           C  
ATOM   4038  NE  ARG A 274      17.577   3.753  31.758  1.00  0.53           N  
ATOM   4039  CZ  ARG A 274      18.738   4.171  31.279  1.00  0.53           C  
ATOM   4040  NH1 ARG A 274      19.118   5.418  31.237  1.00  0.53           N1+
ATOM   4041  NH2 ARG A 274      19.559   3.288  30.797  1.00  0.53           N  
ATOM   4042  H   ARG A 274      13.984   5.218  28.895  1.00  0.53           H  
ATOM   4043  HA  ARG A 274      12.858   7.180  30.883  1.00  0.53           H  
ATOM   4044 1HB  ARG A 274      14.728   6.608  32.328  1.00  0.53           H  
ATOM   4045 2HB  ARG A 274      13.728   5.201  31.969  1.00  0.53           H  
ATOM   4046 1HG  ARG A 274      15.364   4.311  30.474  1.00  0.53           H  
ATOM   4047 2HG  ARG A 274      16.327   5.791  30.544  1.00  0.53           H  
ATOM   4048 1HD  ARG A 274      16.858   5.394  32.873  1.00  0.53           H  
ATOM   4049 2HD  ARG A 274      15.821   3.954  32.882  1.00  0.53           H  
ATOM   4050  HE  ARG A 274      17.439   2.743  31.777  1.00  0.53           H  
ATOM   4051 1HH1 ARG A 274      18.527   6.149  31.607  1.00  0.53           H  
ATOM   4052 2HH1 ARG A 274      20.005   5.654  30.814  1.00  0.53           H  
ATOM   4053 1HH2 ARG A 274      19.334   2.299  30.834  1.00  0.53           H  
ATOM   4054 2HH2 ARG A 274      20.427   3.584  30.367  1.00  0.53           H  
ATOM   4055  N   ASP A 275      15.325   7.616  28.831  1.00  0.57           N  
ATOM   4056  CA  ASP A 275      16.099   8.675  28.180  1.00  0.57           C  
ATOM   4057  C   ASP A 275      15.167   9.302  27.153  1.00  0.57           C  
ATOM   4058  O   ASP A 275      15.268   9.032  25.955  1.00  0.57           O  
ATOM   4059  CB  ASP A 275      17.348   8.136  27.480  1.00  0.57           C  
ATOM   4060  CG  ASP A 275      18.440   7.722  28.441  1.00  0.57           C  
ATOM   4061  OD1 ASP A 275      18.452   8.164  29.606  1.00  0.57           O  
ATOM   4062  OD2 ASP A 275      19.347   6.970  28.018  1.00  0.57           O1-
ATOM   4063  H   ASP A 275      15.301   6.697  28.395  1.00  0.57           H  
ATOM   4064  HA  ASP A 275      16.394   9.436  28.904  1.00  0.57           H  
ATOM   4065 1HB  ASP A 275      17.070   7.283  26.869  1.00  0.57           H  
ATOM   4066 2HB  ASP A 275      17.751   8.917  26.835  1.00  0.57           H  
ATOM   4067  N   ARG A 276      14.223  10.085  27.661  1.00  0.56           N  
ATOM   4068  CA  ARG A 276      13.106  10.661  26.900  1.00  0.56           C  
ATOM   4069  C   ARG A 276      13.565  11.797  25.995  1.00  0.56           C  
ATOM   4070  O   ARG A 276      13.340  12.977  26.267  1.00  0.56           O  
ATOM   4071  CB  ARG A 276      12.037  11.171  27.874  1.00  0.56           C  
ATOM   4072  CG  ARG A 276      11.299  10.082  28.644  1.00  0.56           C  
ATOM   4073  CD  ARG A 276      11.021  10.520  30.079  1.00  0.56           C  
ATOM   4074  NE  ARG A 276      12.218  10.348  30.913  1.00  0.56           N  
ATOM   4075  CZ  ARG A 276      12.445  10.854  32.116  1.00  0.56           C  
ATOM   4076  NH1 ARG A 276      11.702  11.753  32.693  1.00  0.56           N1+
ATOM   4077  NH2 ARG A 276      13.490  10.443  32.762  1.00  0.56           N  
ATOM   4078  H   ARG A 276      14.280  10.292  28.655  1.00  0.56           H  
ATOM   4079  HA  ARG A 276      12.670   9.881  26.269  1.00  0.56           H  
ATOM   4080 1HB  ARG A 276      12.518  11.841  28.583  1.00  0.56           H  
ATOM   4081 2HB  ARG A 276      11.294  11.743  27.319  1.00  0.56           H  
ATOM   4082 1HG  ARG A 276      10.359   9.874  28.138  1.00  0.56           H  
ATOM   4083 2HG  ARG A 276      11.892   9.170  28.664  1.00  0.56           H  
ATOM   4084 1HD  ARG A 276      10.698  11.560  30.085  1.00  0.56           H  
ATOM   4085 2HD  ARG A 276      10.226   9.897  30.486  1.00  0.56           H  
ATOM   4086  HE  ARG A 276      12.945   9.743  30.547  1.00  0.56           H  
ATOM   4087 1HH1 ARG A 276      10.923  12.160  32.194  1.00  0.56           H  
ATOM   4088 2HH1 ARG A 276      11.914  12.066  33.635  1.00  0.56           H  
ATOM   4089 1HH2 ARG A 276      14.119   9.776  32.333  1.00  0.56           H  
ATOM   4090 2HH2 ARG A 276      13.693  10.802  33.690  1.00  0.56           H  
ATOM   4091  N   SER A 277      14.270  11.416  24.951  1.00  0.61           N  
ATOM   4092  CA  SER A 277      14.868  12.319  23.981  1.00  0.61           C  
ATOM   4093  C   SER A 277      13.829  12.902  23.043  1.00  0.61           C  
ATOM   4094  O   SER A 277      12.641  12.601  23.142  1.00  0.61           O  
ATOM   4095  CB  SER A 277      15.853  11.491  23.163  1.00  0.61           C  
ATOM   4096  OG  SER A 277      15.154  10.477  22.460  1.00  0.61           O  
ATOM   4097  H   SER A 277      14.432  10.419  24.827  1.00  0.61           H  
ATOM   4098  HA  SER A 277      15.397  13.127  24.485  1.00  0.61           H  
ATOM   4099 1HB  SER A 277      16.377  12.129  22.457  1.00  0.61           H  
ATOM   4100 2HB  SER A 277      16.577  11.030  23.833  1.00  0.61           H  
ATOM   4101  HG  SER A 277      15.817   9.909  22.032  1.00  0.61           H  
ATOM   4102  N   TYR A 278      14.284  13.668  22.066  1.00  0.58           N  
ATOM   4103  CA  TYR A 278      13.421  14.178  21.005  1.00  0.58           C  
ATOM   4104  C   TYR A 278      12.677  13.073  20.252  1.00  0.58           C  
ATOM   4105  O   TYR A 278      11.535  13.268  19.856  1.00  0.58           O  
ATOM   4106  CB  TYR A 278      14.273  14.993  20.033  1.00  0.58           C  
ATOM   4107  CG  TYR A 278      13.474  15.701  18.966  1.00  0.58           C  
ATOM   4108  CD1 TYR A 278      12.545  16.704  19.309  1.00  0.58           C  
ATOM   4109  CD2 TYR A 278      13.650  15.380  17.605  1.00  0.58           C  
ATOM   4110  CE1 TYR A 278      11.780  17.352  18.310  1.00  0.58           C  
ATOM   4111  CE2 TYR A 278      12.896  16.038  16.607  1.00  0.58           C  
ATOM   4112  CZ  TYR A 278      11.955  17.007  16.969  1.00  0.58           C  
ATOM   4113  OH  TYR A 278      11.207  17.631  16.003  1.00  0.58           O  
ATOM   4114  H   TYR A 278      15.274  13.910  22.039  1.00  0.58           H  
ATOM   4115  HA  TYR A 278      12.673  14.834  21.449  1.00  0.58           H  
ATOM   4116 1HB  TYR A 278      14.817  15.739  20.605  1.00  0.58           H  
ATOM   4117 2HB  TYR A 278      14.993  14.334  19.552  1.00  0.58           H  
ATOM   4118  HD1 TYR A 278      12.409  16.983  20.343  1.00  0.58           H  
ATOM   4119  HD2 TYR A 278      14.371  14.628  17.319  1.00  0.58           H  
ATOM   4120  HE1 TYR A 278      11.077  18.121  18.581  1.00  0.58           H  
ATOM   4121  HE2 TYR A 278      13.041  15.796  15.569  1.00  0.58           H  
ATOM   4122  HH  TYR A 278      10.594  18.273  16.372  1.00  0.58           H  
ATOM   4123  N   MET A 279      13.261  11.889  20.122  1.00  0.66           N  
ATOM   4124  CA  MET A 279      12.558  10.763  19.504  1.00  0.66           C  
ATOM   4125  C   MET A 279      11.311  10.357  20.286  1.00  0.66           C  
ATOM   4126  O   MET A 279      10.275  10.053  19.705  1.00  0.66           O  
ATOM   4127  CB  MET A 279      13.507   9.569  19.395  1.00  0.66           C  
ATOM   4128  CG  MET A 279      12.969   8.398  18.599  1.00  0.66           C  
ATOM   4129  SD  MET A 279      14.204   7.096  18.594  1.00  0.66           S  
ATOM   4130  CE  MET A 279      13.450   5.872  17.583  1.00  0.66           C  
ATOM   4131  H   MET A 279      14.213  11.753  20.454  1.00  0.66           H  
ATOM   4132  HA  MET A 279      12.242  11.058  18.505  1.00  0.66           H  
ATOM   4133 1HB  MET A 279      14.424   9.901  18.917  1.00  0.66           H  
ATOM   4134 2HB  MET A 279      13.752   9.223  20.397  1.00  0.66           H  
ATOM   4135 1HG  MET A 279      12.054   8.029  19.059  1.00  0.66           H  
ATOM   4136 2HG  MET A 279      12.764   8.713  17.578  1.00  0.66           H  
ATOM   4137 1HE  MET A 279      14.126   5.025  17.475  1.00  0.66           H  
ATOM   4138 2HE  MET A 279      13.242   6.288  16.598  1.00  0.66           H  
ATOM   4139 3HE  MET A 279      12.525   5.535  18.044  1.00  0.66           H  
ATOM   4140  N   PHE A 280      11.396  10.390  21.608  1.00  0.63           N  
ATOM   4141  CA  PHE A 280      10.249  10.081  22.457  1.00  0.63           C  
ATOM   4142  C   PHE A 280       9.268  11.248  22.407  1.00  0.63           C  
ATOM   4143  O   PHE A 280       8.053  11.074  22.329  1.00  0.63           O  
ATOM   4144  CB  PHE A 280      10.731   9.853  23.897  1.00  0.63           C  
ATOM   4145  CG  PHE A 280       9.657   9.373  24.834  1.00  0.63           C  
ATOM   4146  CD1 PHE A 280       9.484   7.996  25.065  1.00  0.63           C  
ATOM   4147  CD2 PHE A 280       8.822  10.291  25.499  1.00  0.63           C  
ATOM   4148  CE1 PHE A 280       8.475   7.527  25.943  1.00  0.63           C  
ATOM   4149  CE2 PHE A 280       7.802   9.839  26.374  1.00  0.63           C  
ATOM   4150  CZ  PHE A 280       7.628   8.451  26.593  1.00  0.63           C  
ATOM   4151  H   PHE A 280      12.268  10.666  22.048  1.00  0.63           H  
ATOM   4152  HA  PHE A 280       9.752   9.181  22.089  1.00  0.63           H  
ATOM   4153 1HB  PHE A 280      11.528   9.111  23.883  1.00  0.63           H  
ATOM   4154 2HB  PHE A 280      11.140  10.782  24.289  1.00  0.63           H  
ATOM   4155  HD1 PHE A 280      10.130   7.284  24.577  1.00  0.63           H  
ATOM   4156  HD2 PHE A 280       8.949  11.351  25.338  1.00  0.63           H  
ATOM   4157  HE1 PHE A 280       8.357   6.467  26.118  1.00  0.63           H  
ATOM   4158  HE2 PHE A 280       7.157  10.548  26.866  1.00  0.63           H  
ATOM   4159  HZ  PHE A 280       6.853   8.099  27.259  1.00  0.63           H  
ATOM   4160  N   ALA A 281       9.811  12.454  22.463  1.00  0.71           N  
ATOM   4161  CA  ALA A 281       9.012  13.667  22.538  1.00  0.71           C  
ATOM   4162  C   ALA A 281       8.198  13.973  21.283  1.00  0.71           C  
ATOM   4163  O   ALA A 281       7.080  14.462  21.391  1.00  0.71           O  
ATOM   4164  CB  ALA A 281       9.922  14.841  22.860  1.00  0.71           C  
ATOM   4165  H   ALA A 281      10.826  12.537  22.511  1.00  0.71           H  
ATOM   4166  HA  ALA A 281       8.305  13.548  23.360  1.00  0.71           H  
ATOM   4167 1HB  ALA A 281      10.491  14.635  23.767  1.00  0.71           H  
ATOM   4168 2HB  ALA A 281       9.321  15.737  23.013  1.00  0.71           H  
ATOM   4169 3HB  ALA A 281      10.608  15.017  22.034  1.00  0.71           H  
ATOM   4170  N   GLU A 282       8.734  13.710  20.098  1.00  0.71           N  
ATOM   4171  CA  GLU A 282       8.035  14.036  18.852  1.00  0.71           C  
ATOM   4172  C   GLU A 282       6.832  13.121  18.611  1.00  0.71           C  
ATOM   4173  O   GLU A 282       5.936  13.428  17.818  1.00  0.71           O  
ATOM   4174  CB  GLU A 282       8.995  13.983  17.654  1.00  0.71           C  
ATOM   4175  CG  GLU A 282       8.542  14.874  16.496  1.00  0.71           C  
ATOM   4176  CD  GLU A 282       9.307  14.651  15.205  1.00  0.71           C  
ATOM   4177  OE1 GLU A 282      10.541  14.508  15.200  1.00  0.71           O  
ATOM   4178  OE2 GLU A 282       8.655  14.630  14.137  1.00  0.71           O1-
ATOM   4179  H   GLU A 282       9.679  13.321  20.043  1.00  0.71           H  
ATOM   4180  HA  GLU A 282       7.663  15.059  18.935  1.00  0.71           H  
ATOM   4181 1HB  GLU A 282       9.975  14.329  17.977  1.00  0.71           H  
ATOM   4182 2HB  GLU A 282       9.083  12.952  17.315  1.00  0.71           H  
ATOM   4183 1HG  GLU A 282       7.494  14.680  16.294  1.00  0.71           H  
ATOM   4184 2HG  GLU A 282       8.640  15.916  16.795  1.00  0.71           H  
ATOM   4185  N   ALA A 283       6.779  12.003  19.320  1.00  0.77           N  
ATOM   4186  CA  ALA A 283       5.627  11.115  19.243  1.00  0.77           C  
ATOM   4187  C   ALA A 283       4.432  11.720  19.977  1.00  0.77           C  
ATOM   4188  O   ALA A 283       3.283  11.483  19.629  1.00  0.77           O  
ATOM   4189  CB  ALA A 283       5.979   9.774  19.859  1.00  0.77           C  
ATOM   4190  H   ALA A 283       7.543  11.763  19.944  1.00  0.77           H  
ATOM   4191  HA  ALA A 283       5.355  10.964  18.195  1.00  0.77           H  
ATOM   4192 1HB  ALA A 283       6.915   9.422  19.435  1.00  0.77           H  
ATOM   4193 2HB  ALA A 283       5.190   9.053  19.648  1.00  0.77           H  
ATOM   4194 3HB  ALA A 283       6.092   9.874  20.938  1.00  0.77           H  
ATOM   4195  N   LEU A 284       4.698  12.498  21.012  1.00  0.69           N  
ATOM   4196  CA  LEU A 284       3.634  13.004  21.879  1.00  0.69           C  
ATOM   4197  C   LEU A 284       2.611  13.916  21.186  1.00  0.69           C  
ATOM   4198  O   LEU A 284       1.407  13.691  21.356  1.00  0.69           O  
ATOM   4199  CB  LEU A 284       4.248  13.686  23.107  1.00  0.69           C  
ATOM   4200  CG  LEU A 284       5.208  12.823  23.939  1.00  0.69           C  
ATOM   4201  CD1 LEU A 284       5.882  13.701  24.976  1.00  0.69           C  
ATOM   4202  CD2 LEU A 284       4.511  11.643  24.617  1.00  0.69           C  
ATOM   4203  H   LEU A 284       5.661  12.727  21.234  1.00  0.69           H  
ATOM   4204  HA  LEU A 284       3.075  12.136  22.233  1.00  0.69           H  
ATOM   4205 1HB  LEU A 284       4.793  14.565  22.778  1.00  0.69           H  
ATOM   4206 2HB  LEU A 284       3.439  14.021  23.753  1.00  0.69           H  
ATOM   4207  HG  LEU A 284       5.986  12.432  23.287  1.00  0.69           H  
ATOM   4208 1HD1 LEU A 284       6.589  13.103  25.546  1.00  0.69           H  
ATOM   4209 2HD1 LEU A 284       5.136  14.115  25.649  1.00  0.69           H  
ATOM   4210 3HD1 LEU A 284       6.422  14.509  24.484  1.00  0.69           H  
ATOM   4211 1HD2 LEU A 284       5.219  11.114  25.254  1.00  0.69           H  
ATOM   4212 2HD2 LEU A 284       4.147  10.943  23.865  1.00  0.69           H  
ATOM   4213 3HD2 LEU A 284       3.674  11.995  25.218  1.00  0.69           H  
ATOM   4214  N   PRO A 285       3.034  14.890  20.347  1.00  0.75           N  
ATOM   4215  CA  PRO A 285       1.971  15.538  19.568  1.00  0.75           C  
ATOM   4216  C   PRO A 285       1.214  14.627  18.615  1.00  0.75           C  
ATOM   4217  O   PRO A 285       0.031  14.857  18.391  1.00  0.75           O  
ATOM   4218  CB  PRO A 285       2.728  16.586  18.749  1.00  0.75           C  
ATOM   4219  CG  PRO A 285       3.929  16.854  19.541  1.00  0.75           C  
ATOM   4220  CD  PRO A 285       4.331  15.509  20.015  1.00  0.75           C  
ATOM   4221  HA  PRO A 285       1.263  16.029  20.236  1.00  0.75           H  
ATOM   4222 1HB  PRO A 285       2.997  16.185  17.775  1.00  0.75           H  
ATOM   4223 2HB  PRO A 285       2.132  17.486  18.634  1.00  0.75           H  
ATOM   4224 1HG  PRO A 285       4.710  17.305  18.935  1.00  0.75           H  
ATOM   4225 2HG  PRO A 285       3.679  17.492  20.387  1.00  0.75           H  
ATOM   4226 1HD  PRO A 285       4.830  14.957  19.223  1.00  0.75           H  
ATOM   4227 2HD  PRO A 285       4.965  15.596  20.893  1.00  0.75           H  
ATOM   4228  N   LYS A 286       1.837  13.585  18.071  1.00  0.73           N  
ATOM   4229  CA  LYS A 286       1.114  12.668  17.181  1.00  0.73           C  
ATOM   4230  C   LYS A 286       0.033  11.972  17.982  1.00  0.73           C  
ATOM   4231  O   LYS A 286      -1.089  11.853  17.518  1.00  0.73           O  
ATOM   4232  CB  LYS A 286       2.030  11.608  16.546  1.00  0.73           C  
ATOM   4233  CG  LYS A 286       3.162  12.149  15.683  1.00  0.73           C  
ATOM   4234  CD  LYS A 286       2.638  12.841  14.439  1.00  0.73           C  
ATOM   4235  CE  LYS A 286       3.764  13.374  13.582  1.00  0.73           C  
ATOM   4236  NZ  LYS A 286       3.200  14.084  12.395  1.00  0.73           N1+
ATOM   4237  H   LYS A 286       2.813  13.404  18.280  1.00  0.73           H  
ATOM   4238  HA  LYS A 286       0.622  13.249  16.397  1.00  0.73           H  
ATOM   4239 1HB  LYS A 286       2.472  11.005  17.334  1.00  0.73           H  
ATOM   4240 2HB  LYS A 286       1.417  10.948  15.934  1.00  0.73           H  
ATOM   4241 1HG  LYS A 286       3.758  12.850  16.262  1.00  0.73           H  
ATOM   4242 2HG  LYS A 286       3.797  11.319  15.379  1.00  0.73           H  
ATOM   4243 1HD  LYS A 286       2.049  12.132  13.859  1.00  0.73           H  
ATOM   4244 2HD  LYS A 286       2.007  13.677  14.729  1.00  0.73           H  
ATOM   4245 1HE  LYS A 286       4.364  14.067  14.167  1.00  0.73           H  
ATOM   4246 2HE  LYS A 286       4.398  12.550  13.258  1.00  0.73           H  
ATOM   4247 1HZ  LYS A 286       3.945  14.476  11.829  1.00  0.73           H  
ATOM   4248 2HZ  LYS A 286       2.580  14.828  12.701  1.00  0.73           H  
ATOM   4249 3HZ  LYS A 286       2.664  13.431  11.828  1.00  0.73           H  
ATOM   4250  N   ILE A 287       0.352  11.576  19.204  1.00  0.69           N  
ATOM   4251  CA  ILE A 287      -0.637  10.950  20.078  1.00  0.69           C  
ATOM   4252  C   ILE A 287      -1.778  11.924  20.350  1.00  0.69           C  
ATOM   4253  O   ILE A 287      -2.933  11.578  20.145  1.00  0.69           O  
ATOM   4254  CB  ILE A 287      -0.005  10.466  21.421  1.00  0.69           C  
ATOM   4255  CG1 ILE A 287       1.052   9.366  21.182  1.00  0.69           C  
ATOM   4256  CG2 ILE A 287      -1.084   9.988  22.411  1.00  0.69           C  
ATOM   4257  CD1 ILE A 287       0.534   7.989  20.754  1.00  0.69           C  
ATOM   4258  H   ILE A 287       1.306  11.698  19.542  1.00  0.69           H  
ATOM   4259  HA  ILE A 287      -1.066  10.097  19.557  1.00  0.69           H  
ATOM   4260  HB  ILE A 287       0.501  11.316  21.874  1.00  0.69           H  
ATOM   4261 1HG1 ILE A 287       1.752   9.707  20.429  1.00  0.69           H  
ATOM   4262 2HG1 ILE A 287       1.611   9.237  22.108  1.00  0.69           H  
ATOM   4263 1HG2 ILE A 287      -0.616   9.505  23.265  1.00  0.69           H  
ATOM   4264 2HG2 ILE A 287      -1.763   9.279  21.939  1.00  0.69           H  
ATOM   4265 3HG2 ILE A 287      -1.660  10.838  22.778  1.00  0.69           H  
ATOM   4266 1HD1 ILE A 287       1.378   7.377  20.442  1.00  0.69           H  
ATOM   4267 2HD1 ILE A 287      -0.157   8.080  19.919  1.00  0.69           H  
ATOM   4268 3HD1 ILE A 287       0.033   7.498  21.588  1.00  0.69           H  
ATOM   4269  N   MET A 288      -1.500  13.155  20.753  1.00  0.68           N  
ATOM   4270  CA  MET A 288      -2.598  14.065  21.091  1.00  0.68           C  
ATOM   4271  C   MET A 288      -3.430  14.458  19.873  1.00  0.68           C  
ATOM   4272  O   MET A 288      -4.649  14.591  19.960  1.00  0.68           O  
ATOM   4273  CB  MET A 288      -2.087  15.327  21.790  1.00  0.68           C  
ATOM   4274  CG  MET A 288      -1.341  15.070  23.098  1.00  0.68           C  
ATOM   4275  SD  MET A 288      -2.237  14.065  24.313  1.00  0.68           S  
ATOM   4276  CE  MET A 288      -3.590  15.130  24.841  1.00  0.68           C  
ATOM   4277  H   MET A 288      -0.533  13.452  20.879  1.00  0.68           H  
ATOM   4278  HA  MET A 288      -3.268  13.544  21.778  1.00  0.68           H  
ATOM   4279 1HB  MET A 288      -1.426  15.864  21.112  1.00  0.68           H  
ATOM   4280 2HB  MET A 288      -2.945  15.961  22.003  1.00  0.68           H  
ATOM   4281 1HG  MET A 288      -0.410  14.561  22.866  1.00  0.68           H  
ATOM   4282 2HG  MET A 288      -1.093  16.028  23.549  1.00  0.68           H  
ATOM   4283 1HE  MET A 288      -4.186  14.612  25.590  1.00  0.68           H  
ATOM   4284 2HE  MET A 288      -4.222  15.372  23.988  1.00  0.68           H  
ATOM   4285 3HE  MET A 288      -3.190  16.048  25.272  1.00  0.68           H  
ATOM   4286  N   THR A 289      -2.795  14.601  18.720  1.00  0.72           N  
ATOM   4287  CA  THR A 289      -3.521  14.946  17.500  1.00  0.72           C  
ATOM   4288  C   THR A 289      -4.417  13.786  17.097  1.00  0.72           C  
ATOM   4289  O   THR A 289      -5.577  13.968  16.751  1.00  0.72           O  
ATOM   4290  CB  THR A 289      -2.545  15.245  16.333  1.00  0.72           C  
ATOM   4291  CG2 THR A 289      -3.257  15.769  15.104  1.00  0.72           C  
ATOM   4292  OG1 THR A 289      -1.608  16.244  16.750  1.00  0.72           O  
ATOM   4293  H   THR A 289      -1.783  14.487  18.677  1.00  0.72           H  
ATOM   4294  HA  THR A 289      -4.144  15.821  17.688  1.00  0.72           H  
ATOM   4295  HB  THR A 289      -2.000  14.337  16.072  1.00  0.72           H  
ATOM   4296  HG1 THR A 289      -0.964  15.807  17.328  1.00  0.72           H  
ATOM   4297 1HG2 THR A 289      -2.517  16.048  14.356  1.00  0.72           H  
ATOM   4298 2HG2 THR A 289      -3.855  16.643  15.361  1.00  0.72           H  
ATOM   4299 3HG2 THR A 289      -3.902  14.997  14.687  1.00  0.72           H  
ATOM   4300  N   LEU A 290      -3.901  12.570  17.156  1.00  0.70           N  
ATOM   4301  CA  LEU A 290      -4.641  11.418  16.658  1.00  0.70           C  
ATOM   4302  C   LEU A 290      -5.587  10.816  17.694  1.00  0.70           C  
ATOM   4303  O   LEU A 290      -6.480  10.049  17.326  1.00  0.70           O  
ATOM   4304  CB  LEU A 290      -3.653  10.404  16.081  1.00  0.70           C  
ATOM   4305  CG  LEU A 290      -2.948  10.903  14.802  1.00  0.70           C  
ATOM   4306  CD1 LEU A 290      -1.712  10.090  14.470  1.00  0.70           C  
ATOM   4307  CD2 LEU A 290      -3.877  10.874  13.586  1.00  0.70           C  
ATOM   4308  H   LEU A 290      -2.945  12.428  17.492  1.00  0.70           H  
ATOM   4309  HA  LEU A 290      -5.273  11.751  15.837  1.00  0.70           H  
ATOM   4310 1HB  LEU A 290      -2.909  10.186  16.843  1.00  0.70           H  
ATOM   4311 2HB  LEU A 290      -4.177   9.480  15.852  1.00  0.70           H  
ATOM   4312  HG  LEU A 290      -2.623  11.932  14.958  1.00  0.70           H  
ATOM   4313 1HD1 LEU A 290      -1.247  10.475  13.562  1.00  0.70           H  
ATOM   4314 2HD1 LEU A 290      -1.976   9.045  14.333  1.00  0.70           H  
ATOM   4315 3HD1 LEU A 290      -0.994  10.181  15.283  1.00  0.70           H  
ATOM   4316 1HD2 LEU A 290      -3.339  11.240  12.712  1.00  0.70           H  
ATOM   4317 2HD2 LEU A 290      -4.731  11.528  13.748  1.00  0.70           H  
ATOM   4318 3HD2 LEU A 290      -4.219   9.861  13.392  1.00  0.70           H  
ATOM   4319  N   LEU A 291      -5.490  11.247  18.946  1.00  0.68           N  
ATOM   4320  CA  LEU A 291      -6.589  11.090  19.905  1.00  0.68           C  
ATOM   4321  C   LEU A 291      -7.769  11.930  19.450  1.00  0.68           C  
ATOM   4322  O   LEU A 291      -8.896  11.447  19.391  1.00  0.68           O  
ATOM   4323  CB  LEU A 291      -6.202  11.581  21.311  1.00  0.68           C  
ATOM   4324  CG  LEU A 291      -5.510  10.649  22.315  1.00  0.68           C  
ATOM   4325  CD1 LEU A 291      -5.146  11.416  23.580  1.00  0.68           C  
ATOM   4326  CD2 LEU A 291      -6.408   9.468  22.687  1.00  0.68           C  
ATOM   4327  H   LEU A 291      -4.634  11.710  19.255  1.00  0.68           H  
ATOM   4328  HA  LEU A 291      -6.906  10.050  19.944  1.00  0.68           H  
ATOM   4329 1HB  LEU A 291      -5.576  12.462  21.192  1.00  0.68           H  
ATOM   4330 2HB  LEU A 291      -7.121  11.914  21.790  1.00  0.68           H  
ATOM   4331  HG  LEU A 291      -4.592  10.270  21.876  1.00  0.68           H  
ATOM   4332 1HD1 LEU A 291      -4.618  10.754  24.268  1.00  0.68           H  
ATOM   4333 2HD1 LEU A 291      -6.044  11.799  24.060  1.00  0.68           H  
ATOM   4334 3HD1 LEU A 291      -4.488  12.247  23.329  1.00  0.68           H  
ATOM   4335 1HD2 LEU A 291      -5.898   8.842  23.419  1.00  0.68           H  
ATOM   4336 2HD2 LEU A 291      -6.615   8.869  21.808  1.00  0.68           H  
ATOM   4337 3HD2 LEU A 291      -7.344   9.824  23.103  1.00  0.68           H  
ATOM   4338  N   GLN A 292      -7.522  13.188  19.126  1.00  0.65           N  
ATOM   4339  CA  GLN A 292      -8.596  14.104  18.744  1.00  0.65           C  
ATOM   4340  C   GLN A 292      -9.185  13.728  17.385  1.00  0.65           C  
ATOM   4341  O   GLN A 292     -10.391  13.804  17.180  1.00  0.65           O  
ATOM   4342  CB  GLN A 292      -8.048  15.530  18.709  1.00  0.65           C  
ATOM   4343  CG  GLN A 292      -7.631  16.059  20.083  1.00  0.65           C  
ATOM   4344  CD  GLN A 292      -6.858  17.356  19.999  1.00  0.65           C  
ATOM   4345  NE2 GLN A 292      -6.477  17.889  21.128  1.00  0.65           N  
ATOM   4346  OE1 GLN A 292      -6.592  17.878  18.917  1.00  0.65           O  
ATOM   4347  H   GLN A 292      -6.567  13.542  19.166  1.00  0.65           H  
ATOM   4348  HA  GLN A 292      -9.398  14.050  19.483  1.00  0.65           H  
ATOM   4349 1HB  GLN A 292      -7.186  15.544  18.046  1.00  0.65           H  
ATOM   4350 2HB  GLN A 292      -8.808  16.192  18.300  1.00  0.65           H  
ATOM   4351 1HG  GLN A 292      -8.518  16.208  20.695  1.00  0.65           H  
ATOM   4352 2HG  GLN A 292      -7.001  15.328  20.579  1.00  0.65           H  
ATOM   4353 1HE2 GLN A 292      -5.958  18.753  21.097  1.00  0.65           H  
ATOM   4354 2HE2 GLN A 292      -6.694  17.438  22.008  1.00  0.65           H  
ATOM   4355  N   GLU A 293      -8.344  13.272  16.470  1.00  0.66           N  
ATOM   4356  CA  GLU A 293      -8.788  12.802  15.154  1.00  0.66           C  
ATOM   4357  C   GLU A 293      -9.281  11.352  15.184  1.00  0.66           C  
ATOM   4358  O   GLU A 293      -9.643  10.788  14.154  1.00  0.66           O  
ATOM   4359  CB  GLU A 293      -7.651  12.960  14.140  1.00  0.66           C  
ATOM   4360  CG  GLU A 293      -7.311  14.424  13.877  1.00  0.66           C  
ATOM   4361  CD  GLU A 293      -6.201  14.623  12.861  1.00  0.66           C  
ATOM   4362  OE1 GLU A 293      -5.655  13.652  12.291  1.00  0.66           O  
ATOM   4363  OE2 GLU A 293      -5.874  15.798  12.587  1.00  0.66           O1-
ATOM   4364  H   GLU A 293      -7.341  13.293  16.666  1.00  0.66           H  
ATOM   4365  HA  GLU A 293      -9.623  13.420  14.819  1.00  0.66           H  
ATOM   4366 1HB  GLU A 293      -6.772  12.442  14.514  1.00  0.66           H  
ATOM   4367 2HB  GLU A 293      -7.953  12.506  13.199  1.00  0.66           H  
ATOM   4368 1HG  GLU A 293      -8.209  14.925  13.517  1.00  0.66           H  
ATOM   4369 2HG  GLU A 293      -7.012  14.900  14.807  1.00  0.66           H  
ATOM   4370  N   LYS A 294      -9.302  10.763  16.374  1.00  0.67           N  
ATOM   4371  CA  LYS A 294      -9.866   9.434  16.663  1.00  0.67           C  
ATOM   4372  C   LYS A 294      -9.302   8.280  15.840  1.00  0.67           C  
ATOM   4373  O   LYS A 294      -9.969   7.269  15.609  1.00  0.67           O  
ATOM   4374  CB  LYS A 294     -11.397   9.470  16.567  1.00  0.67           C  
ATOM   4375  CG  LYS A 294     -12.019  10.527  17.463  1.00  0.67           C  
ATOM   4376  CD  LYS A 294     -13.527  10.458  17.453  1.00  0.67           C  
ATOM   4377  CE  LYS A 294     -14.083  11.568  18.324  1.00  0.67           C  
ATOM   4378  NZ  LYS A 294     -15.570  11.500  18.423  1.00  0.67           N1+
ATOM   4379  H   LYS A 294      -8.931  11.281  17.165  1.00  0.67           H  
ATOM   4380  HA  LYS A 294      -9.622   9.215  17.705  1.00  0.67           H  
ATOM   4381 1HB  LYS A 294     -11.687   9.664  15.537  1.00  0.67           H  
ATOM   4382 2HB  LYS A 294     -11.790   8.498  16.863  1.00  0.67           H  
ATOM   4383 1HG  LYS A 294     -11.667  10.378  18.482  1.00  0.67           H  
ATOM   4384 2HG  LYS A 294     -11.717  11.514  17.123  1.00  0.67           H  
ATOM   4385 1HD  LYS A 294     -13.893  10.574  16.433  1.00  0.67           H  
ATOM   4386 2HD  LYS A 294     -13.846   9.494  17.846  1.00  0.67           H  
ATOM   4387 1HE  LYS A 294     -13.656  11.479  19.322  1.00  0.67           H  
ATOM   4388 2HE  LYS A 294     -13.792  12.531  17.904  1.00  0.67           H  
ATOM   4389 1HZ  LYS A 294     -15.905  12.177  19.094  1.00  0.67           H  
ATOM   4390 2HZ  LYS A 294     -15.861  10.575  18.726  1.00  0.67           H  
ATOM   4391 3HZ  LYS A 294     -15.991  11.693  17.518  1.00  0.67           H  
ATOM   4392  N   ALA A 295      -8.053   8.410  15.421  1.00  0.77           N  
ATOM   4393  CA  ALA A 295      -7.342   7.282  14.835  1.00  0.77           C  
ATOM   4394  C   ALA A 295      -6.960   6.408  16.027  1.00  0.77           C  
ATOM   4395  O   ALA A 295      -6.929   5.192  15.945  1.00  0.77           O  
ATOM   4396  CB  ALA A 295      -6.110   7.740  14.058  1.00  0.77           C  
ATOM   4397  H   ALA A 295      -7.566   9.281  15.590  1.00  0.77           H  
ATOM   4398  HA  ALA A 295      -8.003   6.720  14.173  1.00  0.77           H  
ATOM   4399 1HB  ALA A 295      -6.401   8.476  13.311  1.00  0.77           H  
ATOM   4400 2HB  ALA A 295      -5.663   6.881  13.556  1.00  0.77           H  
ATOM   4401 3HB  ALA A 295      -5.381   8.173  14.737  1.00  0.77           H  
ATOM   4402  N   ILE A 296      -6.707   7.035  17.164  1.00  0.71           N  
ATOM   4403  CA  ILE A 296      -6.483   6.275  18.384  1.00  0.71           C  
ATOM   4404  C   ILE A 296      -7.830   5.751  18.850  1.00  0.71           C  
ATOM   4405  O   ILE A 296      -8.772   6.513  19.088  1.00  0.71           O  
ATOM   4406  CB  ILE A 296      -5.781   7.097  19.486  1.00  0.71           C  
ATOM   4407  CG1 ILE A 296      -4.386   7.488  18.973  1.00  0.71           C  
ATOM   4408  CG2 ILE A 296      -5.694   6.276  20.784  1.00  0.71           C  
ATOM   4409  CD1 ILE A 296      -3.494   8.260  19.903  1.00  0.71           C  
ATOM   4410  H   ILE A 296      -6.713   8.051  17.209  1.00  0.71           H  
ATOM   4411  HA  ILE A 296      -5.856   5.420  18.151  1.00  0.71           H  
ATOM   4412  HB  ILE A 296      -6.359   7.996  19.684  1.00  0.71           H  
ATOM   4413 1HG1 ILE A 296      -3.863   6.576  18.710  1.00  0.71           H  
ATOM   4414 2HG1 ILE A 296      -4.503   8.076  18.064  1.00  0.71           H  
ATOM   4415 1HG2 ILE A 296      -5.198   6.852  21.565  1.00  0.71           H  
ATOM   4416 2HG2 ILE A 296      -5.135   5.358  20.610  1.00  0.71           H  
ATOM   4417 3HG2 ILE A 296      -6.691   6.031  21.144  1.00  0.71           H  
ATOM   4418 1HD1 ILE A 296      -2.568   8.496  19.392  1.00  0.71           H  
ATOM   4419 2HD1 ILE A 296      -3.258   7.675  20.791  1.00  0.71           H  
ATOM   4420 3HD1 ILE A 296      -3.982   9.184  20.191  1.00  0.71           H  
ATOM   4421  N   ARG A 297      -7.905   4.434  18.977  1.00  0.69           N  
ATOM   4422  CA  ARG A 297      -9.091   3.737  19.468  1.00  0.69           C  
ATOM   4423  C   ARG A 297      -8.570   2.660  20.410  1.00  0.69           C  
ATOM   4424  O   ARG A 297      -7.461   2.163  20.195  1.00  0.69           O  
ATOM   4425  CB  ARG A 297      -9.844   3.064  18.315  1.00  0.69           C  
ATOM   4426  CG  ARG A 297     -10.270   3.998  17.184  1.00  0.69           C  
ATOM   4427  CD  ARG A 297     -11.287   3.337  16.262  1.00  0.69           C  
ATOM   4428  NE  ARG A 297     -10.796   2.078  15.682  1.00  0.69           N  
ATOM   4429  CZ  ARG A 297     -11.493   1.246  14.921  1.00  0.69           C  
ATOM   4430  NH1 ARG A 297     -12.726   1.458  14.530  1.00  0.69           N1+
ATOM   4431  NH2 ARG A 297     -10.923   0.143  14.544  1.00  0.69           N  
ATOM   4432  H   ARG A 297      -7.096   3.870  18.746  1.00  0.69           H  
ATOM   4433  HA  ARG A 297      -9.743   4.436  19.995  1.00  0.69           H  
ATOM   4434 1HB  ARG A 297      -9.199   2.297  17.894  1.00  0.69           H  
ATOM   4435 2HB  ARG A 297     -10.729   2.576  18.720  1.00  0.69           H  
ATOM   4436 1HG  ARG A 297     -10.711   4.900  17.605  1.00  0.69           H  
ATOM   4437 2HG  ARG A 297      -9.393   4.273  16.602  1.00  0.69           H  
ATOM   4438 1HD  ARG A 297     -12.188   3.126  16.835  1.00  0.69           H  
ATOM   4439 2HD  ARG A 297     -11.539   4.031  15.462  1.00  0.69           H  
ATOM   4440  HE  ARG A 297      -9.842   1.801  15.909  1.00  0.69           H  
ATOM   4441 1HH1 ARG A 297     -13.186   2.329  14.770  1.00  0.69           H  
ATOM   4442 2HH1 ARG A 297     -13.222   0.751  14.014  1.00  0.69           H  
ATOM   4443 1HH2 ARG A 297     -10.003  -0.084  14.899  1.00  0.69           H  
ATOM   4444 2HH2 ARG A 297     -11.405  -0.495  13.924  1.00  0.69           H  
ATOM   4445  N   PRO A 298      -9.324   2.292  21.455  1.00  0.73           N  
ATOM   4446  CA  PRO A 298      -8.845   1.172  22.271  1.00  0.73           C  
ATOM   4447  C   PRO A 298      -9.029  -0.178  21.583  1.00  0.73           C  
ATOM   4448  O   PRO A 298      -9.732  -0.291  20.578  1.00  0.73           O  
ATOM   4449  CB  PRO A 298      -9.733   1.269  23.505  1.00  0.73           C  
ATOM   4450  CG  PRO A 298     -11.007   1.771  22.977  1.00  0.73           C  
ATOM   4451  CD  PRO A 298     -10.611   2.802  21.963  1.00  0.73           C  
ATOM   4452  HA  PRO A 298      -7.801   1.306  22.556  1.00  0.73           H  
ATOM   4453 1HB  PRO A 298      -9.862   0.299  23.980  1.00  0.73           H  
ATOM   4454 2HB  PRO A 298      -9.317   1.986  24.209  1.00  0.73           H  
ATOM   4455 1HG  PRO A 298     -11.552   0.961  22.498  1.00  0.73           H  
ATOM   4456 2HG  PRO A 298     -11.606   2.218  23.765  1.00  0.73           H  
ATOM   4457 1HD  PRO A 298     -11.351   2.860  21.169  1.00  0.73           H  
ATOM   4458 2HD  PRO A 298     -10.471   3.772  22.441  1.00  0.73           H  
ATOM   4459  N   VAL A 299      -8.436  -1.209  22.160  1.00  0.69           N  
ATOM   4460  CA  VAL A 299      -8.655  -2.593  21.737  1.00  0.69           C  
ATOM   4461  C   VAL A 299     -10.122  -2.922  22.031  1.00  0.69           C  
ATOM   4462  O   VAL A 299     -10.669  -2.499  23.044  1.00  0.69           O  
ATOM   4463  CB  VAL A 299      -7.675  -3.522  22.519  1.00  0.69           C  
ATOM   4464  CG1 VAL A 299      -7.980  -5.008  22.339  1.00  0.69           C  
ATOM   4465  CG2 VAL A 299      -6.221  -3.247  22.094  1.00  0.69           C  
ATOM   4466  H   VAL A 299      -7.848  -1.049  22.975  1.00  0.69           H  
ATOM   4467  HA  VAL A 299      -8.476  -2.695  20.666  1.00  0.69           H  
ATOM   4468  HB  VAL A 299      -7.768  -3.291  23.578  1.00  0.69           H  
ATOM   4469 1HG1 VAL A 299      -7.274  -5.602  22.919  1.00  0.69           H  
ATOM   4470 2HG1 VAL A 299      -7.913  -5.282  21.286  1.00  0.69           H  
ATOM   4471 3HG1 VAL A 299      -8.977  -5.230  22.713  1.00  0.69           H  
ATOM   4472 1HG2 VAL A 299      -5.545  -3.826  22.711  1.00  0.69           H  
ATOM   4473 2HG2 VAL A 299      -5.981  -2.193  22.231  1.00  0.69           H  
ATOM   4474 3HG2 VAL A 299      -6.077  -3.502  21.045  1.00  0.69           H  
ATOM   4475  N   THR A 300     -10.777  -3.663  21.152  1.00  0.66           N  
ATOM   4476  CA  THR A 300     -12.167  -4.074  21.355  1.00  0.66           C  
ATOM   4477  C   THR A 300     -12.381  -5.335  22.216  1.00  0.66           C  
ATOM   4478  O   THR A 300     -13.125  -5.254  23.205  1.00  0.66           O  
ATOM   4479  CB  THR A 300     -12.878  -4.186  19.989  1.00  0.66           C  
ATOM   4480  CG2 THR A 300     -14.361  -4.452  20.120  1.00  0.66           C  
ATOM   4481  OG1 THR A 300     -12.711  -2.941  19.310  1.00  0.66           O  
ATOM   4482  H   THR A 300     -10.312  -3.953  20.293  1.00  0.66           H  
ATOM   4483  HA  THR A 300     -12.660  -3.261  21.881  1.00  0.66           H  
ATOM   4484  HB  THR A 300     -12.422  -4.979  19.396  1.00  0.66           H  
ATOM   4485  HG1 THR A 300     -13.065  -3.026  18.414  1.00  0.66           H  
ATOM   4486 1HG2 THR A 300     -14.832  -4.351  19.143  1.00  0.66           H  
ATOM   4487 2HG2 THR A 300     -14.813  -3.744  20.812  1.00  0.66           H  
ATOM   4488 3HG2 THR A 300     -14.524  -5.466  20.481  1.00  0.66           H  
ATOM   4489  N   PRO A 301     -11.753  -6.494  21.909  1.00  0.62           N  
ATOM   4490  CA  PRO A 301     -12.067  -7.691  22.711  1.00  0.62           C  
ATOM   4491  C   PRO A 301     -11.367  -7.824  24.072  1.00  0.62           C  
ATOM   4492  O   PRO A 301     -11.007  -8.932  24.463  1.00  0.62           O  
ATOM   4493  CB  PRO A 301     -11.621  -8.826  21.775  1.00  0.62           C  
ATOM   4494  CG  PRO A 301     -10.438  -8.273  21.126  1.00  0.62           C  
ATOM   4495  CD  PRO A 301     -10.829  -6.861  20.813  1.00  0.62           C  
ATOM   4496  HA  PRO A 301     -13.144  -7.755  22.865  1.00  0.62           H  
ATOM   4497 1HB  PRO A 301     -11.379  -9.743  22.304  1.00  0.62           H  
ATOM   4498 2HB  PRO A 301     -12.387  -9.038  21.036  1.00  0.62           H  
ATOM   4499 1HG  PRO A 301      -9.588  -8.301  21.806  1.00  0.62           H  
ATOM   4500 2HG  PRO A 301     -10.212  -8.818  20.214  1.00  0.62           H  
ATOM   4501 1HD  PRO A 301      -9.951  -6.220  20.796  1.00  0.62           H  
ATOM   4502 2HD  PRO A 301     -11.351  -6.820  19.857  1.00  0.62           H  
ATOM   4503  N   ILE A 302     -11.123  -6.727  24.780  1.00  0.62           N  
ATOM   4504  CA  ILE A 302     -10.126  -6.704  25.862  1.00  0.62           C  
ATOM   4505  C   ILE A 302     -10.353  -7.794  26.900  1.00  0.62           C  
ATOM   4506  O   ILE A 302     -11.399  -7.864  27.550  1.00  0.62           O  
ATOM   4507  CB  ILE A 302     -10.051  -5.353  26.636  1.00  0.62           C  
ATOM   4508  CG1 ILE A 302      -9.897  -4.174  25.669  1.00  0.62           C  
ATOM   4509  CG2 ILE A 302      -8.845  -5.365  27.607  1.00  0.62           C  
ATOM   4510  CD1 ILE A 302      -9.928  -2.776  26.308  1.00  0.62           C  
ATOM   4511  H   ILE A 302     -11.613  -5.870  24.547  1.00  0.62           H  
ATOM   4512  HA  ILE A 302      -9.156  -6.880  25.400  1.00  0.62           H  
ATOM   4513  HB  ILE A 302     -10.973  -5.216  27.205  1.00  0.62           H  
ATOM   4514 1HG1 ILE A 302      -8.950  -4.290  25.149  1.00  0.62           H  
ATOM   4515 2HG1 ILE A 302     -10.699  -4.217  24.938  1.00  0.62           H  
ATOM   4516 1HG2 ILE A 302      -8.839  -4.458  28.210  1.00  0.62           H  
ATOM   4517 2HG2 ILE A 302      -7.906  -5.436  27.053  1.00  0.62           H  
ATOM   4518 3HG2 ILE A 302      -8.910  -6.204  28.297  1.00  0.62           H  
ATOM   4519 1HD1 ILE A 302      -9.933  -2.023  25.522  1.00  0.62           H  
ATOM   4520 2HD1 ILE A 302      -9.047  -2.617  26.930  1.00  0.62           H  
ATOM   4521 3HD1 ILE A 302     -10.826  -2.664  26.915  1.00  0.62           H  
ATOM   4522  N   SER A 303      -9.371  -8.668  27.039  1.00  0.70           N  
ATOM   4523  CA  SER A 303      -9.400  -9.695  28.068  1.00  0.70           C  
ATOM   4524  C   SER A 303      -8.889  -8.984  29.313  1.00  0.70           C  
ATOM   4525  O   SER A 303      -7.714  -8.621  29.394  1.00  0.70           O  
ATOM   4526  CB  SER A 303      -8.524 -10.877  27.654  1.00  0.70           C  
ATOM   4527  OG  SER A 303      -8.786 -12.033  28.431  1.00  0.70           O  
ATOM   4528  H   SER A 303      -8.558  -8.606  26.427  1.00  0.70           H  
ATOM   4529  HA  SER A 303     -10.424 -10.037  28.218  1.00  0.70           H  
ATOM   4530 1HB  SER A 303      -8.758 -11.118  26.620  1.00  0.70           H  
ATOM   4531 2HB  SER A 303      -7.472 -10.605  27.723  1.00  0.70           H  
ATOM   4532  HG  SER A 303      -8.597 -12.800  27.870  1.00  0.70           H  
ATOM   4533  N   ILE A 304      -9.796  -8.690  30.233  1.00  0.74           N  
ATOM   4534  CA  ILE A 304      -9.463  -7.953  31.450  1.00  0.74           C  
ATOM   4535  C   ILE A 304      -9.331  -8.988  32.557  1.00  0.74           C  
ATOM   4536  O   ILE A 304     -10.242  -9.798  32.767  1.00  0.74           O  
ATOM   4537  CB  ILE A 304     -10.520  -6.871  31.833  1.00  0.74           C  
ATOM   4538  CG1 ILE A 304     -10.728  -5.885  30.667  1.00  0.74           C  
ATOM   4539  CG2 ILE A 304     -10.053  -6.093  33.095  1.00  0.74           C  
ATOM   4540  CD1 ILE A 304     -11.879  -4.881  30.825  1.00  0.74           C  
ATOM   4541  H   ILE A 304     -10.758  -8.990  30.099  1.00  0.74           H  
ATOM   4542  HA  ILE A 304      -8.513  -7.454  31.306  1.00  0.74           H  
ATOM   4543  HB  ILE A 304     -11.470  -7.366  32.047  1.00  0.74           H  
ATOM   4544 1HG1 ILE A 304      -9.803  -5.328  30.524  1.00  0.74           H  
ATOM   4545 2HG1 ILE A 304     -10.924  -6.450  29.760  1.00  0.74           H  
ATOM   4546 1HG2 ILE A 304     -10.814  -5.375  33.399  1.00  0.74           H  
ATOM   4547 2HG2 ILE A 304      -9.119  -5.565  32.894  1.00  0.74           H  
ATOM   4548 3HG2 ILE A 304      -9.902  -6.779  33.928  1.00  0.74           H  
ATOM   4549 1HD1 ILE A 304     -11.971  -4.302  29.907  1.00  0.74           H  
ATOM   4550 2HD1 ILE A 304     -11.683  -4.198  31.651  1.00  0.74           H  
ATOM   4551 3HD1 ILE A 304     -12.814  -5.412  31.006  1.00  0.74           H  
ATOM   4552  N   TYR A 305      -8.214  -8.985  33.263  1.00  0.77           N  
ATOM   4553  CA  TYR A 305      -7.989  -9.919  34.368  1.00  0.77           C  
ATOM   4554  C   TYR A 305      -7.925  -9.154  35.678  1.00  0.77           C  
ATOM   4555  O   TYR A 305      -7.669  -7.950  35.710  1.00  0.77           O  
ATOM   4556  CB  TYR A 305      -6.694 -10.709  34.171  1.00  0.77           C  
ATOM   4557  CG  TYR A 305      -6.729 -11.679  33.009  1.00  0.77           C  
ATOM   4558  CD1 TYR A 305      -6.617 -11.218  31.685  1.00  0.77           C  
ATOM   4559  CD2 TYR A 305      -6.840 -13.070  33.224  1.00  0.77           C  
ATOM   4560  CE1 TYR A 305      -6.571 -12.120  30.596  1.00  0.77           C  
ATOM   4561  CE2 TYR A 305      -6.809 -13.980  32.127  1.00  0.77           C  
ATOM   4562  CZ  TYR A 305      -6.675 -13.491  30.823  1.00  0.77           C  
ATOM   4563  OH  TYR A 305      -6.652 -14.367  29.768  1.00  0.77           O  
ATOM   4564  H   TYR A 305      -7.489  -8.300  33.042  1.00  0.77           H  
ATOM   4565  HA  TYR A 305      -8.808 -10.634  34.436  1.00  0.77           H  
ATOM   4566 1HB  TYR A 305      -5.880 -10.005  34.018  1.00  0.77           H  
ATOM   4567 2HB  TYR A 305      -6.482 -11.276  35.078  1.00  0.77           H  
ATOM   4568  HD1 TYR A 305      -6.558 -10.157  31.498  1.00  0.77           H  
ATOM   4569  HD2 TYR A 305      -6.935 -13.454  34.230  1.00  0.77           H  
ATOM   4570  HE1 TYR A 305      -6.463 -11.746  29.592  1.00  0.77           H  
ATOM   4571  HE2 TYR A 305      -6.880 -15.042  32.297  1.00  0.77           H  
ATOM   4572  HH  TYR A 305      -6.508 -13.944  28.914  1.00  0.77           H  
ATOM   4573  N   LYS A 306      -8.177  -9.864  36.764  1.00  0.72           N  
ATOM   4574  CA  LYS A 306      -8.026  -9.321  38.110  1.00  0.72           C  
ATOM   4575  C   LYS A 306      -6.568  -9.415  38.519  1.00  0.72           C  
ATOM   4576  O   LYS A 306      -5.817 -10.217  37.973  1.00  0.72           O  
ATOM   4577  CB  LYS A 306      -8.842 -10.154  39.090  1.00  0.72           C  
ATOM   4578  CG  LYS A 306     -10.337 -10.167  38.811  1.00  0.72           C  
ATOM   4579  CD  LYS A 306     -11.105 -10.905  39.894  1.00  0.72           C  
ATOM   4580  CE  LYS A 306     -10.806 -12.399  39.890  1.00  0.72           C  
ATOM   4581  NZ  LYS A 306     -11.556 -13.098  40.966  1.00  0.72           N1+
ATOM   4582  H   LYS A 306      -8.447 -10.843  36.656  1.00  0.72           H  
ATOM   4583  HA  LYS A 306      -8.353  -8.279  38.139  1.00  0.72           H  
ATOM   4584 1HB  LYS A 306      -8.459 -11.173  39.060  1.00  0.72           H  
ATOM   4585 2HB  LYS A 306      -8.690  -9.753  40.089  1.00  0.72           H  
ATOM   4586 1HG  LYS A 306     -10.691  -9.141  38.768  1.00  0.72           H  
ATOM   4587 2HG  LYS A 306     -10.529 -10.645  37.854  1.00  0.72           H  
ATOM   4588 1HD  LYS A 306     -10.842 -10.484  40.863  1.00  0.72           H  
ATOM   4589 2HD  LYS A 306     -12.171 -10.763  39.727  1.00  0.72           H  
ATOM   4590 1HE  LYS A 306     -11.078 -12.817  38.921  1.00  0.72           H  
ATOM   4591 2HE  LYS A 306      -9.741 -12.561  40.051  1.00  0.72           H  
ATOM   4592 1HZ  LYS A 306     -11.412 -14.101  40.890  1.00  0.72           H  
ATOM   4593 2HZ  LYS A 306     -12.549 -12.907  40.889  1.00  0.72           H  
ATOM   4594 3HZ  LYS A 306     -11.223 -12.784  41.872  1.00  0.72           H  
ATOM   4595  N   ILE A 307      -6.196  -8.674  39.549  1.00  0.59           N  
ATOM   4596  CA  ILE A 307      -4.826  -8.657  40.062  1.00  0.59           C  
ATOM   4597  C   ILE A 307      -4.371  -9.992  40.668  1.00  0.59           C  
ATOM   4598  O   ILE A 307      -3.188 -10.223  40.882  1.00  0.59           O  
ATOM   4599  CB  ILE A 307      -4.692  -7.477  41.074  1.00  0.59           C  
ATOM   4600  CG1 ILE A 307      -3.240  -7.000  41.234  1.00  0.59           C  
ATOM   4601  CG2 ILE A 307      -5.320  -7.827  42.430  1.00  0.59           C  
ATOM   4602  CD1 ILE A 307      -2.659  -6.339  39.994  1.00  0.59           C  
ATOM   4603  H   ILE A 307      -6.877  -8.056  39.985  1.00  0.59           H  
ATOM   4604  HA  ILE A 307      -4.173  -8.463  39.212  1.00  0.59           H  
ATOM   4605  HB  ILE A 307      -5.253  -6.638  40.665  1.00  0.59           H  
ATOM   4606 1HG1 ILE A 307      -3.209  -6.276  42.046  1.00  0.59           H  
ATOM   4607 2HG1 ILE A 307      -2.610  -7.839  41.511  1.00  0.59           H  
ATOM   4608 1HG2 ILE A 307      -5.292  -6.951  43.075  1.00  0.59           H  
ATOM   4609 2HG2 ILE A 307      -4.772  -8.636  42.913  1.00  0.59           H  
ATOM   4610 3HG2 ILE A 307      -6.362  -8.120  42.301  1.00  0.59           H  
ATOM   4611 1HD1 ILE A 307      -1.670  -5.953  40.225  1.00  0.59           H  
ATOM   4612 2HD1 ILE A 307      -3.297  -5.519  39.676  1.00  0.59           H  
ATOM   4613 3HD1 ILE A 307      -2.567  -7.057  39.182  1.00  0.59           H  
ATOM   4614  N   GLY A 308      -5.288 -10.913  40.921  1.00  0.61           N  
ATOM   4615  CA  GLY A 308      -4.896 -12.242  41.365  1.00  0.61           C  
ATOM   4616  C   GLY A 308      -4.514 -13.171  40.231  1.00  0.61           C  
ATOM   4617  O   GLY A 308      -3.917 -14.215  40.462  1.00  0.61           O  
ATOM   4618  H   GLY A 308      -6.275 -10.703  40.815  1.00  0.61           H  
ATOM   4619 1HA  GLY A 308      -4.059 -12.169  42.057  1.00  0.61           H  
ATOM   4620 2HA  GLY A 308      -5.736 -12.689  41.891  1.00  0.61           H  
ATOM   4621  N   ASP A 309      -4.872 -12.823  39.005  1.00  0.66           N  
ATOM   4622  CA  ASP A 309      -4.794 -13.735  37.857  1.00  0.66           C  
ATOM   4623  C   ASP A 309      -3.733 -13.286  36.852  1.00  0.66           C  
ATOM   4624  O   ASP A 309      -3.817 -13.538  35.657  1.00  0.66           O  
ATOM   4625  CB  ASP A 309      -6.177 -13.839  37.204  1.00  0.66           C  
ATOM   4626  CG  ASP A 309      -7.176 -14.568  38.083  1.00  0.66           C  
ATOM   4627  OD1 ASP A 309      -6.864 -15.668  38.590  1.00  0.66           O  
ATOM   4628  OD2 ASP A 309      -8.302 -14.058  38.291  1.00  0.66           O1-
ATOM   4629  H   ASP A 309      -5.268 -11.896  38.837  1.00  0.66           H  
ATOM   4630  HA  ASP A 309      -4.515 -14.732  38.200  1.00  0.66           H  
ATOM   4631 1HB  ASP A 309      -6.544 -12.836  36.991  1.00  0.66           H  
ATOM   4632 2HB  ASP A 309      -6.099 -14.386  36.268  1.00  0.66           H  
ATOM   4633  N   ILE A 310      -2.706 -12.614  37.345  1.00  0.70           N  
ATOM   4634  CA  ILE A 310      -1.638 -12.108  36.483  1.00  0.70           C  
ATOM   4635  C   ILE A 310      -0.852 -13.283  35.900  1.00  0.70           C  
ATOM   4636  O   ILE A 310      -0.507 -13.293  34.721  1.00  0.70           O  
ATOM   4637  CB  ILE A 310      -0.639 -11.184  37.243  1.00  0.70           C  
ATOM   4638  CG1 ILE A 310      -1.376 -10.144  38.104  1.00  0.70           C  
ATOM   4639  CG2 ILE A 310       0.314 -10.466  36.254  1.00  0.70           C  
ATOM   4640  CD1 ILE A 310      -0.471  -9.313  39.023  1.00  0.70           C  
ATOM   4641  H   ILE A 310      -2.648 -12.451  38.343  1.00  0.70           H  
ATOM   4642  HA  ILE A 310      -2.090 -11.551  35.666  1.00  0.70           H  
ATOM   4643  HB  ILE A 310      -0.047 -11.809  37.915  1.00  0.70           H  
ATOM   4644 1HG1 ILE A 310      -1.927  -9.470  37.452  1.00  0.70           H  
ATOM   4645 2HG1 ILE A 310      -2.088 -10.659  38.736  1.00  0.70           H  
ATOM   4646 1HG2 ILE A 310       1.237 -10.219  36.758  1.00  0.70           H  
ATOM   4647 2HG2 ILE A 310      -0.139  -9.560  35.860  1.00  0.70           H  
ATOM   4648 3HG2 ILE A 310       0.557 -11.114  35.416  1.00  0.70           H  
ATOM   4649 1HD1 ILE A 310      -1.077  -8.860  39.804  1.00  0.70           H  
ATOM   4650 2HD1 ILE A 310       0.010  -8.521  38.457  1.00  0.70           H  
ATOM   4651 3HD1 ILE A 310       0.279  -9.950  39.495  1.00  0.70           H  
ATOM   4652  N   GLU A 311      -0.589 -14.300  36.711  1.00  0.69           N  
ATOM   4653  CA  GLU A 311       0.176 -15.454  36.240  1.00  0.69           C  
ATOM   4654  C   GLU A 311      -0.561 -16.181  35.119  1.00  0.69           C  
ATOM   4655  O   GLU A 311       0.039 -16.585  34.119  1.00  0.69           O  
ATOM   4656  CB  GLU A 311       0.390 -16.477  37.357  1.00  0.69           C  
ATOM   4657  CG  GLU A 311       1.352 -16.099  38.465  1.00  0.69           C  
ATOM   4658  CD  GLU A 311       1.476 -17.237  39.471  1.00  0.69           C  
ATOM   4659  OE1 GLU A 311       1.811 -18.371  39.062  1.00  0.69           O  
ATOM   4660  OE2 GLU A 311       1.153 -17.060  40.673  1.00  0.69           O1-
ATOM   4661  H   GLU A 311      -0.900 -14.266  37.687  1.00  0.69           H  
ATOM   4662  HA  GLU A 311       1.141 -15.120  35.853  1.00  0.69           H  
ATOM   4663 1HB  GLU A 311      -0.577 -16.706  37.803  1.00  0.69           H  
ATOM   4664 2HB  GLU A 311       0.771 -17.380  36.893  1.00  0.69           H  
ATOM   4665 1HG  GLU A 311       2.327 -15.885  38.031  1.00  0.69           H  
ATOM   4666 2HG  GLU A 311       0.986 -15.208  38.972  1.00  0.69           H  
ATOM   4667  N   THR A 312      -1.868 -16.353  35.257  1.00  0.76           N  
ATOM   4668  CA  THR A 312      -2.620 -17.068  34.234  1.00  0.76           C  
ATOM   4669  C   THR A 312      -2.684 -16.203  32.990  1.00  0.76           C  
ATOM   4670  O   THR A 312      -2.501 -16.717  31.886  1.00  0.76           O  
ATOM   4671  CB  THR A 312      -4.045 -17.428  34.689  1.00  0.76           C  
ATOM   4672  CG2 THR A 312      -4.035 -18.488  35.769  1.00  0.76           C  
ATOM   4673  OG1 THR A 312      -4.662 -16.278  35.264  1.00  0.76           O  
ATOM   4674  H   THR A 312      -2.364 -15.987  36.059  1.00  0.76           H  
ATOM   4675  HA  THR A 312      -2.094 -17.985  33.972  1.00  0.76           H  
ATOM   4676  HB  THR A 312      -4.626 -17.783  33.836  1.00  0.76           H  
ATOM   4677  HG1 THR A 312      -5.622 -16.372  35.178  1.00  0.76           H  
ATOM   4678 1HG2 THR A 312      -5.061 -18.729  36.040  1.00  0.76           H  
ATOM   4679 2HG2 THR A 312      -3.514 -18.122  36.653  1.00  0.76           H  
ATOM   4680 3HG2 THR A 312      -3.546 -19.389  35.403  1.00  0.76           H  
ATOM   4681  N   ALA A 313      -2.867 -14.900  33.157  1.00  0.83           N  
ATOM   4682  CA  ALA A 313      -2.912 -13.986  32.027  1.00  0.83           C  
ATOM   4683  C   ALA A 313      -1.601 -14.005  31.247  1.00  0.83           C  
ATOM   4684  O   ALA A 313      -1.610 -13.980  30.021  1.00  0.83           O  
ATOM   4685  CB  ALA A 313      -3.207 -12.580  32.519  1.00  0.83           C  
ATOM   4686  H   ALA A 313      -3.020 -14.523  34.095  1.00  0.83           H  
ATOM   4687  HA  ALA A 313      -3.711 -14.312  31.357  1.00  0.83           H  
ATOM   4688 1HB  ALA A 313      -4.114 -12.585  33.119  1.00  0.83           H  
ATOM   4689 2HB  ALA A 313      -3.344 -11.922  31.669  1.00  0.83           H  
ATOM   4690 3HB  ALA A 313      -2.383 -12.218  33.131  1.00  0.83           H  
ATOM   4691  N   PHE A 314      -0.473 -14.080  31.938  1.00  0.74           N  
ATOM   4692  CA  PHE A 314       0.814 -14.147  31.255  1.00  0.74           C  
ATOM   4693  C   PHE A 314       0.924 -15.421  30.433  1.00  0.74           C  
ATOM   4694  O   PHE A 314       1.286 -15.362  29.260  1.00  0.74           O  
ATOM   4695  CB  PHE A 314       1.995 -14.091  32.231  1.00  0.74           C  
ATOM   4696  CG  PHE A 314       2.317 -12.709  32.752  1.00  0.74           C  
ATOM   4697  CD1 PHE A 314       2.374 -11.603  31.882  1.00  0.74           C  
ATOM   4698  CD2 PHE A 314       2.666 -12.523  34.101  1.00  0.74           C  
ATOM   4699  CE1 PHE A 314       2.821 -10.340  32.334  1.00  0.74           C  
ATOM   4700  CE2 PHE A 314       3.134 -11.259  34.561  1.00  0.74           C  
ATOM   4701  CZ  PHE A 314       3.204 -10.170  33.676  1.00  0.74           C  
ATOM   4702  H   PHE A 314      -0.499 -14.070  32.961  1.00  0.74           H  
ATOM   4703  HA  PHE A 314       0.884 -13.317  30.553  1.00  0.74           H  
ATOM   4704 1HB  PHE A 314       1.812 -14.765  33.065  1.00  0.74           H  
ATOM   4705 2HB  PHE A 314       2.876 -14.446  31.699  1.00  0.74           H  
ATOM   4706  HD1 PHE A 314       2.108 -11.712  30.845  1.00  0.74           H  
ATOM   4707  HD2 PHE A 314       2.604 -13.350  34.792  1.00  0.74           H  
ATOM   4708  HE1 PHE A 314       2.881  -9.508  31.646  1.00  0.74           H  
ATOM   4709  HE2 PHE A 314       3.424 -11.128  35.588  1.00  0.74           H  
ATOM   4710  HZ  PHE A 314       3.555  -9.209  34.022  1.00  0.74           H  
ATOM   4711  N   ARG A 315       0.555 -16.569  30.983  1.00  0.68           N  
ATOM   4712  CA  ARG A 315       0.663 -17.816  30.218  1.00  0.68           C  
ATOM   4713  C   ARG A 315      -0.276 -17.846  29.016  1.00  0.68           C  
ATOM   4714  O   ARG A 315       0.069 -18.395  27.968  1.00  0.68           O  
ATOM   4715  CB  ARG A 315       0.390 -19.030  31.103  1.00  0.68           C  
ATOM   4716  CG  ARG A 315       1.371 -19.202  32.247  1.00  0.68           C  
ATOM   4717  CD  ARG A 315       1.077 -20.476  33.023  1.00  0.68           C  
ATOM   4718  NE  ARG A 315       1.725 -20.439  34.343  1.00  0.68           N  
ATOM   4719  CZ  ARG A 315       1.194 -19.961  35.460  1.00  0.68           C  
ATOM   4720  NH1 ARG A 315      -0.029 -19.516  35.531  1.00  0.68           N1+
ATOM   4721  NH2 ARG A 315       1.909 -19.936  36.540  1.00  0.68           N  
ATOM   4722  H   ARG A 315       0.215 -16.585  31.947  1.00  0.68           H  
ATOM   4723  HA  ARG A 315       1.683 -17.895  29.835  1.00  0.68           H  
ATOM   4724 1HB  ARG A 315      -0.614 -18.945  31.514  1.00  0.68           H  
ATOM   4725 2HB  ARG A 315       0.435 -19.922  30.481  1.00  0.68           H  
ATOM   4726 1HG  ARG A 315       2.388 -19.241  31.861  1.00  0.68           H  
ATOM   4727 2HG  ARG A 315       1.286 -18.356  32.919  1.00  0.68           H  
ATOM   4728 1HD  ARG A 315       0.001 -20.583  33.151  1.00  0.68           H  
ATOM   4729 2HD  ARG A 315       1.444 -21.332  32.458  1.00  0.68           H  
ATOM   4730  HE  ARG A 315       2.673 -20.810  34.394  1.00  0.68           H  
ATOM   4731 1HH1 ARG A 315      -0.580 -19.451  34.696  1.00  0.68           H  
ATOM   4732 2HH1 ARG A 315      -0.424 -19.256  36.430  1.00  0.68           H  
ATOM   4733 1HH2 ARG A 315       2.813 -20.407  36.547  1.00  0.68           H  
ATOM   4734 2HH2 ARG A 315       1.589 -19.454  37.377  1.00  0.68           H  
ATOM   4735  N   LEU A 316      -1.440 -17.227  29.127  1.00  0.74           N  
ATOM   4736  CA  LEU A 316      -2.390 -17.180  28.011  1.00  0.74           C  
ATOM   4737  C   LEU A 316      -1.935 -16.170  26.959  1.00  0.74           C  
ATOM   4738  O   LEU A 316      -2.161 -16.355  25.751  1.00  0.74           O  
ATOM   4739  CB  LEU A 316      -3.789 -16.841  28.541  1.00  0.74           C  
ATOM   4740  CG  LEU A 316      -4.361 -17.899  29.500  1.00  0.74           C  
ATOM   4741  CD1 LEU A 316      -5.589 -17.385  30.231  1.00  0.74           C  
ATOM   4742  CD2 LEU A 316      -4.697 -19.206  28.812  1.00  0.74           C  
ATOM   4743  H   LEU A 316      -1.695 -16.791  30.014  1.00  0.74           H  
ATOM   4744  HA  LEU A 316      -2.421 -18.158  27.531  1.00  0.74           H  
ATOM   4745 1HB  LEU A 316      -3.734 -15.888  29.065  1.00  0.74           H  
ATOM   4746 2HB  LEU A 316      -4.471 -16.731  27.699  1.00  0.74           H  
ATOM   4747  HG  LEU A 316      -3.613 -18.125  30.249  1.00  0.74           H  
ATOM   4748 1HD1 LEU A 316      -5.966 -18.145  30.913  1.00  0.74           H  
ATOM   4749 2HD1 LEU A 316      -6.368 -17.119  29.517  1.00  0.74           H  
ATOM   4750 3HD1 LEU A 316      -5.323 -16.501  30.811  1.00  0.74           H  
ATOM   4751 1HD2 LEU A 316      -5.042 -19.922  29.554  1.00  0.74           H  
ATOM   4752 2HD2 LEU A 316      -3.814 -19.622  28.332  1.00  0.74           H  
ATOM   4753 3HD2 LEU A 316      -5.486 -19.040  28.083  1.00  0.74           H  
ATOM   4754  N   MET A 317      -1.221 -15.141  27.396  1.00  0.74           N  
ATOM   4755  CA  MET A 317      -0.594 -14.203  26.475  1.00  0.74           C  
ATOM   4756  C   MET A 317       0.511 -14.905  25.698  1.00  0.74           C  
ATOM   4757  O   MET A 317       0.577 -14.764  24.482  1.00  0.74           O  
ATOM   4758  CB  MET A 317      -0.025 -12.993  27.220  1.00  0.74           C  
ATOM   4759  CG  MET A 317       0.318 -11.831  26.308  1.00  0.74           C  
ATOM   4760  SD  MET A 317       0.853 -10.356  27.191  1.00  0.74           S  
ATOM   4761  CE  MET A 317       2.410 -10.843  27.878  1.00  0.74           C  
ATOM   4762  H   MET A 317      -1.111 -14.987  28.401  1.00  0.74           H  
ATOM   4763  HA  MET A 317      -1.352 -13.860  25.775  1.00  0.74           H  
ATOM   4764 1HB  MET A 317      -0.765 -12.652  27.934  1.00  0.74           H  
ATOM   4765 2HB  MET A 317       0.862 -13.296  27.772  1.00  0.74           H  
ATOM   4766 1HG  MET A 317       1.102 -12.144  25.626  1.00  0.74           H  
ATOM   4767 2HG  MET A 317      -0.566 -11.574  25.729  1.00  0.74           H  
ATOM   4768 1HE  MET A 317       2.842 -10.008  28.429  1.00  0.74           H  
ATOM   4769 2HE  MET A 317       3.091 -11.140  27.082  1.00  0.74           H  
ATOM   4770 3HE  MET A 317       2.267 -11.678  28.560  1.00  0.74           H  
ATOM   4771  N   GLN A 318       1.321 -15.713  26.375  1.00  0.70           N  
ATOM   4772  CA  GLN A 318       2.386 -16.487  25.728  1.00  0.70           C  
ATOM   4773  C   GLN A 318       1.840 -17.472  24.707  1.00  0.70           C  
ATOM   4774  O   GLN A 318       2.436 -17.678  23.659  1.00  0.70           O  
ATOM   4775  CB  GLN A 318       3.156 -17.343  26.734  1.00  0.70           C  
ATOM   4776  CG  GLN A 318       4.006 -16.630  27.764  1.00  0.70           C  
ATOM   4777  CD  GLN A 318       4.434 -17.594  28.857  1.00  0.70           C  
ATOM   4778  NE2 GLN A 318       4.946 -18.730  28.466  1.00  0.70           N  
ATOM   4779  OE1 GLN A 318       4.261 -17.345  30.044  1.00  0.70           O  
ATOM   4780  H   GLN A 318       1.213 -15.787  27.390  1.00  0.70           H  
ATOM   4781  HA  GLN A 318       3.070 -15.813  25.218  1.00  0.70           H  
ATOM   4782 1HB  GLN A 318       2.438 -17.958  27.265  1.00  0.70           H  
ATOM   4783 2HB  GLN A 318       3.807 -18.008  26.168  1.00  0.70           H  
ATOM   4784 1HG  GLN A 318       4.884 -16.213  27.277  1.00  0.70           H  
ATOM   4785 2HG  GLN A 318       3.442 -15.823  28.215  1.00  0.70           H  
ATOM   4786 1HE2 GLN A 318       5.234 -19.397  29.169  1.00  0.70           H  
ATOM   4787 2HE2 GLN A 318       5.059 -18.935  27.488  1.00  0.70           H  
ATOM   4788  N   ALA A 319       0.695 -18.072  25.002  1.00  0.68           N  
ATOM   4789  CA  ALA A 319       0.068 -19.012  24.082  1.00  0.68           C  
ATOM   4790  C   ALA A 319      -0.442 -18.293  22.826  1.00  0.68           C  
ATOM   4791  O   ALA A 319      -0.722 -18.911  21.799  1.00  0.68           O  
ATOM   4792  CB  ALA A 319      -1.070 -19.742  24.806  1.00  0.68           C  
ATOM   4793  H   ALA A 319       0.260 -17.903  25.905  1.00  0.68           H  
ATOM   4794  HA  ALA A 319       0.812 -19.748  23.767  1.00  0.68           H  
ATOM   4795 1HB  ALA A 319      -0.668 -20.293  25.658  1.00  0.68           H  
ATOM   4796 2HB  ALA A 319      -1.544 -20.449  24.124  1.00  0.68           H  
ATOM   4797 3HB  ALA A 319      -1.808 -19.026  25.162  1.00  0.68           H  
ATOM   4798  N   GLY A 320      -0.565 -16.977  22.909  1.00  0.70           N  
ATOM   4799  CA  GLY A 320      -1.026 -16.175  21.790  1.00  0.70           C  
ATOM   4800  C   GLY A 320      -2.533 -16.171  21.674  1.00  0.70           C  
ATOM   4801  O   GLY A 320      -3.064 -15.712  20.679  1.00  0.70           O  
ATOM   4802  H   GLY A 320      -0.293 -16.502  23.765  1.00  0.70           H  
ATOM   4803 1HA  GLY A 320      -0.680 -15.152  21.923  1.00  0.70           H  
ATOM   4804 2HA  GLY A 320      -0.607 -16.564  20.864  1.00  0.70           H  
ATOM   4805  N   LYS A 321      -3.241 -16.673  22.679  1.00  0.65           N  
ATOM   4806  CA  LYS A 321      -4.710 -16.756  22.631  1.00  0.65           C  
ATOM   4807  C   LYS A 321      -5.352 -15.382  22.701  1.00  0.65           C  
ATOM   4808  O   LYS A 321      -6.472 -15.164  22.247  1.00  0.65           O  
ATOM   4809  CB  LYS A 321      -5.244 -17.555  23.820  1.00  0.65           C  
ATOM   4810  CG  LYS A 321      -4.822 -19.008  23.844  1.00  0.65           C  
ATOM   4811  CD  LYS A 321      -5.396 -19.669  25.078  1.00  0.65           C  
ATOM   4812  CE  LYS A 321      -4.900 -21.093  25.230  1.00  0.65           C  
ATOM   4813  NZ  LYS A 321      -5.477 -21.760  26.441  1.00  0.65           N1+
ATOM   4814  H   LYS A 321      -2.755 -17.019  23.501  1.00  0.65           H  
ATOM   4815  HA  LYS A 321      -5.028 -17.233  21.700  1.00  0.65           H  
ATOM   4816 1HB  LYS A 321      -4.902 -17.077  24.737  1.00  0.65           H  
ATOM   4817 2HB  LYS A 321      -6.332 -17.517  23.801  1.00  0.65           H  
ATOM   4818 1HG  LYS A 321      -5.182 -19.513  22.951  1.00  0.65           H  
ATOM   4819 2HG  LYS A 321      -3.739 -19.069  23.881  1.00  0.65           H  
ATOM   4820 1HD  LYS A 321      -5.089 -19.094  25.946  1.00  0.65           H  
ATOM   4821 2HD  LYS A 321      -6.484 -19.666  25.016  1.00  0.65           H  
ATOM   4822 1HE  LYS A 321      -5.180 -21.663  24.343  1.00  0.65           H  
ATOM   4823 2HE  LYS A 321      -3.813 -21.089  25.311  1.00  0.65           H  
ATOM   4824 1HZ  LYS A 321      -5.114 -22.707  26.507  1.00  0.65           H  
ATOM   4825 2HZ  LYS A 321      -6.485 -21.818  26.358  1.00  0.65           H  
ATOM   4826 3HZ  LYS A 321      -5.230 -21.256  27.282  1.00  0.65           H  
ATOM   4827  N   HIS A 322      -4.639 -14.467  23.332  1.00  0.67           N  
ATOM   4828  CA  HIS A 322      -5.111 -13.099  23.499  1.00  0.67           C  
ATOM   4829  C   HIS A 322      -5.211 -12.391  22.151  1.00  0.67           C  
ATOM   4830  O   HIS A 322      -4.497 -12.735  21.207  1.00  0.67           O  
ATOM   4831  CB  HIS A 322      -4.152 -12.347  24.423  1.00  0.67           C  
ATOM   4832  CG  HIS A 322      -2.857 -11.963  23.774  1.00  0.67           C  
ATOM   4833  CD2 HIS A 322      -1.751 -12.676  23.435  1.00  0.67           C  
ATOM   4834  ND1 HIS A 322      -2.580 -10.668  23.361  1.00  0.67           N  
ATOM   4835  CE1 HIS A 322      -1.386 -10.627  22.805  1.00  0.67           C  
ATOM   4836  NE2 HIS A 322      -0.861 -11.827  22.838  1.00  0.67           N  
ATOM   4837  H   HIS A 322      -3.745 -14.724  23.708  1.00  0.67           H  
ATOM   4838  HA  HIS A 322      -6.101 -13.123  23.959  1.00  0.67           H  
ATOM   4839 1HB  HIS A 322      -4.645 -11.435  24.768  1.00  0.67           H  
ATOM   4840 2HB  HIS A 322      -3.948 -12.974  25.290  1.00  0.67           H  
ATOM   4841  HD1 HIS A 322      -3.198  -9.853  23.449  1.00  0.67           H  
ATOM   4842  HD2 HIS A 322      -1.593 -13.731  23.611  1.00  0.67           H  
ATOM   4843  HE1 HIS A 322      -0.921  -9.740  22.379  1.00  0.67           H  
ATOM   4844  HE2 HIS A 322       0.050 -12.067  22.460  1.00  0.67           H  
ATOM   4845  N   MET A 323      -6.052 -11.373  22.082  1.00  0.73           N  
ATOM   4846  CA  MET A 323      -6.180 -10.515  20.907  1.00  0.73           C  
ATOM   4847  C   MET A 323      -6.087  -9.088  21.424  1.00  0.73           C  
ATOM   4848  O   MET A 323      -6.751  -8.732  22.400  1.00  0.73           O  
ATOM   4849  CB  MET A 323      -7.515 -10.734  20.198  1.00  0.73           C  
ATOM   4850  CG  MET A 323      -7.713 -12.149  19.680  1.00  0.73           C  
ATOM   4851  SD  MET A 323      -9.101 -12.291  18.541  1.00  0.73           S  
ATOM   4852  CE  MET A 323     -10.531 -12.152  19.619  1.00  0.73           C  
ATOM   4853  H   MET A 323      -6.623 -11.148  22.898  1.00  0.73           H  
ATOM   4854  HA  MET A 323      -5.360 -10.706  20.213  1.00  0.73           H  
ATOM   4855 1HB  MET A 323      -8.326 -10.494  20.882  1.00  0.73           H  
ATOM   4856 2HB  MET A 323      -7.555 -10.050  19.355  1.00  0.73           H  
ATOM   4857 1HG  MET A 323      -6.812 -12.447  19.155  1.00  0.73           H  
ATOM   4858 2HG  MET A 323      -7.863 -12.824  20.521  1.00  0.73           H  
ATOM   4859 1HE  MET A 323     -11.441 -12.267  19.030  1.00  0.73           H  
ATOM   4860 2HE  MET A 323     -10.540 -11.177  20.101  1.00  0.73           H  
ATOM   4861 3HE  MET A 323     -10.495 -12.930  20.379  1.00  0.73           H  
ATOM   4862  N   GLY A 324      -5.212  -8.293  20.830  1.00  0.75           N  
ATOM   4863  CA  GLY A 324      -4.868  -6.998  21.392  1.00  0.75           C  
ATOM   4864  C   GLY A 324      -4.196  -7.150  22.741  1.00  0.75           C  
ATOM   4865  O   GLY A 324      -3.856  -8.249  23.166  1.00  0.75           O  
ATOM   4866  H   GLY A 324      -4.739  -8.592  19.978  1.00  0.75           H  
ATOM   4867 1HA  GLY A 324      -4.192  -6.478  20.714  1.00  0.75           H  
ATOM   4868 2HA  GLY A 324      -5.770  -6.405  21.512  1.00  0.75           H  
ATOM   4869  N   LYS A 325      -4.002  -6.051  23.445  1.00  0.71           N  
ATOM   4870  CA  LYS A 325      -3.385  -6.103  24.768  1.00  0.71           C  
ATOM   4871  C   LYS A 325      -4.282  -6.759  25.801  1.00  0.71           C  
ATOM   4872  O   LYS A 325      -5.493  -6.544  25.807  1.00  0.71           O  
ATOM   4873  CB  LYS A 325      -3.105  -4.686  25.252  1.00  0.71           C  
ATOM   4874  CG  LYS A 325      -1.952  -3.991  24.559  1.00  0.71           C  
ATOM   4875  CD  LYS A 325      -0.610  -4.532  25.017  1.00  0.71           C  
ATOM   4876  CE  LYS A 325       0.523  -3.642  24.553  1.00  0.71           C  
ATOM   4877  NZ  LYS A 325       1.787  -4.068  25.202  1.00  0.71           N1+
ATOM   4878  H   LYS A 325      -4.294  -5.159  23.080  1.00  0.71           H  
ATOM   4879  HA  LYS A 325      -2.454  -6.671  24.720  1.00  0.71           H  
ATOM   4880 1HB  LYS A 325      -4.007  -4.092  25.118  1.00  0.71           H  
ATOM   4881 2HB  LYS A 325      -2.886  -4.724  26.318  1.00  0.71           H  
ATOM   4882 1HG  LYS A 325      -2.047  -4.091  23.481  1.00  0.71           H  
ATOM   4883 2HG  LYS A 325      -1.997  -2.936  24.820  1.00  0.71           H  
ATOM   4884 1HD  LYS A 325      -0.604  -4.548  26.106  1.00  0.71           H  
ATOM   4885 2HD  LYS A 325      -0.459  -5.544  24.642  1.00  0.71           H  
ATOM   4886 1HE  LYS A 325       0.620  -3.694  23.468  1.00  0.71           H  
ATOM   4887 2HE  LYS A 325       0.306  -2.616  24.853  1.00  0.71           H  
ATOM   4888 1HZ  LYS A 325       2.472  -3.331  25.140  1.00  0.71           H  
ATOM   4889 2HZ  LYS A 325       2.152  -4.891  24.722  1.00  0.71           H  
ATOM   4890 3HZ  LYS A 325       1.617  -4.293  26.176  1.00  0.71           H  
ATOM   4891  N   ILE A 326      -3.669  -7.499  26.707  1.00  0.74           N  
ATOM   4892  CA  ILE A 326      -4.326  -7.925  27.938  1.00  0.74           C  
ATOM   4893  C   ILE A 326      -4.149  -6.756  28.893  1.00  0.74           C  
ATOM   4894  O   ILE A 326      -3.059  -6.187  28.998  1.00  0.74           O  
ATOM   4895  CB  ILE A 326      -3.685  -9.197  28.552  1.00  0.74           C  
ATOM   4896  CG1 ILE A 326      -3.954 -10.400  27.630  1.00  0.74           C  
ATOM   4897  CG2 ILE A 326      -4.239  -9.440  29.970  1.00  0.74           C  
ATOM   4898  CD1 ILE A 326      -3.478 -11.758  28.161  1.00  0.74           C  
ATOM   4899  H   ILE A 326      -2.668  -7.676  26.612  1.00  0.74           H  
ATOM   4900  HA  ILE A 326      -5.391  -8.096  27.773  1.00  0.74           H  
ATOM   4901  HB  ILE A 326      -2.607  -9.046  28.631  1.00  0.74           H  
ATOM   4902 1HG1 ILE A 326      -5.027 -10.467  27.456  1.00  0.74           H  
ATOM   4903 2HG1 ILE A 326      -3.470 -10.213  26.673  1.00  0.74           H  
ATOM   4904 1HG2 ILE A 326      -3.842 -10.354  30.394  1.00  0.74           H  
ATOM   4905 2HG2 ILE A 326      -5.323  -9.499  29.931  1.00  0.74           H  
ATOM   4906 3HG2 ILE A 326      -3.949  -8.630  30.637  1.00  0.74           H  
ATOM   4907 1HD1 ILE A 326      -3.428 -12.478  27.350  1.00  0.74           H  
ATOM   4908 2HD1 ILE A 326      -4.172 -12.132  28.912  1.00  0.74           H  
ATOM   4909 3HD1 ILE A 326      -2.493 -11.653  28.611  1.00  0.74           H  
ATOM   4910  N   VAL A 327      -5.222  -6.430  29.594  1.00  0.80           N  
ATOM   4911  CA  VAL A 327      -5.253  -5.355  30.577  1.00  0.80           C  
ATOM   4912  C   VAL A 327      -5.577  -6.028  31.909  1.00  0.80           C  
ATOM   4913  O   VAL A 327      -6.400  -6.938  31.961  1.00  0.80           O  
ATOM   4914  CB  VAL A 327      -6.329  -4.322  30.147  1.00  0.80           C  
ATOM   4915  CG1 VAL A 327      -6.596  -3.289  31.216  1.00  0.80           C  
ATOM   4916  CG2 VAL A 327      -5.900  -3.616  28.839  1.00  0.80           C  
ATOM   4917  H   VAL A 327      -6.074  -6.977  29.482  1.00  0.80           H  
ATOM   4918  HA  VAL A 327      -4.284  -4.862  30.648  1.00  0.80           H  
ATOM   4919  HB  VAL A 327      -7.258  -4.860  29.970  1.00  0.80           H  
ATOM   4920 1HG1 VAL A 327      -7.323  -2.563  30.851  1.00  0.80           H  
ATOM   4921 2HG1 VAL A 327      -5.670  -2.777  31.476  1.00  0.80           H  
ATOM   4922 3HG1 VAL A 327      -7.013  -3.769  32.101  1.00  0.80           H  
ATOM   4923 1HG2 VAL A 327      -6.654  -2.882  28.552  1.00  0.80           H  
ATOM   4924 2HG2 VAL A 327      -5.803  -4.344  28.035  1.00  0.80           H  
ATOM   4925 3HG2 VAL A 327      -4.941  -3.115  28.978  1.00  0.80           H  
ATOM   4926  N   ILE A 328      -4.929  -5.615  32.986  1.00  0.77           N  
ATOM   4927  CA  ILE A 328      -5.201  -6.156  34.318  1.00  0.77           C  
ATOM   4928  C   ILE A 328      -5.611  -5.015  35.225  1.00  0.77           C  
ATOM   4929  O   ILE A 328      -4.897  -4.020  35.342  1.00  0.77           O  
ATOM   4930  CB  ILE A 328      -3.976  -6.905  34.893  1.00  0.77           C  
ATOM   4931  CG1 ILE A 328      -3.622  -8.039  33.911  1.00  0.77           C  
ATOM   4932  CG2 ILE A 328      -4.256  -7.399  36.345  1.00  0.77           C  
ATOM   4933  CD1 ILE A 328      -2.877  -9.221  34.482  1.00  0.77           C  
ATOM   4934  H   ILE A 328      -4.219  -4.884  32.903  1.00  0.77           H  
ATOM   4935  HA  ILE A 328      -6.031  -6.856  34.264  1.00  0.77           H  
ATOM   4936  HB  ILE A 328      -3.137  -6.210  34.932  1.00  0.77           H  
ATOM   4937 1HG1 ILE A 328      -4.546  -8.412  33.474  1.00  0.77           H  
ATOM   4938 2HG1 ILE A 328      -3.027  -7.615  33.102  1.00  0.77           H
[truncated: 18,771 more chars]
